# Supplementary material for: Analysis of the inflammatory gene expression characteristics and immune microenvironment regulatory mechanisms in the testicular tissue of patients with non-obstructive azoospermia
Source: PLoS One. 2025 Jun 3;20(6):e0324948. doi: 10.1371/journal.pone.0324948 (PMC12132964; doi:10.1371/journal.pone.0324948)
Supplement: S1 File — (TXT) [file pone.0324948.s001.txt]

ID	Description	setSize	enrichmentScore	NES	pvalue	p.adjust	qvalue	rank	leading_edge	core_enrichment
GOBP_SPERMATID_DIFFERENTIATION	GOBP_SPERMATID_DIFFERENTIATION	152	-0.834477805577747	-2.75789590027733	1e-10	1.35183673469388e-08	1.00386680988185e-08	1282	tags=56%, list=9%, signal=52%	SPO11/ELSPBP1/PSME4/CHD5/DMC1/NPHP1/SRPK1/TTC26/SPAG16/CATSPER2/TMF1/IQCG/DNAH1/SBF1/DNHD1/STRBP/TDRD5/MAST2/CATSPER4/DZIP1/REC8/ARMC2/PACRG/RNF17/TRIP13/OSBP2/SLC22A14/SYCP1/SYCP3/DMRTC2/MEIG1/SPAG17/CCDC63/HSPA2/NME5/TTC12/TBPL1/HOOK1/RSPH1/TSSK2/TUBA8/PDILT/DPY19L2/ADAD2/ZMYND15/MNS1/CATSPER3/SPACA1/TSSK4/SPEM1/DDX25/RFX2/IQCF1/ZPBP/BRDT/PCSK4/TTC21A/SPAG6/SOX30/CCDC62/PIWIL1/TBC1D21/ZPBP2/GK2…
GOBP_CILIUM_MOVEMENT	GOBP_CILIUM_MOVEMENT	112	-0.841048568902829	-2.70065667080543	1e-10	1.35183673469388e-08	1.00386680988185e-08	1237	tags=61%, list=8%, signal=56%	CCDC40/ATP1A4/SPAG16/LZTFL1/DNAH7/CATSPER2/TMF1/RFX3/KIF27/IQCG/DNAH1/DNHD1/CCDC39/DNAH9/CATSPER4/DZIP1/QRICH2/ARMC2/STK36/TEKT4/SLC22A14/CCDC103/NEK10/KIF9/MEIG1/SPAG17/CCDC63/NME5/TTC12/PRM3/TTLL6/TEX101/SLC22A16/ADCY10/DNAH17/MNS1/CATSPER3/DNAI2/TSSK4/CATSPER1/SPEM1/TEKT5/DNAI1/IQCF1/CCDC65/TCTE1/TEKT1/TTC21A/SPAG6/DDX4/TEKT2/TBC1D21/GK2/PFN4/CABYR/TEKT3/SPA17/ZMYND10/TTC29/LDHC/AKAP4/GAPDHS/T…
GOBP_CILIUM_OR_FLAGELLUM_DEPENDENT_CELL_MOTILITY	GOBP_CILIUM_OR_FLAGELLUM_DEPENDENT_CELL_MOTILITY	95	-0.843843618867186	-2.65461011397958	1e-10	1.35183673469388e-08	1.00386680988185e-08	1237	tags=61%, list=8%, signal=56%	CCDC40/ATP1A4/SPAG16/LZTFL1/EFHC1/DNAH7/CATSPER2/TMF1/RFX3/IQCG/DNAH1/DNHD1/DNAH3/CCDC39/CATSPER4/DZIP1/QRICH2/ARMC2/TEKT4/DNAH2/SLC22A14/DNAH8/KIF9/MEIG1/TTC12/PRM3/TTLL6/TEX101/SLC22A16/DNAH17/MNS1/CATSPER3/TSSK4/CATSPER1/SPEM1/TEKT5/DNAI1/IQCF1/CCDC65/TCTE1/TEKT1/TTC21A/SPAG6/DDX4/TEKT2/TBC1D21/GK2/PFN4/TEKT3/LDHC/AKAP4/GAPDHS/TPPP2/ROPN1B/PGK2/ROPN1L/SMCP/TNP1
GOBP_MALE_GAMETE_GENERATION	GOBP_MALE_GAMETE_GENERATION	458	-0.76004080329938	-2.63548320773268	1e-10	1.35183673469388e-08	1.00386680988185e-08	1282	tags=43%, list=9%, signal=41%	SPO11/BPY2B/ELSPBP1/SOHLH1/PSME4/CHD5/ZNF628/ATP1A4/DMC1/GMCL1/USP42/NPHP1/SRPK1/PIWIL4/TTC26/SPAG16/LZTFL1/LRGUK/CCNY/SLC2A8/TDRD1/TDRD12/SPAG4/DLEC1/CATSPER2/ASZ1/TMF1/IQCG/DNAH1/TDRKH/ASF1B/SBF1/DNHD1/STRBP/TEX15/TDRD5/MYBL1/MSH4/MAST2/CSNK2A2/RACGAP1/GALNT3/KIF18A/PSMA8/PIWIL2/CATSPER4/DZIP1/REC8/TEX11/FOXJ1/CATSPERB/SLC2A14/PNLDC1/ZCWPW1/RPL10L/MORC1/CREM/ACE/ARMC2/TDRD7/PACRG/TEX14/TDRD6/NK…
GOCC_MOTILE_CILIUM	GOCC_MOTILE_CILIUM	159	-0.793780554697299	-2.62548224997322	1e-10	1.35183673469388e-08	1.00386680988185e-08	1207	tags=50%, list=8%, signal=47%	ATP1A4/IFT74/NPHP1/SSNA1/SPAG16/SPAG4/CATSPER2/IQCG/DNAH1/DNHD1/IFT172/DNAH3/DNAH9/CATSPER4/IFT88/CATSPERB/QRICH2/ACE/PACRG/DNAH10/TEKT4/DNAH2/DNALI1/SLC22A14/MAK/IL4I1/CCDC103/DNAH8/KIF9/SPAG17/OXCT2/ODF3/NME5/PMFBP1/RSPH1/FBXL13/STARD10/IQUB/TSGA10/IQCD/SLC25A31/ADCY10/DNAH17/ODF2/MNS1/CATSPER3/DNAI2/TSSK4/CATSPER1/TEKT5/DNAI1/CCDC65/TCTE1/TEKT1/SPAG6/LYZL4/TEKT2/TBC1D21/AKAP3/SPATA6/SPACA3/PPP…
GOCC_9PLUS2_MOTILE_CILIUM	GOCC_9PLUS2_MOTILE_CILIUM	106	-0.809252313289611	-2.58118832744767	1e-10	1.35183673469388e-08	1.00386680988185e-08	959	tags=50%, list=6%, signal=47%	IQCG/DNAH1/DNHD1/IFT172/DNAH3/DNAH9/CATSPER4/IFT88/CATSPERB/QRICH2/ACE/PACRG/DNAH10/TEKT4/DNAH2/DNALI1/SLC22A14/IL4I1/DNAH8/KIF9/ODF3/NME5/PMFBP1/RSPH1/DNAH17/ODF2/MNS1/DNAI2/TSSK4/CATSPER1/TEKT5/DNAI1/TCTE1/SPAG6/LYZL4/TBC1D21/AKAP3/SPATA6/SPACA3/PPP3R2/GK2/CABYR/FSCB/TEKT3/SPA17/TTC29/TCP11/LYZL6/SPATA19/AKAP4/TPPP2/PGK2/ODF1
GOBP_SPERM_MOTILITY	GOBP_SPERM_MOTILITY	79	-0.835571932556169	-2.57839582589757	1e-10	1.35183673469388e-08	1.00386680988185e-08	1237	tags=58%, list=8%, signal=54%	CCDC40/ATP1A4/SPAG16/LZTFL1/CATSPER2/TMF1/IQCG/DNAH1/DNHD1/CCDC39/CATSPER4/DZIP1/QRICH2/ARMC2/SLC22A14/KIF9/MEIG1/TTC12/PRM3/TEX101/SLC22A16/MNS1/CATSPER3/TSSK4/CATSPER1/SPEM1/DNAI1/IQCF1/TCTE1/TTC21A/SPAG6/DDX4/TEKT2/TBC1D21/GK2/PFN4/TEKT3/LDHC/AKAP4/GAPDHS/TPPP2/ROPN1B/PGK2/ROPN1L/SMCP/TNP1
GOCC_ACROSOMAL_VESICLE	GOCC_ACROSOMAL_VESICLE	109	-0.802406101289022	-2.56174736693053	1e-10	1.35183673469388e-08	1.00386680988185e-08	1176	tags=50%, list=8%, signal=47%	IFT74/LRGUK/POMT1/SPATA1/CSNK2A2/RACGAP1/CATSPER4/DCST1/DPEP3/SPAG8/IL4I1/STK31/SPAG17/RND2/TMEM190/TSSK2/TUBA8/CYLC1/ACR/ATP8B3/IQUB/SPAM1/ATP6V1E2/TEX101/IZUMO1/TMPRSS12/GLIPR1L1/CATSPER3/SPACA1/TSSK4/TRIM36/IQCF1/ZPBP/PCSK4/SPAG6/LYZL4/CCDC62/SH3GL3/TBC1D21/AKAP3/SPACA3/ZPBP2/SPACA4/CAPN11/TEKT3/CCDC136/TSSK1B/TCP11/SPINK2/LYZL6/SPATA16/ACRBP/ACRV1/DKKL1/ACTL7A
GOMF_GROWTH_FACTOR_BINDING	GOMF_GROWTH_FACTOR_BINDING	126	0.561521571313731	2.55697341272696	1e-10	1.35183673469388e-08	1.00386680988185e-08	2689	tags=48%, list=18%, signal=39%	COL3A1/IGFBP4/IGFBP5/PDGFRA/TGFBR3/PDGFRB/ITGAV/TSKU/GHR/SDCBP/TGFBR2/CD36/COL6A1/COL1A2/IL1R1/IGFBP6/NRP1/LIFR/A2M/COL1A1/PCSK6/S100A13/TGFB3/ACVRL1/WFIKKN2/LTBP4/FGFBP2/KDR/IGFBP7/EGFR/CSF1R/HTRA1/COL4A1/CXCL13/ACVR1/ITGA6/IL10RA/IGFBP3/IL6ST/IGF2R/CHRDL1/SHC1/COL5A1/INSR/IGFBP2/NGFR/NTRK2/LRRC32/ENG/LTBP3/KAZALD1/IL6R/OSMR/GPC1/PDGFA/SRPX2/VASN/HYAL2/FGFR1/LTBP2
GOBP_CELLULAR_PROCESS_INVOLVED_IN_REPRODUCTION_IN_MULTICELLULAR_ORGANISM	GOBP_CELLULAR_PROCESS_INVOLVED_IN_REPRODUCTION_IN_MULTICELLULAR_ORGANISM	332	-0.73867767964761	-2.53308116179347	1e-10	1.35183673469388e-08	1.00386680988185e-08	1338	tags=42%, list=9%, signal=39%	PICK1/NDC80/DCST2/SPO11/ELSPBP1/SOHLH1/PSME4/CHD5/DMC1/GMCL1/NPHP1/SRPK1/PIWIL4/TTC26/SPAG16/ZAR1/SLC2A8/TDRD1/TDRD12/SPIRE1/CATSPER2/ASZ1/TMF1/IQCG/DNAH1/TDRKH/SBF1/DNHD1/STRBP/TEX15/TDRD5/TOP2A/MYBL1/MAST2/KIF18A/PIWIL2/TNFAIP6/CATSPER4/DZIP1/AURKA/REC8/TEX11/CRISP1/NCAPH/RPL10L/MORC1/DCST1/ARMC2/PACRG/TEX14/RNF17/SOHLH2/TRIP13/PLK1/OSBP2/MOV10L1/SLC22A14/SYCP1/SYCP2/DDX20/SYCP3/TTK/HSF2BP/DMRT…
GOBP_INTEGRIN_MEDIATED_SIGNALING_PATHWAY	GOBP_INTEGRIN_MEDIATED_SIGNALING_PATHWAY	104	0.593220565682113	2.53031124292928	1e-10	1.35183673469388e-08	1.00386680988185e-08	3295	tags=56%, list=22%, signal=44%	DAB2/COL3A1/LAMA2/ITGAV/PTN/PTPN11/ITGB8/NRP1/CD63/LAMB2/ITGB2/LAMB1/SLC2A10/ADAM9/ITGA8/MYH9/ITGA9/ADAMTS1/DOCK1/ITGAM/THY1/LAMC1/NID1/DST/SEMA7A/TIMP1/ITGA6/NEDD9/PRKD1/SYK/ITGA5/ITGB1/ITGB5/ITGB1BP1/CTNNA1/ADAM10/ITGA3/EMP2/LIMS1/ISG15/LAMA1/PLEK/LIMS2/LAMA5/CD47/TLN1/FERMT2/FLNA/CDC42/HCK/ITGA7/ADAM15/ITGA11/SRC/FN1/FGR/ITGA2/ABL1
GOBP_GERM_CELL_DEVELOPMENT	GOBP_GERM_CELL_DEVELOPMENT	242	-0.747200063571583	-2.52531692120805	1e-10	1.35183673469388e-08	1.00386680988185e-08	1282	tags=41%, list=9%, signal=38%	SPO11/ELSPBP1/SOHLH1/PSME4/CHD5/DMC1/GMCL1/SRPK1/TTC26/SPAG16/ZAR1/TDRD1/TDRD12/CATSPER2/TMF1/IQCG/DNAH1/SBF1/DNHD1/STRBP/TDRD5/PIWIL2/TNFAIP6/CATSPER4/DZIP1/AURKA/REC8/ARMC2/PACRG/RNF17/SOHLH2/TRIP13/OSBP2/MOV10L1/SLC22A14/SYCP1/DDX20/SYCP3/DMRTC2/MEIG1/DAZL/SPAG17/CCDC63/HSPA2/NME5/BNC1/TTC12/TBPL1/HOOK1/RSPH1/DMRTB1/TSSK2/TUBA8/PDILT/DPY19L2/ADAD2/ZMYND15/MNS1/CATSPER3/SPACA1/HORMAD1/TSSK4/SPE…
GOCC_AXONEME	GOCC_AXONEME	93	-0.792130492939292	-2.4966471870606	1e-10	1.35183673469388e-08	1.00386680988185e-08	1786	tags=60%, list=12%, signal=53%	MAPK15/IFT57/ARL6/DNAH6/CENPF/IFT140/TTC30B/BBS5/SPEF1/EFHC2/CCDC40/SSNA1/SPAG16/TTC30A/EFHC1/WDR54/DCDC2/DNAH7/DNAH1/DNHD1/PRKAR2A/IFT172/DNAH3/CCDC39/DNAH9/LRRC43/DNAL1/KIF17/PACRG/DNAH10/TEKT4/SPATA7/DNAH2/DNALI1/SPAG8/MAK/CCDC103/DNAH8/EFHB/SPAG17/CCDC63/RPGRIP1/CCDC96/RIBC2/DNAH17/MNS1/DNAI2/DNAI1/CCDC65/TEKT1/SPAG6/AKAP14/TEKT2/LCA5L/TEKT3/SPATA4
GOBP_FERTILIZATION	GOBP_FERTILIZATION	160	-0.74621141159286	-2.46953477748394	1e-10	1.35183673469388e-08	1.00386680988185e-08	1428	tags=42%, list=10%, signal=38%	SPAG1/MST1R/LY6K/OVGP1/WDR48/DCST2/BPY2B/ELSPBP1/ATP1A4/TDRD12/CCT2/CATSPER2/TDRKH/PLCD4/ZP1/REC8/OR10J1/TEX11/CRISP1/DCST1/ADAM20/SYCP2/SPAG8/PKDREJ/FAM170A/TDRD9/CCDC87/ACR/ATP8B3/SPAM1/ADAM21/ADAM18/TEX101/ADAM32/IZUMO1/SLC22A16/TMPRSS12/GLIPR1L1/MAEL/CLGN/TSSK4/TRIM36/IQCF1/ZPBP/PCSK4/LYZL4/AKAP3/HSPA1L/SPACA3/PPP3R2/ZPBP2/SPACA4/SPATA22/ADAM2/SPA17/KLHL10/CCDC136/TNP2/LYZL6/ACRBP/AKAP4/PLCZ1…
GOBP_MEIOSIS_I_CELL_CYCLE_PROCESS	GOBP_MEIOSIS_I_CELL_CYCLE_PROCESS	99	-0.766665998468348	-2.42274201460607	1e-10	1.35183673469388e-08	1.00386680988185e-08	1786	tags=59%, list=12%, signal=52%	MAPK15/EME1/UBB/FANCD2/MND1/CCNE2/PSMC3IP/CCNE1/RAD51AP1/BRIP1/NDC80/SPO11/RAD54L/DMC1/TEX12/CDC25A/SLC2A8/ESPL1/MEI1/RAD51/TEX15/TOP2A/MYBL1/MSH4/CKS2/PSMA8/PIWIL2/AURKA/REC8/TEX11/C11orf80/ZCWPW1/RPL10L/KLHDC3/SYCE1/TRIP13/PLK1/MOV10L1/CDC25C/SYCP1/SYCP2/SYCP3/HSF2BP/DMRTC2/CCNB2/TDRD9/HSPA2/SYCE2/STAG3/CNTD1/PTTG1/SLC25A31/MAEL/HORMAD1/BRDT/DDX4/SPATA22/CCNA1
GOBP_ANTIGEN_PROCESSING_AND_PRESENTATION	GOBP_ANTIGEN_PROCESSING_AND_PRESENTATION	101	0.574255904300419	2.42095563290168	1e-10	1.35183673469388e-08	1.00386680988185e-08	3489	tags=59%, list=23%, signal=46%	HLA-DRA/HLA-DPA1/B2M/FGL2/HLA-DPB1/HLA-DMA/HLA-DMB/RAB34/CD68/FCER1G/HLA-E/MR1/CD74/HLA-DQA1/HLA-DRB1/EXT1/TAPBPL/ATG5/HLA-F/ERAP2/PSME1/RAB6A/CTSS/AP3B1/RAB10/HLA-A/LGMN/PSMB8/CD209/TAPBP/HLA-C/HLA-DQA2/HLA-B/TAP1/RELB/FCGR2B/MICA/NOD1/PYCARD/CCL21/IFI30/TREM2/ULBP1/UNC93B1/WAS/HLA-DOA/HLA-DQB1/LILRB2/HLA-DRB5/CTSH/MFSD6/IKBKB/CD8A/CTSD/RAB35/TAP2/CLEC4M/ERAP1/CALR/RAB5B
GOBP_SINGLE_FERTILIZATION	GOBP_SINGLE_FERTILIZATION	130	-0.737090360905216	-2.40181542356495	1e-10	1.35183673469388e-08	1.00386680988185e-08	1428	tags=41%, list=10%, signal=37%	SPAG1/MST1R/LY6K/OVGP1/WDR48/DCST2/BPY2B/ELSPBP1/CCT2/PLCD4/ZP1/OR10J1/CRISP1/DCST1/ADAM20/SPAG8/PKDREJ/CCDC87/ACR/ATP8B3/SPAM1/ADAM21/ADAM18/TEX101/ADAM32/IZUMO1/SLC22A16/TMPRSS12/GLIPR1L1/CLGN/TRIM36/IQCF1/ZPBP/PCSK4/LYZL4/AKAP3/HSPA1L/SPACA3/PPP3R2/ZPBP2/SPACA4/ADAM2/SPA17/CCDC136/TNP2/LYZL6/AKAP4/PLCZ1/ROPN1B/DKKL1/ACTL7A/SMCP/TNP1
GOBP_AXONEME_ASSEMBLY	GOBP_AXONEME_ASSEMBLY	47	-0.851165083778643	-2.39876957596499	1e-10	1.35183673469388e-08	1.00386680988185e-08	1476	tags=72%, list=10%, signal=65%	CLUAP1/SPEF2/SPAG1/SPEF1/CCDC40/TTC26/SPAG16/LRGUK/DNAH7/IQCG/DNAH1/CCDC39/LRRC43/FOXJ1/DNAL1/ARMC2/STK36/DNAH2/CCDC103/DNAH8/MEIG1/SPAG17/CCDC63/TTC12/RSPH1/DNAH17/MNS1/DNAI2/DNAI1/CCDC65/SPAG6/TEKT2/TBC1D21/ZMYND10
GOMF_INTEGRIN_BINDING	GOMF_INTEGRIN_BINDING	140	0.52095084398303	2.392048014843	1e-10	1.35183673469388e-08	1.00386680988185e-08	2811	tags=48%, list=19%, signal=39%	IGF1/ADAMTS5/COL3A1/ECM2/PRKCA/VTN/ITGAV/GPNMB/LYN/PTN/ITGB8/SPP1/VCAM1/CXCL12/CD9/FBN1/EMILIN1/ITGB2/TGFBI/LTBP4/ADAM9/KDR/ITGA8/ACTN2/MYH9/ITGA9/JAM3/HMGB1/ITGAM/THY1/ANXA7/MMP14/DST/SEMA7A/ITGA6/JAM2/SYK/ITGA5/ICAM2/ITGB1/ITGB5/FBLN5/ITGB1BP1/COL5A1/FGF2/ADAM10/COL4A3/MFGE8/ITGA3/TSPAN8/EMP2/ISG15/CX3CL1/FAP/VWF/CD151/PTPN2/LAMA5/TSPAN4/TLN1/FERMT2/SFRP2/PPIA/ADAM17/ITGA7/ADAM15/ITGA11
GOBP_MICROTUBULE_BUNDLE_FORMATION	GOBP_MICROTUBULE_BUNDLE_FORMATION	72	-0.780087792626707	-2.38103931756726	1e-10	1.35183673469388e-08	1.00386680988185e-08	1476	tags=54%, list=10%, signal=49%	CLUAP1/SPEF2/SPAG1/SPEF1/KIF20A/CCDC40/TTC26/SPAG16/LRGUK/DNAH7/IQCG/DNAH1/CCDC39/MAP1S/LRRC43/FOXJ1/DNAL1/ARMC2/STK36/DNAH2/PLK1/CCDC103/DNAH8/MEIG1/SPAG17/CCDC63/TTC12/RSPH1/TTLL6/DNAH17/MNS1/DNAI2/DNAI1/CCDC65/SPAG6/TEKT2/TBC1D21/ZMYND10/TPPP2
GOBP_MICROTUBULE_BASED_MOVEMENT	GOBP_MICROTUBULE_BASED_MOVEMENT	302	-0.692315925284495	-2.37036052596315	1e-10	1.35183673469388e-08	1.00386680988185e-08	1772	tags=40%, list=12%, signal=36%	UBB/KIFC1/KIF21B/DNAH14/IFT57/KIF11/CCNYL1/BBS12/KIFC3/CNIH2/DNAH6/KIF3A/KIF2A/STK11/KIF23/IFT140/CLUAP1/SPEF2/NDE1/TTC30B/PCM1/SPEF1/KIF6/KIF20A/CCDC40/KIF24/ATP1A4/IFT74/SSNA1/TTC26/WASF1/SPAG16/LZTFL1/TTC30A/DNAH7/CATSPER2/TMF1/RFX3/KIF27/AP3B2/IQCG/DNAH1/DNHD1/TMEM108/IFT172/DNAH3/DNAL4/CCDC39/MAP1S/DLGAP5/RAB27B/DNAH9/KIF18A/CATSPER4/DZIP1/PRKCZ/IFT88/QRICH2/KIF17/ARMC2/KIF15/STK36/DNAH10/KA…
GOMF_EXTRACELLULAR_MATRIX_STRUCTURAL_CONSTITUENT	GOMF_EXTRACELLULAR_MATRIX_STRUCTURAL_CONSTITUENT	159	0.52298868280219	2.34873249636767	1e-10	1.35183673469388e-08	1.00386680988185e-08	3672	tags=51%, list=25%, signal=39%	LUM/DCN/DPT/MGP/COL3A1/ABI3BP/FGL2/CILP/LAMA2/EFEMP1/OGN/FMOD/VTN/COL15A1/LAMA4/COL6A3/SRPX/COL6A1/COL1A2/ECM1/FBN1/COL1A1/PODN/EMILIN1/COL6A2/LAMB2/COL4A5/TGFBI/LAMB1/LTBP4/CD4/COL4A4/IGFBP7/COL4A1/PCOLCE/COL5A2/VCAN/LAMC1/COL27A1/COL14A1/NID1/EFEMP2/ASPN/NID2/COL18A1/FBLN5/COL4A2/VWA1/COL5A1/MFAP4/COL4A3/MFGE8/LAMA1/TUFT1/MMRN2/COL21A1/VWF/PRELP/COL12A1/MFAP5/LAMA5/SPON1/SRPX2/MATN2/LTBP2/FBLN2…
GOBP_MEIOTIC_CELL_CYCLE_PROCESS	GOBP_MEIOTIC_CELL_CYCLE_PROCESS	166	-0.696284751098054	-2.30917377390511	1e-10	1.35183673469388e-08	1.00386680988185e-08	1820	tags=46%, list=12%, signal=41%	FZR1/MAPK15/EME1/UBB/FANCD2/MND1/NCAPD2/CCNE2/PSMC3IP/CCNE1/RAD51AP1/BRIP1/NDC80/SPO11/RAD54L/DMC1/TEX12/CDC25A/SLC2A8/TDRD12/SPIRE1/ASZ1/ESPL1/MEI1/TDRKH/BUB1B/RAD51/TEX15/TOP2A/MYBL1/MSH4/CKS2/KIF18A/PSMA8/PIWIL2/AURKA/REC8/TEX11/C11orf80/NCAPH/ZCWPW1/RPL10L/KLHDC3/BUB1/TUBG1/SYCE1/NUF2/TEX14/TRIP13/PLK1/MOV10L1/CDC20/CDC25C/SYCP1/SYCP2/SYCP3/OVOL1/TTK/HSF2BP/DMRTC2/CCNB2/TDRD9/HSPA2/SYCE2/HORM…
GOBP_MEIOTIC_CELL_CYCLE	GOBP_MEIOTIC_CELL_CYCLE	224	-0.67558907118033	-2.27539170411812	1e-10	1.35183673469388e-08	1.00386680988185e-08	2122	tags=46%, list=14%, signal=40%	ASPM/FANCA/METTL3/ZFP42/HFM1/CCNB3/TUBGCP4/WBP2NL/FZR1/ANAPC2/MAPK15/EME1/UBB/ANAPC11/FANCD2/MND1/NCAPD2/CCNE2/FAM9A/PSMC3IP/CCNE1/FAM9B/RAD51AP1/BRIP1/PLD6/ZNF318/NDC80/SPO11/RAD54L/DMC1/TEX12/CDC25A/PIWIL4/SLC2A8/TDRD1/TDRD12/SPIRE1/ASZ1/ESPL1/MEI1/TDRKH/BUB1B/RAD51/TEX15/TOP2A/MYBL1/MSH4/CKS2/KIF18A/PSMA8/PIWIL2/AURKA/REC8/TEX11/C11orf80/NCAPH/ZCWPW1/RPL10L/KLHDC3/BUB1/TUBG1/SYCE1/NUF2/TEX14/T…
GOCC_ENDOCYTIC_VESICLE_MEMBRANE	GOCC_ENDOCYTIC_VESICLE_MEMBRANE	183	0.490815312604703	2.25163875117232	1e-10	1.35183673469388e-08	1.00386680988185e-08	3769	tags=50%, list=25%, signal=38%	HLA-DRA/HLA-DPA1/B2M/HLA-DPB1/LAMP2/LDLR/RAB9B/LYN/SLC9A9/ACE2/RAB34/FZD4/CYBB/HLA-E/CD36/CD74/HLA-DQA1/APOE/CD9/LRP1/HLA-DRB1/RAB9A/CAV1/ATP6V0E1/SCARB2/CD4/ATG5/EGFR/HLA-F/RAB31/RAB23/SCARB1/STAB1/CD163/NOSTRIN/MARCO/RAB7A/COLEC12/RAB10/HLA-A/ATP7A/VAMP7/TAPBP/HLA-C/HLA-DQA2/GRIA3/IGF2R/HLA-B/TAP1/ADRB2/FZD2/WASL/OCRL/CAMK2D/RAC2/TCIRG1/SGIP1/TLR1/MSR1/MDM2/CLTC/RAB43/STON1/TGOLN2/VAMP3/APPL2/H…
GOCC_ENDOCYTIC_VESICLE	GOCC_ENDOCYTIC_VESICLE	321	0.459783332134089	2.23710241901919	1e-10	1.35183673469388e-08	1.00386680988185e-08	3730	tags=48%, list=25%, signal=37%	HLA-DRA/HLA-DPA1/B2M/HLA-DPB1/RIN2/LAMP2/LDLR/RAB9B/ITGAV/LYN/FLNB/MPEG1/SLC9A9/ACE2/GSN/RAB34/FZD4/CYBB/HLA-E/CD36/CD74/LPAR1/PLA2G5/HLA-DQA1/APOE/CD9/SYT11/LRP1/MYO6/STX12/HLA-DRB1/RAB9A/DYSF/CAV1/VIM/ATP6V0E1/SCARB2/CD4/HBB/ATG5/EGFR/HLA-F/RAB31/RAB23/RAB17/SCARB1/STAB1/CTSS/CD163/NOSTRIN/EHD2/SH3KBP1/STXBP3/MARCO/RAB7A/HBA2/COLEC12/RAB10/LMBRD1/HLA-A/ATP7A/CDC42EP4/SYK/GOLIM4/VAMP7/TAPBP/HLA-…
GOBP_EXTERNAL_ENCAPSULATING_STRUCTURE_ORGANIZATION	GOBP_EXTERNAL_ENCAPSULATING_STRUCTURE_ORGANIZATION	294	0.463990989339846	2.21438938050597	1e-10	1.35183673469388e-08	1.00386680988185e-08	3360	tags=41%, list=22%, signal=32%	LUM/CTSK/ADAMTS5/DPT/COL3A1/ABI3BP/ECM2/LAMA2/DDR2/FLRT2/PDGFRA/FMOD/CYP1B1/VTN/CAV2/COL15A1/VIT/GSN/SMOC2/SH3PXD2B/TPSAB1/CRISPLD2/COL1A2/COL1A1/HSD17B12/LRP1/EMILIN1/BCL3/ANGPTL7/LAMB2/COL4A5/CAV1/EXT1/TGFBI/LAMB1/CTSG/SLC2A10/CRTAP/B4GALT1/TNFRSF1A/SERPINH1/SMAD3/MMP2/COL4A4/ITGA8/APP/ADAMTS1/CFLAR/SLC39A8/SPOCK2/COL4A1/CTSS/PHLDB2/COL5A2/CCDC80/LAMC1/COL27A1/CREB3L1/COL14A1/NID1/MMP14/CLASP2/…
GOBP_REGULATION_OF_EPITHELIAL_CELL_MIGRATION	GOBP_REGULATION_OF_EPITHELIAL_CELL_MIGRATION	213	0.469249817015482	2.19821822763824	1e-10	1.35183673469388e-08	1.00386680988185e-08	4338	tags=48%, list=29%, signal=35%	DCN/ANXA1/RHOJ/RIN2/GLIPR2/PRKCA/SMOC2/TGFBR2/PTN/BMPR2/NR2F2/HIF1A/APOE/SP100/NRP1/STARD13/PTPRG/TMSB4X/FGF7/ACVRL1/ADAM9/ROCK2/KDR/MAPRE2/MACF1/SCARB1/HMGB1/DOCK1/NFE2L2/FGF10/CXCL13/DOCK5/TEK/MEOX2/MEF2C/CLASP2/ANGPT2/EDN1/LGMN/PRKD1/MECP2/SPRED1/ADAMTS9/GADD45A/IRS2/SERPINF1/ITGB1BP1/SASH1/RRAS/HDAC7/FGF2/TGFB2/ITGA3/RAC1/EMP2/SLIT2/HSPB1/ETS1/MMRN2/AKT1/RHOB/IQSEC1/STAT5A/ATP2B4/INSL3/HMOX1/…
GOBP_TRANSFORMING_GROWTH_FACTOR_BETA_RECEPTOR_SIGNALING_PATHWAY	GOBP_TRANSFORMING_GROWTH_FACTOR_BETA_RECEPTOR_SIGNALING_PATHWAY	199	0.464135316796276	2.16683339963329	1e-10	1.35183673469388e-08	1.00386680988185e-08	3548	tags=43%, list=24%, signal=33%	DAB2/COL3A1/ZEB2/CILP/FMOD/TGFBR3/CAV2/SDCBP/TGFBR2/ITGB8/COL1A2/HPGD/FBN1/EMILIN1/USP9Y/TGFB3/CAV1/ACVRL1/HTRA3/WFIKKN2/SLC2A10/LTBP4/SMAD3/ADAM9/ITGA8/HTRA1/BMPR1A/OGT/ACVR1/MAP3K7/CITED2/PTPRK/CLDN5/SMAD5/BAMBI/SNX25/SPRY1/SPRED1/PBLD/DKK3/ITGB1/ASPN/ITGB5/TGFB1I1/CHST11/MTMR4/APPL1/TGFB2/ITGA3/SPRY2/TGFBRAP1/LRRC32/ZMIZ1/SNX6/ARID4A/SKI/ENG/LTBP3/PXN/SMAD4/ZNF703/RASL11B/ZBTB7A/PPARA/EID2/FER…
GOCC_ENDOPLASMIC_RETICULUM_LUMEN	GOCC_ENDOPLASMIC_RETICULUM_LUMEN	281	0.465077376062739	2.1621117336441	1e-10	1.35183673469388e-08	1.00386680988185e-08	3776	tags=47%, list=25%, signal=36%	SPARCL1/ADAMTS5/B2M/COL3A1/IGFBP4/IGFBP5/SERPING1/VTN/COL15A1/ACE2/FMO1/COL6A3/GPX8/FSTL1/PRSS23/SPP1/COL6A1/APOE/COL1A2/FBN1/COL1A1/CKAP4/PDIA5/CTSC/SHISA5/FUCA2/F8/COL6A2/LAMB2/COL4A5/LAMB1/F10/CRTAP/SERPINH1/CD4/COL4A4/IGFBP7/TSPAN5/APP/ERAP2/COL4A1/OS9/COL5A2/VCAN/MXRA8/LAMC1/COL27A1/FKBP14/COL14A1/CALU/TMEM43/TIMP1/H6PD/EDN1/RCN1/PDIA6/IGFBP3/PDGFC/MBTPS1/TXNDC5/COL18A1/COL4A2/ARSG/SUMF1/CHR…
GOBP_HEMOSTASIS	GOBP_HEMOSTASIS	216	0.455810328091107	2.14022430699905	1e-10	1.35183673469388e-08	1.00386680988185e-08	3400	tags=39%, list=23%, signal=31%	COL3A1/PAPSS2/PDGFRA/SERPING1/ANO6/PRKCA/VTN/LYN/PLSCR1/FCER1G/PROS1/CD36/APOE/CD9/CD34/PLA2G4A/EMILIN1/TLR4/AK3/F3/F8/CAV1/FLI1/CTSG/F10/HBB/CSRP1/TFPI/C1QTNF1/PEAR1/GNAQ/MYH9/F13A1/NFE2L2/AP3B1/STXBP3/PLAT/C1GALT1C1/CD59/TYRO3/EDN1/MYL9/ANXA2/SYK/CLIC1/VCL/IL6ST/P2RX1/SERPINE2/ST3GAL4/LMAN1/GNA12/HPS6/TSPAN8/PRDX2/AXL/VKORC1/PIK3CA/HSPB1/P2RY1/PLEK/FZD6/FAP/VWF/PDGFA/ZNF385A/ANXA5/WAS/TLN1/GAS6…
GOBP_REGULATION_OF_VASCULATURE_DEVELOPMENT	GOBP_REGULATION_OF_VASCULATURE_DEVELOPMENT	256	0.458420673379463	2.12986350708433	1e-10	1.35183673469388e-08	1.00386680988185e-08	3320	tags=41%, list=22%, signal=32%	DCN/SFRP1/RHOJ/CYP1B1/PRKCA/PROK1/GPNMB/HSPB6/CYBB/SMOC2/TGFBR2/ITGB8/HIF1A/SP100/ECM1/NRP1/CD34/EMILIN1/GATA4/F3/PTGIS/ANGPTL7/AQP1/ACVRL1/FOXO4/ROCK2/KDR/C3AR1/ADAMTS1/STAB1/SEMA6A/NFE2L2/GATA6/CXCL13/RAPGEF3/CX3CR1/CREB3L1/TEK/NPPB/DLL1/ANGPT2/CLDN5/DDAH1/PRKD1/SULF1/CTNNB1/XBP1/GAB1/ITGA5/HK2/MECP2/SPRED1/ADAMTS9/GADD45A/VEGFB/ITGB1/SERPINF1/COL4A2/SASH1/HGF/RRAS/EGLN1/PLXND1/FGF2/ADAM10/GTF2…
GOBP_CILIUM_ORGANIZATION	GOBP_CILIUM_ORGANIZATION	300	-0.621807726754627	-2.12814703592658	1e-10	1.35183673469388e-08	1.00386680988185e-08	1786	tags=34%, list=12%, signal=31%	MAPK15/CCDC13/KCTD17/IFT57/BBS12/FBF1/ARL6/CCDC88A/KIF3A/MPHOSPH9/KIAA0586/IFT140/CLUAP1/SPEF2/TBC1D10B/SPAG1/TESK1/CNTROB/C2CD3/RAB3IP/TTC30B/BBS5/PCM1/SPEF1/CCDC40/KIF24/IFT74/CENPJ/SSNA1/TTC26/SPAG16/LRGUK/CDC14C/TTC30A/EVI5L/WDR54/DCDC2/DNAH7/RFX3/KIF27/CEP70/IQCG/DNAH1/DNHD1/HYLS1/IFT172/CCDC39/TTBK2/B9D1/FAM161B/CDC14A/TSGA10IP/DZIP1/UBXN10/AURKA/IFT88/LRRC43/PLK4/CCNO/FOXJ1/DNAL1/ARMC2/EHD…
GOBP_CELL_MATRIX_ADHESION	GOBP_CELL_MATRIX_ADHESION	218	0.449094627955343	2.11054814937677	1e-10	1.35183673469388e-08	1.00386680988185e-08	3350	tags=43%, list=22%, signal=34%	LYVE1/SFRP1/COL3A1/ECM2/RIN2/VTN/ITGAV/PIK3R1/CDH11/CD36/ITGB8/VCAM1/APOD/MYOC/NRP1/SGCE/CD34/CD63/EMILIN1/SNED1/ITGB2/ACVRL1/SMAD3/ADAM9/ROCK2/JAG1/KDR/ITGA8/ACTN2/ITGA9/MACF1/JAM3/PHLDB2/ITGAM/EPDR1/THY1/NID1/TEK/MMP14/CASK/CLASP2/PTPRK/ITGA6/TRIP6/HOXD3/CTNNB1/VCL/EFEMP2/ITGA5/DDR1/ADAMTS9/ITGB1/SLK/ITGB5/NID2/TRPM7/FAM107A/FBLN5/ITGB1BP1/CTTN/RRAS/MKLN1/ITGA3/PLEKHA2/RAC1/CCL21/EMP2/LIMS1/BCL…
GOBP_CELL_SUBSTRATE_ADHESION	GOBP_CELL_SUBSTRATE_ADHESION	327	0.435498625128334	2.10986649553229	1e-10	1.35183673469388e-08	1.00386680988185e-08	3207	tags=40%, list=21%, signal=32%	LYVE1/DAB2/SFRP1/COL3A1/ABI3BP/ECM2/RIN2/VTN/ITGAV/VIT/PIK3R1/FZD4/CDH11/CD36/PARVA/ITGB8/VCAM1/APOD/MYOC/NRP1/SGCE/CD34/COL1A1/HSD17B12/CD63/GBP1/EMILIN1/SNED1/ITGB2/ACVRL1/LAMB1/SMAD3/ADAM9/ROCK2/JAG1/KDR/ITGA8/ACTN2/ITGA9/MACF1/JAM3/SPOCK2/DOCK1/PHLDB2/ITGAM/EPDR1/THY1/DOCK5/CCDC80/LAMC1/NID1/TEK/MMP14/TYRO3/CASK/CLASP2/PTPRK/ITGA6/ANGPT2/NEDD9/TRIP6/HOXD3/CTNNB1/VCL/ST6GAL1/EFEMP2/ITGA5/DDR1/…
GOBP_NEGATIVE_REGULATION_OF_LOCOMOTION	GOBP_NEGATIVE_REGULATION_OF_LOCOMOTION	308	0.44235143348427	2.09281078291742	1e-10	1.35183673469388e-08	1.00386680988185e-08	3527	tags=43%, list=24%, signal=33%	DCN/SFRP1/COL3A1/IGFBP5/IFITM1/CYP1B1/CCL2/ARHGDIB/RGN/CDH11/GJA1/CD74/NR2F2/NBL1/APOE/SP100/APOD/CXCL12/NRP1/IL33/STARD13/LRP1/PODN/EMILIN1/PTPRG/ACVRL1/ABHD6/AIF1/JAG1/BMPR1A/HMGB1/BST2/SEMA6A/PHLDB2/TPM1/NFE2L2/CXCL13/THY1/TMEFF2/CX3CR1/SEMA3D/OGT/SEMA7A/MEOX2/MEF2C/CITED2/TIMP1/CLASP2/PTPRK/ANGPT2/CLDN5/RAP2C/NEDD9/SULF1/IGFBP3/NAV3/VCL/ST6GAL1/MECP2/SPRED1/ADAMTS9/GADD45A/DPYSL3/GNRH1/ARRDC3…
GOBP_RESPONSE_TO_TRANSFORMING_GROWTH_FACTOR_BETA	GOBP_RESPONSE_TO_TRANSFORMING_GROWTH_FACTOR_BETA	257	0.446250238904673	2.05282229928541	1e-10	1.35183673469388e-08	1.00386680988185e-08	3548	tags=43%, list=24%, signal=33%	CTSK/DAB2/SFRP1/COL3A1/ZEB2/CILP/DDR2/ZFP36L2/FMOD/TGFBR3/CLDN1/CAV2/SDCBP/TGFBR2/ITGB8/COL1A2/HPGD/FBN1/COL1A1/EMILIN1/USP9Y/TGFB3/CAV1/ACVRL1/HTRA3/WFIKKN2/SLC2A10/LTBP4/SMAD3/ADAM9/ROCK2/ITGA8/CFLAR/HTRA1/BMPR1A/CX3CR1/OGT/ACVR1/MAP3K7/MEF2C/CITED2/PTPRK/CLDN5/SMAD5/EDN1/BAMBI/SNX25/ZFP36L1/SPRY1/SPRED1/ZFHX3/PBLD/DKK3/ITGB1/ASPN/ITGB5/TGFB1I1/CHST11/COL4A2/MTMR4/FYN/APPL1/TGFB2/ITGA3/SPRY2/TG…
GOBP_REGULATION_OF_CELLULAR_RESPONSE_TO_GROWTH_FACTOR_STIMULUS	GOBP_REGULATION_OF_CELLULAR_RESPONSE_TO_GROWTH_FACTOR_STIMULUS	287	0.435798226500595	2.0377499276878	1e-10	1.35183673469388e-08	1.00386680988185e-08	2703	tags=35%, list=18%, signal=29%	DCN/DAB2/SFRP1/ZEB2/SFRP4/CILP/TGFBR3/VTN/CAV2/FZD4/SDCBP/SMOC2/FSTL1/BMPR2/HIF1A/NBL1/TMEM204/NRP1/FBN1/CD63/PCSK6/EMILIN1/GATA4/TGFB3/CAV1/ACVRL1/HTRA3/HHIP/WFIKKN2/SLC2A10/LTBP4/SMAD3/KDR/ITGA8/CFLAR/HTRA1/SORL1/SEMA6A/FGF10/GATA6/CXCL13/CREB3L1/OGT/CITED2/CASK/DLL1/BAMBI/SULF1/MSX2/CTNNB1/SNX25/ITGA5/SPRY1/SPRED1/SULF2/PBLD/DKK3/ASPN/TGFB1I1/CHST11/CHRDL1/CRIM1/FZD1/MTMR4/NGFR/FGF2/ITGA3/SPRY…
GOBP_TISSUE_MIGRATION	GOBP_TISSUE_MIGRATION	291	0.428213467980906	2.00427854968069	1e-10	1.35183673469388e-08	1.00386680988185e-08	3468	tags=38%, list=23%, signal=30%	DCN/ANXA1/ZEB2/RHOJ/RIN2/GLIPR2/CYP1B1/PRKCA/SNAI2/SMOC2/TGFBR2/FSTL1/PTN/BMPR2/PTPN11/NR2F2/KITLG/HIF1A/APOE/SP100/NRP1/STARD13/KANK2/PTPRG/TMSB4X/FGF7/ACVRL1/ADAM9/ROCK2/KDR/MAPRE2/MYH9/MACF1/SCARB1/HMGB1/DOCK1/NFE2L2/FGF10/CXCL13/CLEC14A/DOCK5/TEK/MEOX2/MEF2C/CLASP2/ANGPT2/EDN1/LGMN/PRKD1/PKN2/MECP2/SPRED1/ADAMTS9/GADD45A/ITGB1/IRS2/SERPINF1/ITGB1BP1/SASH1/RRAS/HDAC7/PLXND1/FGF2/TGFB2/ITGA3/RA…
GOBP_ORGANELLE_FISSION	GOBP_ORGANELLE_FISSION	407	-0.561571981948938	-1.94288715910081	1e-10	1.35183673469388e-08	1.00386680988185e-08	2280	tags=36%, list=15%, signal=32%	NPM2/IK/MLH1/MYBL2/KIF3B/CHFR/CENPE/DYNC1LI1/PGAM5/REEP4/KAT5/ASPM/FANCA/PSMG2/KIF20B/HFM1/CDK5RAP2/UBE2C/NCAPG2/TNKS/CCNB1/FZR1/MAPK15/EME1/NUSAP1/UBB/KIFC1/CENPK/ANAPC11/ANLN/MFF/KNTC1/KIF11/PEX11G/RANBP1/FANCD2/DSN1/MND1/CTDP1/TPX2/PEX11A/NCAPD2/CCNE2/PSMC3IP/PRAP1/CCNE1/KIF2A/CENPF/ZWINT/PCID2/KIF23/MAD2L2/RAD51AP1/NCAPG/NDE1/BRIP1/DDHD1/MTFR1/NDC80/SPO11/RAD54L/DMC1/TEX12/BIRC5/CDC14C/COX10/…
GOBP_REGULATION_OF_BODY_FLUID_LEVELS	GOBP_REGULATION_OF_BODY_FLUID_LEVELS	342	0.393250644870177	1.93905032076412	1e-10	1.35183673469388e-08	1.00386680988185e-08	3521	tags=38%, list=24%, signal=30%	COL3A1/PAPSS2/PDGFRA/SERPING1/ANO6/PRKCA/VTN/LYN/PLSCR1/FCER1G/PROS1/PPP3CA/CD36/HIF1A/APOE/CD9/CD34/PLA2G4A/PRKACB/EMILIN1/PAM/TLR4/AK3/F3/AQP2/F8/CDO1/AQP1/CAV1/EXT1/FLI1/CTSG/F10/HBB/CSRP1/ATG5/TFPI/ERBB4/C1QTNF1/HEG1/PEAR1/GNAQ/MYH9/F13A1/NFE2L2/AP3B1/FGF10/STXBP3/PLAT/PRLR/C1GALT1C1/CD59/TYRO3/NPPB/ATP7A/EDN1/HSD11B2/MYL9/ANXA2/SYK/XBP1/CLIC1/VCL/DDR1/HK2/IL6ST/P2RX1/ADCY6/SERPINE2/ST3GAL4/L…
GOBP_NUCLEAR_CHROMOSOME_SEGREGATION	GOBP_NUCLEAR_CHROMOSOME_SEGREGATION	276	-0.567206356731087	-1.93210272633839	1e-10	1.35183673469388e-08	1.00386680988185e-08	2457	tags=43%, list=16%, signal=37%	CDC6/SMC2/BUB3/SPC25/SMC3/MAD2L1/RNF212/PIBF1/NCAPH2/ANKRD31/KIF14/KPNB1/PTTG2/SPC24/TPR/SMARCB1/FANCM/SIRT7/ESCO2/KIF22/ECT2/IK/MLH1/MYBL2/KIF3B/CHFR/CENPE/DYNC1LI1/KAT5/ASPM/PSMG2/HFM1/CDK5RAP2/UBE2C/NCAPG2/TNKS/CCNB1/ANAPC2/MAPK15/EME1/NUSAP1/KIFC1/CENPK/ANAPC11/KNTC1/KIF11/SMARCA4/FANCD2/DSN1/MND1/TPX2/NCAPD2/CCNE2/PSMC3IP/PRAP1/CCNE1/KIF2A/CENPF/ZWINT/PCID2/KIF23/MAD2L2/NCAPG/BRIP1/ACTL6A/ND…
GOBP_POSITIVE_REGULATION_OF_CELL_ACTIVATION	GOBP_POSITIVE_REGULATION_OF_CELL_ACTIVATION	358	0.380226628515594	1.91802449603479	1e-10	1.35183673469388e-08	1.00386680988185e-08	3969	tags=41%, list=27%, signal=30%	IGF1/HLA-DRA/HLA-DPA1/ANXA1/B2M/HLA-DPB1/DDR2/HLA-DMA/CCL2/PDGFRB/LYN/HLA-DMB/EFNB1/TGFBR2/HLA-E/PPP3CA/STAT6/CD74/PTPN11/KITLG/TYROBP/HLA-DQA1/TNFRSF14/VCAM1/IL33/CCL5/PLA2G4A/CTSC/TLR4/HLA-DRB1/ITGB2/CAV1/AIF1/CD4/HLA-F/LRRK2/HMGB1/AP3B1/FGF10/ITGAM/THY1/SMARCD3/SH3KBP1/HSPD1/PRLR/MMP14/GLI2/MEF2C/HLA-A/SYK/XBP1/CD209/VAMP7/TNFSF13B/HLA-DQA2/IL6ST/IRS2/EXOSC6/FCGR3A/NCK2/FYN/IGFBP2/PYCARD/ZMIZ1…
GOBP_LEUKOCYTE_MIGRATION	GOBP_LEUKOCYTE_MIGRATION	353	0.386675988195272	1.91247364069103	1e-10	1.35183673469388e-08	1.00386680988185e-08	4413	tags=42%, list=29%, signal=30%	LYVE1/ANXA1/RARRES2/ANO6/CCL2/LYN/PIK3R1/FCER1G/PECAM1/LGALS3/FOLR2/PTN/CD74/KITLG/TNFRSF14/NBL1/VCAM1/IL1R1/APOD/ECM1/CXCL12/IL33/CD9/CD34/CCL5/EMILIN1/CD99/ITGB2/EXT1/MTUS1/CTSG/AIF1/B4GALT1/MMP2/MSN/C3AR1/APP/MYH9/CSF1R/ITGA9/JAM3/HMGB1/MPP1/CXCL13/THY1/CX3CR1/SWAP70/MMP14/ITGA6/EDN1/NEDD9/JAM2/LGMN/CD99L2/SYK/GOLPH3/CH25H/VEGFB/ITGB1/ST3GAL4/WASL/FYN/CCL13/PLA2G7/IL34/ADAM10/TGFB2/ITGA3/PYCAR…
GOBP_OSSIFICATION	GOBP_OSSIFICATION	373	0.383637962050325	1.91169321861314	1e-10	1.35183673469388e-08	1.00386680988185e-08	3157	tags=35%, list=21%, signal=28%	IGF1/CTSK/MGP/SFRP1/LRRC17/IGFBP5/DDR2/IFITM1/ANO6/SNAI2/OSR2/SLC26A2/CDH11/PPP3CA/PTN/BMPR2/PTPN11/SPP1/HIF1A/COL6A1/COL1A2/ECM1/MYOC/CHSY1/EBP/COL1A1/DNAJC13/ATP2B1/ZMPSTE24/EXT1/LRP4/SMAD3/MMP2/CAT/ID3/SRGN/JAG1/EGFR/FHL2/P2RX7/XYLT1/WWTR1/BMPR1A/COL5A2/VCAN/CREB3L1/OSR1/SOX2/MMP14/ACVR1/GLI2/SEMA7A/MEF2C/SMAD5/BAMBI/PRKD1/HSD17B4/YAP1/TMEM64/MSX2/CTNNB1/IGFBP3/CLIC1/EIF2AK3/ATF4/CSGALNACT1/HA…
GOBP_ERK1_AND_ERK2_CASCADE	GOBP_ERK1_AND_ERK2_CASCADE	301	0.404907273514933	1.90303162370789	1e-10	1.35183673469388e-08	1.00386680988185e-08	4325	tags=43%, list=29%, signal=31%	IGF1/DAB2/DDR2/PDGFRA/GLIPR2/NDRG2/ZFP36L2/TGFBR3/CCL2/PRKCA/PDGFRB/ITGAV/GPNMB/LYN/ACE2/TIMP3/PLA2G2A/GSTP1/CD36/CD74/PTPN11/PLA2G5/APOE/NRP1/CCL5/RAP1A/GBP1/EMILIN1/TLR4/GATA4/HLA-DRB1/CD4/KDR/ERBB4/EGFR/APP/ARRB1/CSF1R/CFLAR/HMGB1/SEMA6A/FGF10/MARCO/TEK/SEMA7A/EDN1/SYK/HTR2B/PDGFC/ZFP36L1/DDR1/SPRY1/HAND2/SPRED1/ITGB1BP1/APIP/SHC1/RRAS/CCL13/NOD1/FGF2/NTRK2/SPRY2/PYCARD/ZDHHC17/CCL21/MT3/PHB2/…
GOCC_VACUOLAR_MEMBRANE	GOCC_VACUOLAR_MEMBRANE	387	0.376685611581435	1.88854262771169	1e-10	1.35183673469388e-08	1.00386680988185e-08	4020	tags=42%, list=27%, signal=32%	DAB2/HLA-DRA/HLA-DPA1/HLA-DPB1/CYBRD1/IFITM1/HLA-DMA/LAMP2/LDLR/RNF152/MGST1/TMEM106B/LYN/HLA-DMB/AHNAK/CD68/GPR137B/CD74/HLA-DQA1/COL6A1/TMBIM1/LITAF/SYT11/NEU1/CPNE3/VPS13C/DNAJC13/CD63/LRP1/CLN5/MFSD1/MYO6/CKAP4/HGSNAT/HLA-DRB1/GLIPR1/IFITM2/IFITM3/ATP6V0E1/ABHD6/SCARB2/B4GALT1/CTSA/PLEKHF1/AP1S2/ATP6AP2/C3AR1/MANBA/HLA-F/GNAQ/ARRB1/STOM/SLC48A1/CMTM6/SLC39A8/DTX3L/SCARB1/BST2/TMEM30A/LAPTM4B/…
GOBP_RENAL_SYSTEM_DEVELOPMENT	GOBP_RENAL_SYSTEM_DEVELOPMENT	302	0.39809403435448	1.8537380267082	1e-10	1.35183673469388e-08	1.00386680988185e-08	2888	tags=33%, list=19%, signal=27%	SFRP1/PDGFRA/EMX2/PDGFRB/OSR2/NFIA/PECAM1/RGN/PPP3CA/EDNRA/NRP1/HPGD/FBN1/CD34/ZMPSTE24/PCSK5/IQGAP1/PKD2/KANK2/AQP2/LAMB2/AQP1/TCF21/EXT1/LRP4/SMAD3/HS2ST1/CAT/ID3/COL4A4/JAG1/ERBB4/ITGA8/AGTR1/WWTR1/ADAMTS1/LRRK2/CFLAR/COL4A1/FGF10/OSR1/NID1/TEK/GLI2/ARID5B/MEF2C/DLL1/ANGPT2/SMAD5/YAP1/SULF1/CTNNB1/RRM2B/SPRY1/APH1A/DACT2/SULF2/MME/SERPINF1/ROBO2/TTC8/PLXND1/FGF2/WT1/COL4A3/TGFB2/ITGA3/PBX1/DLG…
GOBP_POSITIVE_REGULATION_OF_CYTOKINE_PRODUCTION	GOBP_POSITIVE_REGULATION_OF_CYTOKINE_PRODUCTION	439	0.353076769414754	1.78720388755466	1e-10	1.35183673469388e-08	1.00386680988185e-08	4099	tags=36%, list=27%, signal=27%	LUM/HLA-DPA1/CD14/ANXA1/B2M/HLA-DPB1/CYP1B1/EIF2AK2/IFI16/MNDA/PIK3R1/FCER1G/IRAK3/CYBB/HLA-E/IFNGR1/CD36/CD74/TRIM56/PTPN11/TYROBP/HIF1A/TNFRSF14/IL1R1/IL33/CD34/TLR4/GATA4/RIPK1/F3/S100A13/BCL3/SPON2/TLR5/AIF1/SMAD3/CD4/ROCK2/ATP6AP2/C3AR1/HEG1/RNF135/HLA-F/P2RX7/APP/CSF1R/LRRK2/SPTBN1/BMPR1A/HMGB1/SORL1/RBM47/GATA6/LAPTM5/HSPD1/MAP3K7/SEMA7A/HLA-A/TMED10/LY96/SULF1/SYK/XBP1/HTR2B/BTN3A1/EIF2AK…
GOBP_POSITIVE_REGULATION_OF_ERK1_AND_ERK2_CASCADE	GOBP_POSITIVE_REGULATION_OF_ERK1_AND_ERK2_CASCADE	196	0.448624329811993	2.08106094553178	1.10447514266374e-10	1.46320866900092e-08	1.08657101929845e-08	3725	tags=41%, list=25%, signal=31%	IGF1/DDR2/PDGFRA/GLIPR2/CCL2/PRKCA/PDGFRB/GPNMB/PLA2G2A/CD36/CD74/PTPN11/PLA2G5/APOE/NRP1/CCL5/RAP1A/TLR4/GATA4/HLA-DRB1/CD4/KDR/ERBB4/EGFR/APP/ARRB1/CSF1R/CFLAR/HMGB1/FGF10/MARCO/TEK/SEMA7A/HTR2B/PDGFC/DDR1/HAND2/SHC1/CCL13/NOD1/FGF2/NTRK2/SPRY2/PYCARD/CCL21/MT3/PHB2/CX3CL1/NOTCH2/ROR1/NPTN/P2RY1/TREM2/RAP1B/PDGFA/INHBA/CD44/MIF/GAS6/FERMT2/CCR1/HAVCR2/GNAI2/CCL26/RIPK2/PDGFD/PTPRC/RAPGEF2/CCL3/…
GOBP_MESENCHYME_DEVELOPMENT	GOBP_MESENCHYME_DEVELOPMENT	285	0.408821049636259	1.87407696762167	1.19943300036295e-10	1.55785180282435e-08	1.15685250994759e-08	3187	tags=38%, list=21%, signal=30%	IGF1/ADAMTS5/DAB2/SFRP1/GLIPR2/TGFBR3/SNAI2/PDGFRB/SDCBP/EFNB1/TGFBR2/EDNRA/BMPR2/KITLG/HIF1A/NRP1/FAM172A/COL1A1/GATA4/PKD2/TMEM100/TGFB3/TCF21/EXT1/ACVRL1/SMAD3/ROCK2/JAG1/ERBB4/WWTR1/PDCD4/BMPR1A/SEMA6A/BNC2/PHLDB2/FGF10/SEMA3D/OSR1/ZFPM2/ACVR1/SEMA7A/MEF2C/CITED2/CLASP2/TBX2/EDN1/BAMBI/S100A4/YAP1/LRP6/MSX2/CTNNB1/HTR2B/ZFP36L1/TBX3/NRTN/SPRY1/HAND2/SPRED1/OLFM1/ANXA6/TGFB1I1/HGF/ROBO2/WT1/TG…
GOBP_MALE_MEIOTIC_NUCLEAR_DIVISION	GOBP_MALE_MEIOTIC_NUCLEAR_DIVISION	43	-0.816113320425083	-2.26851592880649	1.43916721065365e-10	1.81036695152828e-08	1.34436892392761e-08	1282	tags=63%, list=9%, signal=58%	SPO11/DMC1/SLC2A8/TDRD12/ASZ1/TDRKH/TEX15/MYBL1/KIF18A/REC8/TEX11/RPL10L/TEX14/TRIP13/MOV10L1/SYCP2/SYCP3/HSF2BP/DMRTC2/TDRD9/HSPA2/SPDYA/SLC25A31/MAEL/BRDT/DDX4/CCNA1
GOBP_RESPONSE_TO_OXYGEN_LEVELS	GOBP_RESPONSE_TO_OXYGEN_LEVELS	294	0.398136884084409	1.90010174412786	1.44851220457426e-10	1.81036695152828e-08	1.34436892392761e-08	4117	tags=47%, list=27%, signal=35%	CRYAB/SFRP1/DDR2/ITPR1/TGFBR3/PDGFRB/ITPR2/CYBB/TGFBR2/EDNRA/LPAR1/CAPN2/HIF1A/VCAM1/CXCL12/CD34/COL1A1/PAM/TGFB3/PTGIS/AQP1/CAV1/ACVRL1/SMAD3/MMP2/CAT/ROCK2/SDHD/ANG/PLOD2/CFLAR/RWDD3/ATP1B1/NFE2L2/GATA6/ATM/PLAT/MMP14/CITED2/ANGPT2/DIO3/ATP7A/EDN1/DDAH1/HSD11B2/SCAP/BNIP3L/ZFP36L1/BNIP2/ATF4/HK2/MECP2/MTHFR/FUNDC1/NOL3/VEGFB/EPAS1/IRAK1/KCNMB1/PLOD1/EGLN1/BECN1/TGFB2/MT3/PHB2/ADM/SMAD4/SLC11A2/…
GOCC_MICROTUBULE	GOCC_MICROTUBULE	368	-0.527004554522693	-1.81516183691075	1.63279182538781e-10	2.00289130580905e-08	1.48733649123533e-08	2568	tags=35%, list=17%, signal=30%	CAMSAP1/KIF5B/GABARAP/GAS8/HSPH1/BAG2/WDR47/CDK5RAP3/KATNAL1/KIF22/ARFGEF2/GTSE1/RPGRIP1L/CLIP4/KIF3B/SLAIN2/CENPE/CALM3/DYNC1LI1/REEP4/ASPM/TTLL3/CCT3/FAM161A/KIF20B/SYNJ1/CDK5RAP2/KIF5A/TPPP3/ARHGEF2/TUBGCP4/CKAP2/TTLL7/LRRC49/MTA1/NUSAP1/KIFC1/KIF21B/CCT7/DNAH14/KNTC1/KIF11/MAP2K2/ARL6/KIFC3/DNAH6/KIF3A/KIF2A/STMN1/KIF23/NDE1/NICN1/TTC30B/RADIL/SPEF1/FSD1/TTLL4/EFHC2/KIF6/FKBP4/KIF20A/KIF24/TU…
GOBP_ADAPTIVE_IMMUNE_RESPONSE_BASED_ON_SOMATIC_RECOMBINATION_OF_IMMUNE_RECEPTORS_BUILT_FROM_IMMUNOGLOBULIN_SUPERFAMILY_DOMAINS	GOBP_ADAPTIVE_IMMUNE_RESPONSE_BASED_ON_SOMATIC_RECOMBINATION_OF_IMMUNE_RECEPTORS_BUILT_FROM_IMMUNOGLOBULIN_SUPERFAMILY_DOMAINS	284	0.401452240266971	1.85459257290667	1.72393579117459e-10	2.07624557831645e-08	1.54180898605911e-08	3073	tags=33%, list=21%, signal=27%	C7/C1S/HLA-DRA/HLA-DPA1/C6/ANXA1/B2M/C1QB/C1R/HLA-DPB1/CFI/HLA-DMA/SERPING1/C1QC/C1RL/HLA-DMB/FCER1G/HLA-E/MR1/STAT6/CD74/HLA-DQA1/IL1R1/IL33/PLA2G4A/NDFIP1/CTSC/TLR4/HLA-DRB1/C1QA/BCL3/CD4/JAG1/HLA-F/P2RX7/HMGB1/BTN3A3/CXCL13/HSPD1/SWAP70/MAP3K7/MEF2C/HLA-A/HLA-C/TNFSF13B/HLA-DQA2/C2/HLA-B/RELB/FCGR2B/EXOSC6/RSAD2/MICA/FCGR3A/TMEM98/EMP2/TCIRG1/BTN3A2/TNFSF13/STX7/JAK3/TREM2/IL6R/AHR/PPP3CB/TYK2…
GOBP_POSITIVE_REGULATION_OF_LYMPHOCYTE_ACTIVATION	GOBP_POSITIVE_REGULATION_OF_LYMPHOCYTE_ACTIVATION	301	0.39054664524522	1.8355378256925	1.84679284988202e-10	2.18449211386045e-08	1.62219229088321e-08	3969	tags=42%, list=27%, signal=31%	IGF1/HLA-DRA/HLA-DPA1/ANXA1/B2M/HLA-DPB1/HLA-DMA/CCL2/LYN/HLA-DMB/EFNB1/TGFBR2/HLA-E/PPP3CA/STAT6/CD74/PTPN11/KITLG/TYROBP/HLA-DQA1/TNFRSF14/VCAM1/CCL5/TLR4/HLA-DRB1/CAV1/AIF1/CD4/HLA-F/HMGB1/AP3B1/FGF10/THY1/SMARCD3/SH3KBP1/HSPD1/PRLR/MMP14/GLI2/MEF2C/HLA-A/SYK/XBP1/CD209/TNFSF13B/HLA-DQA2/IL6ST/IRS2/EXOSC6/FCGR3A/NCK2/FYN/IGFBP2/PYCARD/ZMIZ1/CCL21/AXL/PIK3CA/TNFSF13/SOX13/BCL2/JAK3/CD83/AKT1/YE…
GOCC_CENTRIOLE	GOCC_CENTRIOLE	117	-0.667780569188288	-2.15831406925971	3.37090957095805e-10	3.91735175403968e-08	2.90900469530692e-08	1943	tags=41%, list=13%, signal=36%	CEP164/CEP152/WDR90/CEP63/MAPK15/FTCD/PLK2/FBF1/CCDC88A/KIF3A/MPHOSPH9/KIF2A/KIAA0586/STIL/IFT140/CNTROB/C2CD3/PCM1/KIF24/CENPJ/SSNA1/CEP170/NEDD1/CEP76/HYLS1/GLE1/TOP2A/CCDC92/TTBK2/CETN3/DZIP1/AURKA/IFT88/PLK4/CCDC146/LRRCC1/TUBG1/C10orf90/CCHCR1/PLK1/CEP55/AGBL2/WDR62/TSSK2/TSGA10/ODF2/TSKS/CETN1
GOCC_PHAGOCYTIC_VESICLE	GOCC_PHAGOCYTIC_VESICLE	129	0.519770274877823	2.33321801476027	3.43915702005621e-10	3.92775450014695e-08	2.91672971955039e-08	3730	tags=57%, list=25%, signal=43%	B2M/LAMP2/RAB9B/ITGAV/FLNB/MPEG1/SLC9A9/GSN/RAB34/CYBB/HLA-E/CD36/PLA2G5/SYT11/STX12/RAB9A/VIM/ATP6V0E1/ATG5/HLA-F/RAB31/RAB23/CTSS/STXBP3/RAB7A/RAB10/HLA-A/ATP7A/CDC42EP4/SYK/VAMP7/TAPBP/HLA-C/HLA-B/TAP1/ITGB5/NOD1/APPL1/BECN1/OCRL/RAC2/TCIRG1/TLR1/CLCN3/RAB43/ANXA11/CDC42EP2/UNC93B1/WAS/NCF2/VAMP3/APPL2/ABCA1/CDC42/CYBA/CORO1A/TLR2/MCOLN1/TLR7/NCF4/UVRAG/TAP2/ADAM8/RAB11FIP1/RAB5A/RAB38/CALR/ST…
GOBP_CHROMOSOME_SEGREGATION	GOBP_CHROMOSOME_SEGREGATION	345	-0.527434885161997	-1.81133921382261	3.81035641867765e-10	4.27793235886793e-08	3.17676994549164e-08	2457	tags=35%, list=16%, signal=30%	FANCM/SIRT7/ESCO2/KIF22/ECT2/RCC1/IK/MLH1/MYBL2/KIF3B/CHFR/CENPE/DYNC1LI1/KAT5/ASPM/BRCA1/PSMG2/HFM1/CDK5RAP2/GPSM2/TUBGCP4/UBE2C/NCAPG2/TNKS/CCNB1/CEP63/RIOK3/ANAPC2/MAPK15/EME1/NUSAP1/KIFC1/CENPK/ANAPC11/CENPH/KNTC1/KIF11/SMARCA4/FANCD2/DSN1/MND1/TPX2/NCAPD2/CCNE2/PSMC3IP/PRAP1/CCNE1/KIF2A/CENPF/ZWINT/STIL/PCID2/KIF23/MAD2L2/NCAPG/NDE1/BRIP1/ACTL6A/NDC80/SPO11/DMC1/SAC3D1/TEX12/SRPK1/BIRC5/CENP…
GOBP_REGULATION_OF_CELL_SUBSTRATE_ADHESION	GOBP_REGULATION_OF_CELL_SUBSTRATE_ADHESION	201	0.449430126399653	2.09675610631382	4.29171724547219e-10	4.7380558390013e-08	3.51845520843711e-08	3207	tags=39%, list=21%, signal=31%	DAB2/SFRP1/ABI3BP/ECM2/RIN2/VTN/VIT/PIK3R1/FZD4/CD36/APOD/MYOC/NRP1/COL1A1/HSD17B12/GBP1/EMILIN1/ACVRL1/SMAD3/ROCK2/JAG1/KDR/MACF1/SPOCK2/DOCK1/PHLDB2/THY1/DOCK5/CCDC80/NID1/TEK/MMP14/CASK/CLASP2/ANGPT2/NEDD9/VCL/ST6GAL1/EFEMP2/ITGA5/DDR1/SLK/FAM107A/ITGB1BP1/RRAS/ITGA3/PLEKHA2/RAC1/CCL21/EMP2/LIMS1/RAC2/BCL2/CX3CL1/DLC1/LIMS2/RSU1/DAG1/GPM6B/ARHGAP6/TLN1/FERMT2/FLNA/LIMCH1/CDC42/FBLN2/ADAM15/PKP…
GOBP_POSITIVE_REGULATION_OF_DEFENSE_RESPONSE	GOBP_POSITIVE_REGULATION_OF_DEFENSE_RESPONSE	387	0.357383844855576	1.79177171814895	4.64811797468951e-10	5.04739892858087e-08	3.74817175077206e-08	3273	tags=32%, list=22%, signal=26%	CD14/LDLR/ALOX5AP/IFI16/LYN/MNDA/PLSCR1/NUPR1/CAMK2N1/PLA2G2A/IRAK3/HLA-E/CD36/TRIM56/PLA2G5/TYROBP/IL33/PARP9/CCL5/EMILIN1/CTSC/LAG3/TLR4/RIPK1/DDX60/CAV1/CASP4/TLR5/NMI/TNFRSF1A/RNF135/HLA-F/AGTR1/APP/PDCD4/LRRK2/HMGB1/IFI35/SARM1/SLC15A2/CTSS/RBM47/AP3B1/RAB11FIP2/HSPD1/COLEC12/HEXIM1/MAP3K7/TYRO3/MEF2C/TRIM25/SNCA/SCARA3/LY96/RPS6KA3/SYK/VAMP7/ANKRD17/COLEC11/GPRC5B/IL6ST/MGST2/IRAK1/TRIM5/NK…
GOBP_POSITIVE_REGULATION_OF_LEUKOCYTE_CELL_CELL_ADHESION	GOBP_POSITIVE_REGULATION_OF_LEUKOCYTE_CELL_CELL_ADHESION	255	0.408161922665664	1.90997860039117	5.07301034608751e-10	5.41993879556188e-08	4.02481788578386e-08	3295	tags=36%, list=22%, signal=29%	IGF1/HLA-DRA/HLA-DPA1/ANXA1/B2M/HLA-DPB1/HLA-DMA/CCL2/LYN/HLA-DMB/EFNB1/TGFBR2/HLA-E/PPP3CA/CD74/PTPN11/KITLG/HLA-DQA1/TNFRSF14/VCAM1/CCL5/HLA-DRB1/ITGB2/CAV1/AIF1/CD4/HMGB1/AP3B1/THY1/SMARCD3/HSPD1/GLI2/HLA-A/SYK/XBP1/CD209/TNFSF13B/HLA-DQA2/IL6ST/IRAK1/ST3GAL4/NCK2/FYN/IGFBP2/PYCARD/ZMIZ1/CCL21/PIK3CA/SOX13/JAK3/CD83/ETS1/AKT1/YES1/TYK2/SMARCE1/ZBTB1/CD47/CD86/BTN2A2/CD46/CD44/NFAT5/MAP3K8/ITPK…
GOBP_POSITIVE_REGULATION_OF_EPITHELIAL_CELL_MIGRATION	GOBP_POSITIVE_REGULATION_OF_EPITHELIAL_CELL_MIGRATION	140	0.495298621675686	2.27426080294899	5.83260191736476e-10	6.13256430168637e-08	4.55400981785222e-08	4338	tags=55%, list=29%, signal=39%	ANXA1/RHOJ/RIN2/GLIPR2/PRKCA/SMOC2/TGFBR2/BMPR2/HIF1A/NRP1/TMSB4X/FGF7/ADAM9/ROCK2/KDR/MAPRE2/SCARB1/HMGB1/DOCK1/NFE2L2/FGF10/DOCK5/TEK/CLASP2/EDN1/LGMN/PRKD1/IRS2/ITGB1BP1/SASH1/RRAS/HDAC7/FGF2/TGFB2/ITGA3/RAC1/HSPB1/ETS1/AKT1/RHOB/IQSEC1/STAT5A/INSL3/HMOX1/SRPX2/PIK3C2A/FGFR1/ADAM17/MAPK14/CTSH/NUS1/NRP2/CCBE1/SRC/GRN/MAP4K4/ITGA2/ABL1/SPARC/JUN/VEGFC/MAP2K3/CALR/ANXA3/PTGS2/EPB41L4B/CLASP1/AKT…
GOBP_REGULATION_OF_INNATE_IMMUNE_RESPONSE	GOBP_REGULATION_OF_INNATE_IMMUNE_RESPONSE	334	0.376667628625187	1.82737043322263	6.37014467099889e-10	6.59309973448385e-08	4.8960009946674e-08	3266	tags=33%, list=22%, signal=27%	CFH/CD14/SERPING1/IFI16/LYN/MNDA/PARP14/PLSCR1/IRAK3/HLA-E/CD36/TRIM56/PTPN11/PLA2G5/TYROBP/APOE/PARP9/A2M/CCL5/LAG3/TLR4/DDX60/CAV1/TLR5/NMI/ATG5/RNF135/HLA-F/SERPINB9/HMGB1/IFI35/SARM1/SLC15A2/CTSS/RBM47/NFE2L2/AP3B1/RAB11FIP2/HSPD1/COLEC12/HEXIM1/MAP3K7/TYRO3/HLA-A/TRIM25/SCARA3/LY96/RPS6KA3/SYK/ANKRD17/COLEC11/TRIM21/HLA-B/IRAK1/TRIM5/FCGR2B/RSAD2/MICA/YTHDF3/FYN/NOD1/APPL1/PAK3/VSIG4/PYCARD/…
GOCC_EARLY_ENDOSOME	GOCC_EARLY_ENDOSOME	364	0.360110946534394	1.77759399296323	6.82908514341769e-10	6.95936307538443e-08	5.16798621460581e-08	3918	tags=41%, list=26%, signal=31%	STEAP4/HLA-DRA/HSD17B6/ANXA1/B2M/SAMD9L/LDLR/SERPINB1/GPNMB/SLC9A9/HLA-E/MR1/KCNQ1/VCAM1/APOE/NRP1/LITAF/RAP1A/DNAJC13/LRP1/ZMPSTE24/STX12/TLR4/IFITM3/DYSF/CAV1/CD4/KDR/PLEKHF1/AP1S2/EGFR/HLA-F/CLIP3/APP/RAB31/CMTM6/RAB17/DTX3L/SORL1/TMEM30A/SORCS2/PRDX3/MON2/EHD2/LAPTM4B/AP3B1/ZFYVE16/HSPD1/ASAH1/ZFYVE26/HLA-A/ATP7A/SNX21/AOC3/DIAPH2/LRP6/ANXA2/HLA-C/ATP13A3/SIAH2/APH1A/MME/IGF2R/HLA-B/TRAK2/HPS…
GOBP_SPERM_EGG_RECOGNITION	GOBP_SPERM_EGG_RECOGNITION	45	-0.798258718497457	-2.23963964191551	7.13276254119395e-10	7.15869985952557e-08	5.31601265629974e-08	1424	tags=53%, list=10%, signal=48%	LY6K/OVGP1/DCST2/CCT2/ZP1/CRISP1/DCST1/ACR/ATP8B3/SPAM1/ADAM18/TEX101/ADAM32/IZUMO1/TMPRSS12/CLGN/ZPBP/PCSK4/HSPA1L/SPACA3/ZPBP2/SPACA4/ADAM2/SPA17
GOCC_VACUOLAR_LUMEN	GOCC_VACUOLAR_LUMEN	156	0.479080284976388	2.19282067730339	7.99921246589011e-10	7.79217402559648e-08	5.7864272218428e-08	3185	tags=44%, list=21%, signal=35%	LUM/DCN/CTSK/OGN/LAMP2/FMOD/HEXB/SERPINA3/OMD/PDGFRB/MNDA/SDCBP/CD74/LIPA/FTL/NEU1/CLN5/CTSC/HGSNAT/FUCA2/SCARB2/CTSG/IDS/CTSA/MANBA/TPP1/SGSH/CTSS/EPDR1/VCAN/HEBP2/ASAH1/MAN2B2/LGMN/GPC5/ANXA2/GLA/TXNDC5/CYB5R3/GLB1/ACTR2/PSAP/CTSB/PYCARD/CREG1/IFI30/NAGLU/LYZ/PPT1/PRELP/HEXA/C3/GPC1/IDUA/PLD3/VAT1/GCA/NPC2/NAAA/SDC2/GM2A/NHLRC3/HSPG2/GDI2/PYGB/CTSD/ACTR10/GALC/GRN
GOBP_POSITIVE_REGULATION_OF_CELL_CELL_ADHESION	GOBP_POSITIVE_REGULATION_OF_CELL_CELL_ADHESION	295	0.388442956890158	1.84990485328703	7.94640941603016e-10	7.79217402559648e-08	5.7864272218428e-08	4325	tags=42%, list=29%, signal=30%	IGF1/HLA-DRA/HLA-DPA1/ANXA1/B2M/HLA-DPB1/HLA-DMA/CCL2/LYN/HLA-DMB/EFNB1/TGFBR2/HLA-E/PPP3CA/CD74/PTPN11/KITLG/HLA-DQA1/TNFRSF14/VCAM1/CCL5/EMILIN1/HLA-DRB1/ITGB2/CAV1/CTSG/AIF1/CD4/HMGB1/AP3B1/CXCL13/THY1/SMARCD3/HSPD1/SOX2/GLI2/CITED2/HLA-A/SYK/XBP1/CD209/TNFSF13B/HLA-DQA2/IL6ST/IRAK1/ST3GAL4/NCK2/FYN/IGFBP2/PYCARD/ZMIZ1/CCL21/PIK3CA/SOX13/CX3CL1/JAK3/CD83/ETS1/AKT1/YES1/TYK2/ANK3/SMARCE1/ZBTB1/…
GOCC_CYTOPLASMIC_REGION	GOCC_CYTOPLASMIC_REGION	210	-0.584594125475135	-1.95788535530676	9.24478480373396e-10	8.8749934115846e-08	6.59052317129653e-08	1610	tags=30%, list=11%, signal=27%	ARL6/DNAH6/KIF3A/CENPF/IFT140/TTC30B/BBS5/SPEF1/EFHC2/CCDC40/UNC13C/SSNA1/WASF1/SPAG16/RANGAP1/TTC30A/EFHC1/ZC3H14/WDR54/DCDC2/DNAH7/AP3B2/DNAH1/DNHD1/TMEM108/PRKAR2A/IFT172/DNAH3/CCDC39/RAB27B/DNAH9/PRKCZ/LRRC43/DNAL1/KIF17/PACRG/DNAH10/TEKT4/SPATA7/DNAH2/DNALI1/SPAG8/MAK/CCDC103/DNAH8/EFHB/SPAG17/CCDC63/RPGRIP1/CCDC96/RIBC2/DNAH17/MNS1/DNAI2/DNAI1/CCDC65/TEKT1/SPAG6/AKAP14/TEKT2/LCA5L/TEKT3/SPA…
GOBP_MESENCHYMAL_CELL_DIFFERENTIATION	GOBP_MESENCHYMAL_CELL_DIFFERENTIATION	231	0.422793643701288	1.99223250653643	9.51368875000497e-10	9.00266775429042e-08	6.68533346297342e-08	3187	tags=40%, list=21%, signal=32%	IGF1/DAB2/SFRP1/GLIPR2/TGFBR3/SNAI2/SDCBP/EFNB1/TGFBR2/EDNRA/KITLG/HIF1A/NRP1/FAM172A/COL1A1/TMEM100/TGFB3/TCF21/EXT1/ACVRL1/SMAD3/ROCK2/JAG1/ERBB4/WWTR1/PDCD4/BMPR1A/SEMA6A/PHLDB2/FGF10/SEMA3D/OSR1/ACVR1/SEMA7A/MEF2C/CITED2/CLASP2/EDN1/BAMBI/S100A4/LRP6/MSX2/CTNNB1/HTR2B/TBX3/NRTN/SPRY1/HAND2/SPRED1/OLFM1/ANXA6/TGFB1I1/HGF/TGFB2/SPRY2/DLG5/CUL7/ENG/EDNRB/EMP2/LIMS1/SMAD4/BCL2/ZNF703/PHLDB1/DAG1/…
GOMF_GLYCOSAMINOGLYCAN_BINDING	GOMF_GLYCOSAMINOGLYCAN_BINDING	206	0.4323564941022	2.02641275217441	1.0607651313463e-09	9.89649046484207e-08	7.34908148077279e-08	3175	tags=34%, list=21%, signal=28%	DCN/CFH/LYVE1/ADAMTS5/SFRP1/ECM2/RSPO3/LIPH/TGFBR3/VTN/GPNMB/VIT/SMOC2/TGFBR2/FSTL1/PTN/CRISPLD2/APOE/NRP1/FBN1/HSD17B12/PCSK6/FGF7/CTSG/LTBP4/LAYN/ANG/APP/ADAMTS1/SPOCK2/STAB1/PCOLCE/FGF10/CXCL13/VCAN/CCDC80/SULF1/EFEMP2/ZNF146/SULF2/PRNP/VEGFB/DPYSL3/SERPINE2/ANXA6/RPL22/COL5A1/NOD1/FGF2/ENG/SLIT2/TREM2/PRELP/CD44/LPL/EXTL2/ADAMTSL5/APLP2/HYAL2/SELL/PPIA/FGFR1/LTBP2/CHODL/POSTN/NRP2/TLR2/MDK/PT…
GOBP_MUSCLE_TISSUE_DEVELOPMENT	GOBP_MUSCLE_TISSUE_DEVELOPMENT	371	0.35583203307895	1.77316403373659	1.10565240004049e-09	1.01720020803725e-07	7.55367494939941e-08	3530	tags=35%, list=24%, signal=27%	IGF1/COL3A1/IGFBP5/PDGFRA/TGFBR3/PDGFRB/CAV2/FLNB/NUPR1/PGM5/TGFBR2/PPP3CA/GJA1/EDNRA/BMPR2/NR2F2/ZMPSTE24/SVIL/GATA4/PKD2/FHOD3/ID2/CAV1/TCF21/SMAD3/VAMP5/RGS2/MYLK/CSRP1/MEF2A/ATG5/ERBB4/FHL2/NR1D2/HEG1/ITGA8/ACTN2/HOXD10/CFLAR/HLF/HOXD9/BMPR1A/PI16/TPM1/GATA6/OSR1/ZFPM2/ACVR1/MAP2K4/MEOX2/NPPB/MEF2C/CITED2/DLL1/PDLIM5/TBX2/SMAD5/EDN1/YAP1/SORBS2/MSX2/BTG2/CTNNB1/RPS6KB1/TBX3/EFEMP2/COPS2/MTM1/…
GOBP_COMPLEMENT_ACTIVATION	GOBP_COMPLEMENT_ACTIVATION	53	0.670337503298038	2.60049120756581	1.21794267248657e-09	1.09022327872311e-07	8.09594041042637e-08	2418	tags=43%, list=16%, signal=37%	C7/CFH/C1S/C6/C1QB/C1R/CFI/CFD/SERPING1/C1QC/C1RL/A2M/C1QA/CFB/CD59/COLEC11/C2/VSIG4/PHB2/TREM2/C3/SVEP1/CD46
GOBP_ENDOTHELIAL_CELL_MIGRATION	GOBP_ENDOTHELIAL_CELL_MIGRATION	203	0.439749385840524	2.05481990242227	1.20964902239606e-09	1.09022327872311e-07	8.09594041042637e-08	3468	tags=40%, list=23%, signal=31%	DCN/ANXA1/RHOJ/RIN2/CYP1B1/PRKCA/SNAI2/SMOC2/FSTL1/PTN/BMPR2/NR2F2/HIF1A/APOE/SP100/NRP1/STARD13/TMSB4X/ACVRL1/ROCK2/KDR/MYH9/SCARB1/HMGB1/NFE2L2/CXCL13/CLEC14A/TEK/MEOX2/MEF2C/ANGPT2/EDN1/LGMN/PRKD1/MECP2/SPRED1/ADAMTS9/GADD45A/ITGB1/SERPINF1/ITGB1BP1/SASH1/RRAS/HDAC7/PLXND1/FGF2/RAC1/EMP2/PXN/PIK3CA/SLIT2/HSPB1/ETS1/MMRN2/AKT1/RHOB/FAP/STAT5A/ATP2B4/ROBO1/HMOX1/SRPX2/PIK3C2A/FGFR1/ADAM17/EFNA1/…
GOBP_TISSUE_REMODELING	GOBP_TISSUE_REMODELING	160	0.47007284760214	2.11405021871021	1.2702835433429e-09	1.12191442548045e-07	8.33127719023353e-08	3516	tags=43%, list=23%, signal=33%	CTSK/SFRP1/RSPO3/IGFBP5/DDR2/PRKCA/GPNMB/GPR137B/PPP3CA/GJA1/PTN/EDNRA/LIPA/BMPR2/SPP1/HIF1A/PDK4/TMBIM1/CAV1/EXT1/ACVRL1/MMP2/ROCK2/JAG1/ATG5/TPP1/P2RX7/CSF1R/FGF10/DOCK5/RAB7A/MMP14/MEF2C/IL20RA/TIMP1/ATP7A/CAPN1/TMEM64/SYK/CTNNB1/HAND2/EPAS1/ADRB2/ACP5/S1PR1/LTBP3/AXL/TCIRG1/RASSF2/NOTCH2/MDM2/MITF/FOXC1/SLC4A2/LEPR/BAK1/FLNA/TIE1/NPR2/NFKB1/LGR4/MDK/CTHRC1/SRC/ADAM8/BCR/F2R/UBASH3B/IL1A
GOBP_MUSCLE_CELL_PROLIFERATION	GOBP_MUSCLE_CELL_PROLIFERATION	190	0.444045670406519	2.03488908400088	1.45401225828872e-09	1.26728647354006e-07	9.41080233100163e-08	3885	tags=44%, list=26%, signal=33%	IGF1/IGFBP5/DDR2/CALCRL/OGN/NDRG2/TGFBR3/PDGFRB/CAV2/MAP3K5/ACE2/TGFBR2/GJA1/BMPR2/APOE/APOD/HPGD/CCL5/TLR4/TGFB3/ID2/AIF1/MMP2/ERBB4/ANG/PDCD4/ADAMTS1/CFLAR/BMPR1A/TPM1/GATA6/ZFPM2/MEF2C/CITED2/TBX2/EDN1/YAP1/CTNNB1/IGFBP3/RPS6KB1/EFEMP2/IRAK1/VGLL4/HGF/FGF2/GNA12/TGFB2/RBM10/S1PR1/SKI/PIK3CA/CX3CL1/AKT1/IL6R/FOXC1/TRIB1/APLN/FRS2/HMOX1/FOXJ2/CDKN1B/MNAT1/TCF7L2/GNA13/CYBA/MEF2D/GNAI2/NOTCH3/MAP…
GOBP_REGULATION_OF_CHEMOTAXIS	GOBP_REGULATION_OF_CHEMOTAXIS	208	0.425291711586496	1.985279249428	1.47437941384703e-09	1.26834925160035e-07	9.41869446467144e-08	5031	tags=53%, list=34%, signal=36%	PDGFRA/RARRES2/ANO6/CCL2/PDGFRB/LYN/SMOC2/PTN/CD74/BMPR2/LPAR1/NBL1/CXCL12/NRP1/CCL5/F3/TMSB4X/MTUS1/AIF1/SMAD3/KDR/C3AR1/CSF1R/JAM3/HMGB1/SEMA6A/MPP1/FGF10/CXCL13/CX3CR1/SEMA3D/SWAP70/SEMA7A/ANGPT2/EDN1/NEDD9/LGMN/PRKD1/ST6GAL1/VEGFB/ROBO2/PLA2G7/FGF2/IL34/ADAM10/S1PR1/RAC1/CCL21/RAC2/CMKLR1/SLIT2/HSPB1/TREM2/IL6R/MOSPD2/SEMA4C/PTPN2/ROBO1/MIF/GAS6/STX3/OXSR1/CCR1/FGFR1/ADAM17/PLXNA3/CCL26/SEMA6…
GOCC_EXTERNAL_SIDE_OF_PLASMA_MEMBRANE	GOCC_EXTERNAL_SIDE_OF_PLASMA_MEMBRANE	333	0.37120726290663	1.79442392120202	1.50225899905845e-09	1.27576456535425e-07	9.47376019244281e-08	3290	tags=38%, list=22%, signal=31%	CTSK/CD14/ANXA1/B2M/PDGFRA/LDLR/TGFBR3/ITGAV/MAP3K5/GHR/FCER1G/CD248/FOLR2/TGFBR2/HLA-E/MR1/CD36/CD74/CAPN2/TNFRSF14/VCAM1/IL1R1/CXCL12/CD9/CD34/LIFR/LAG3/TLR4/HLA-DRB1/F3/ITGB2/FCGRT/NT5E/F10/B4GALT1/ADAM9/CD4/KDR/ATP6AP2/HEG1/ITGA8/HLA-F/CLEC2B/P2RX7/ITGA9/BMPR1A/MS4A2/CD163/BTN3A3/ITGAM/THY1/CLEC14A/PRLR/TMEM123/CA4/SLC4A3/CD59/SEMA7A/HLA-A/ITGA6/SLC38A1/CD209/BTN3A1/COLEC11/ITGA5/HLA-C/ANTXR1…
GOBP_CONNECTIVE_TISSUE_DEVELOPMENT	GOBP_CONNECTIVE_TISSUE_DEVELOPMENT	251	0.404952392522903	1.88563830994012	1.70867364684451e-09	1.43269040970861e-07	1.06390832134635e-07	3157	tags=35%, list=21%, signal=28%	CTSK/MGP/COL3A1/NFIB/EFEMP1/OGN/SNAI2/PDGFRB/TSKU/OSR2/GHR/TGFBR2/SH3PXD2B/BMPR2/PTPN11/ITGB8/HIF1A/ECM1/PRRX1/CHSY1/CD34/COL1A1/ZMPSTE24/EXT1/MAF/TGFBI/ACVRL1/NAMPT/SERPINH1/SMAD3/FTO/CFLAR/BMPR1A/SORL1/COL27A1/OSR1/ARID5B/ZNF219/MEF2C/TIMP1/ATP7A/SMAD5/EDN1/HOXD3/SULF1/MSX2/CTNNB1/XBP1/EIF2AK3/CSGALNACT1/HAND2/SULF2/ANXA6/CHST11/ARRDC3/SLC39A14/COL5A1/FGF2/WT1/TBL1XR1/LTBP3/RB1/PIK3CA/MUSTN1/IL…
GOBP_LEUKOCYTE_PROLIFERATION	GOBP_LEUKOCYTE_PROLIFERATION	325	0.366027375376371	1.78167437500323	1.82711210218123e-09	1.51284882060605e-07	1.12343353335432e-07	4588	tags=44%, list=31%, signal=31%	IGF1/HLA-DPA1/ANXA1/HLA-DPB1/GPNMB/LYN/MNDA/HLA-DMB/LGALS3/PLA2G2A/EFNB1/TGFBR2/HLA-E/PPP3CA/GSTP1/STAT6/CD74/PLA2G5/KITLG/TYROBP/TNFRSF14/VCAM1/IL33/CCL5/NDFIP1/TLR4/HLA-DRB1/AIF1/PURA/MSN/P2RX7/CSF1R/HMGB1/BST2/FGF10/ATM/HSPD1/PRLR/MEF2C/HLA-A/PDE5A/CCND3/SYK/CTNNB1/CD209/BTN3A1/PLCL2/ST6GAL1/TNFSF13B/IL6ST/PRNP/IRS2/FCGR2B/FCGR3A/NCK2/FYN/LST1/IGFBP2/IL34/VSIG4/PYCARD/LRRC32/PRDX2/DLG5/EMP2/SH…
GOBP_VIRAL_LIFE_CYCLE	GOBP_VIRAL_LIFE_CYCLE	283	0.385771697421956	1.79708171060001	1.87467185617481e-09	1.53306498460518e-07	1.1384459498252e-07	3305	tags=39%, list=22%, signal=31%	TRIM22/IFITM1/LDLR/CCL2/CLDN1/EIF2AK2/TRIM38/IFI16/CAV2/ITGAV/NFIA/ACE2/PLSCR1/GSN/CD74/TNFRSF14/APOE/NRP1/IFIT1/CCL5/ZC3HAV1/PCSK5/HLA-DRB1/IFITM2/RNASEL/IFITM3/CAV1/IFIT5/SCARB2/MX1/CD4/ATG5/FAM111A/EGFR/ZBED1/AGTR1/STOM/SCARB1/HMGB1/BST2/TRIM8/LY6E/RAB7A/TYRO3/TRIM25/DDX6/MID2/CD209/ITGA5/PKN2/TRIM21/CH25H/IFI27/ITGB1/ITGB5/TRIM5/RSAD2/TOP2B/INSR/CTSB/OAS1/CHMP2B/VAPA/AXL/ISG15/DEK/VPS18/EIF2A…
GOBP_MONONUCLEAR_CELL_MIGRATION	GOBP_MONONUCLEAR_CELL_MIGRATION	177	0.446651056252833	2.05134003379193	2.04444651305261e-09	1.65151386615372e-07	1.22640546283631e-07	3341	tags=37%, list=22%, signal=29%	ANXA1/RARRES2/ANO6/CCL2/LYN/PECAM1/LGALS3/FOLR2/TNFRSF14/NBL1/APOD/ECM1/CXCL12/CCL5/CD99/EXT1/CTSG/AIF1/MSN/C3AR1/APP/CSF1R/HMGB1/CXCL13/CX3CR1/NEDD9/JAM2/LGMN/CD99L2/CH25H/WASL/CCL13/PLA2G7/IL34/ADAM10/PYCARD/S1PR1/CCL21/CMKLR1/SPNS2/CX3CL1/SLIT2/CYP7B1/AKT1/EPS8/IL6R/MOSPD2/CD47/PLCB1/GAS6/OXSR1/CCR1/CDC42/ADAM17/ALOX5/CORO1A/CCL26/PDGFD/MDK/CCL3/CSF1/ADAM8/SLAMF8/ABL1/GPR183
GOMF_AMIDE_BINDING	GOMF_AMIDE_BINDING	360	0.359820341843367	1.79970708597034	2.09817397751129e-09	1.6744945092813e-07	1.24347076688779e-07	3290	tags=34%, list=22%, signal=28%	CRYAB/SLC40A1/HLA-DRA/HLA-DPA1/LHCGR/PGRMC1/HLA-DPB1/CALCRL/ITM2B/LDLR/GHR/DHCR24/ITM2A/PIK3R1/FZD4/FOLR2/HLA-E/PPP3CA/PLTP/CD36/CD74/SLC1A3/HLA-DQA1/APOE/CLSTN2/PLA2G4A/LRP1/GPRASP2/PCSK5/TLR4/HLA-DRB1/C1QA/ITGB2/FCGRT/SOAT1/HLA-F/CLIP3/TPP1/ANG/ERAP2/SCARB1/SORL1/GCLC/LAPTM4B/MTHFS/ITGAM/EPDR1/MARCO/PRLR/ACVR1/CLN8/HLA-A/PPIC/CD209/RPS6KB1/TAPBP/PCCA/KDELR3/HLA-C/GRIA3/MME/P2RX1/FKBP5/PFDN1/HLA…
GOBP_CARTILAGE_DEVELOPMENT	GOBP_CARTILAGE_DEVELOPMENT	183	0.431166596381587	1.97799740898824	2.19313353218371e-09	1.72944244252201e-07	1.2842748115156e-07	2884	tags=34%, list=19%, signal=28%	CTSK/MGP/COL3A1/NFIB/EFEMP1/OGN/SNAI2/TSKU/OSR2/GHR/TGFBR2/BMPR2/PTPN11/ITGB8/HIF1A/ECM1/PRRX1/CHSY1/COL1A1/ZMPSTE24/EXT1/MAF/TGFBI/ACVRL1/SERPINH1/SMAD3/BMPR1A/COL27A1/OSR1/ZNF219/MEF2C/TIMP1/ATP7A/SMAD5/EDN1/HOXD3/SULF1/MSX2/CTNNB1/EIF2AK3/CSGALNACT1/HAND2/SULF2/ANXA6/CHST11/SLC39A14/FGF2/LTBP3/RB1/MUSTN1/TRPS1/CD44/SFRP2/HYAL2/SMAD7/BMP1/NPR2/EVC/MEF2D/WNT2B/MAPK14/SRF
GOBP_MOTILE_CILIUM_ASSEMBLY	GOBP_MOTILE_CILIUM_ASSEMBLY	37	-0.818067981436283	-2.23473365913521	2.30094757441386e-09	1.79311490975499e-07	1.33155764894563e-07	1466	tags=62%, list=10%, signal=56%	SPEF2/BBS5/CCDC40/CENPJ/SPAG16/IQCG/DNAH1/DNHD1/CCDC39/DZIP1/FOXJ1/ARMC2/MEIG1/SPAG17/TTC12/MNS1/SPAG6/TBC1D21/SPATA6/GK2/PFN4/ZMYND10/AKAP4
GOMF_PEPTIDE_BINDING	GOMF_PEPTIDE_BINDING	284	0.383446507182425	1.77141132368477	2.75606559070833e-09	2.12281145033162e-07	1.57638855635006e-07	3290	tags=36%, list=22%, signal=28%	CRYAB/SLC40A1/HLA-DRA/HLA-DPA1/LHCGR/PGRMC1/HLA-DPB1/CALCRL/ITM2B/LDLR/GHR/DHCR24/ITM2A/PIK3R1/FZD4/HLA-E/PPP3CA/CD36/CD74/HLA-DQA1/APOE/CLSTN2/LRP1/GPRASP2/PCSK5/TLR4/HLA-DRB1/C1QA/ITGB2/FCGRT/HLA-F/TPP1/ANG/ERAP2/SCARB1/SORL1/ITGAM/MARCO/PRLR/ACVR1/HLA-A/PPIC/CD209/RPS6KB1/TAPBP/KDELR3/HLA-C/GRIA3/MME/PFDN1/HLA-B/PRNP/TAP1/ADRB2/FCGR2B/MICA/BACE1/ECE1/INSR/NGFR/TGFB2/NPY1R/EDNRB/LRP8/CMKLR1/TLR…
GOBP_REGULATION_OF_LEUKOCYTE_MIGRATION	GOBP_REGULATION_OF_LEUKOCYTE_MIGRATION	205	0.433575838478016	2.02141232696909	2.91971664620458e-09	2.22301184648955e-07	1.65079684061875e-07	4413	tags=48%, list=29%, signal=35%	LYVE1/ANXA1/RARRES2/ANO6/CCL2/LYN/PIK3R1/LGALS3/PTN/CD74/KITLG/TNFRSF14/NBL1/IL1R1/APOD/ECM1/CXCL12/IL33/CD9/CCL5/EMILIN1/CD99/MTUS1/AIF1/MSN/C3AR1/APP/CSF1R/JAM3/HMGB1/MPP1/CXCL13/THY1/CX3CR1/SWAP70/MMP14/EDN1/NEDD9/JAM2/LGMN/CD99L2/VEGFB/ST3GAL4/WASL/PLA2G7/IL34/ADAM10/PYCARD/RAC1/CCL21/RAC2/CMKLR1/SPNS2/CX3CL1/SLIT2/AKT1/TREM2/IL6R/MOSPD2/CD47/HMOX1/MIF/PLCB1/GAS6/OXSR1/CCR1/ADAM17/CORO1A/CHST…
GOMF_COLLAGEN_BINDING	GOMF_COLLAGEN_BINDING	60	0.631929000779058	2.48428166351306	3.77184606926602e-09	2.8391714048657e-07	2.10835367005743e-07	3320	tags=65%, list=22%, signal=51%	LUM/CTSK/SPARCL1/ECM2/DDR2/VTN/COL6A1/HSD17B12/PODN/COL6A2/TGFBI/CRTAP/SERPINH1/SMAD3/ADAM9/C1QTNF1/CTSS/PCOLCE/COL14A1/NID1/DDR1/ANTXR1/ITGB1/NID2/CTSB/ITGA3/SMAD4/PPIB/VWF/PDGFA/CD44/SMAD7/ITGA11/AEBP1/MRC2/CCBE1/FN1/ITGA2/SPARC
GOBP_PHAGOCYTOSIS	GOBP_PHAGOCYTOSIS	212	0.410934356933641	1.9283664479516	4.14738570135544e-09	3.08677335795263e-07	2.29222157095612e-07	3468	tags=42%, list=23%, signal=33%	CD14/ANXA1/LDLR/ANO6/CCL2/ITGAV/LYN/PLSCR1/GSN/RAB34/FCER1G/PECAM1/CD36/PLA2G5/SRPX/TYROBP/SYT11/LRP1/TLR4/DYSF/ITGB2/SPON2/AIF1/ARHGAP12/ATG5/EIF2AK1/PEAR1/P2RX7/MYH9/RAB31/SCARB1/HMGB1/DOCK1/CD93/ELMO1/ITGAM/RAB11FIP2/MARCO/RAB7A/COLEC12/TYRO3/SYK/VAMP7/COLEC11/C2/ITGB1/ARHGAP25/FCGR2B/FYN/APPL1/BECN1/MFGE8/PYCARD/RAC1/AXL/PIK3CA/XKR4/MSR1/YES1/CLCN3/TREM2/ANXA11/TGM2/C3/LEPR/CD47/NCF2/IL15RA/G…
GOBP_TRANSMEMBRANE_RECEPTOR_PROTEIN_SERINE_THREONINE_KINASE_SIGNALING_PATHWAY	GOBP_TRANSMEMBRANE_RECEPTOR_PROTEIN_SERINE_THREONINE_KINASE_SIGNALING_PATHWAY	343	0.361418299712469	1.785843435195	4.54378830715224e-09	3.34422819406405e-07	2.48340617068099e-07	3548	tags=37%, list=24%, signal=29%	DAB2/SFRP1/COL3A1/ZEB2/SFRP4/CILP/FMOD/TGFBR3/CAV2/SDCBP/TGFBR2/FSTL1/BMPR2/ITGB8/NBL1/COL1A2/HPGD/FBN1/LRP1/PCSK6/EMILIN1/GATA4/USP9Y/TMEM100/TGFB3/CAV1/VIM/EXT1/ACVRL1/HTRA3/WFIKKN2/SLC2A10/LTBP4/SMAD3/ADAM9/KDR/ITGA8/WWTR1/PDCD4/HTRA1/SPTBN1/BMPR1A/SORL1/FGF10/GATA6/OGT/ACVR1/MAP3K7/CITED2/PTPRK/CLDN5/SMAD5/BAMBI/SULF1/MSX2/SNX25/SPRY1/INHA/SPRED1/DACT2/PBLD/DKK3/ITGB1/ASPN/ITGB5/TGFB1I1/CHST1…
GOBP_AXONEMAL_DYNEIN_COMPLEX_ASSEMBLY	GOBP_AXONEMAL_DYNEIN_COMPLEX_ASSEMBLY	20	-0.899648700782618	-2.2041236522756	4.73553280478788e-09	3.44705157130933e-07	2.55976226683328e-07	1428	tags=85%, list=10%, signal=77%	SPAG1/CCDC40/DNAH7/DNAH1/CCDC39/DNAL1/DNAH2/CCDC103/DNAH8/CCDC63/TTC12/DNAH17/DNAI2/DNAI1/CCDC65/TEKT2/ZMYND10
GOBP_CELLULAR_RESPONSE_TO_PEPTIDE	GOBP_CELLULAR_RESPONSE_TO_PEPTIDE	347	0.353679977211863	1.71571462675607	5.32651078751841e-09	3.79515166214146e-07	2.81825955332873e-07	2873	tags=33%, list=19%, signal=27%	IGF1/CYP11A1/LHCGR/DDR2/CYP1B1/RARRES2/CAV2/LYN/GHR/PID1/PIK3R1/GJA1/CD36/STAT6/EDNRA/PTPN11/VCAM1/PDK4/FBN1/MAP1B/ATP2B1/LRP1/KLF3/TLR4/CACNA2D1/GRB14/CAV1/VIM/CASP4/NAMPT/FOXO4/ROCK2/DENND4C/AGTR1/ACTN2/APP/RAB31/CFLAR/IRS1/SORL1/GCLC/NFE2L2/PLAT/OGT/RAB10/BCL2L2/KAT2B/EDN1/LGMN/FBP1/CCND3/XBP1/RPL23/ZFP36L1/RPS6KB1/GAB1/PRKCI/RHOQ/ADCY6/PRNP/LDOC1/IRS2/ADRB2/SLC39A14/FCGR2B/PHIP/BACE1/SHC1/INS…
GOBP_CHROMOSOME_ORGANIZATION	GOBP_CHROMOSOME_ORGANIZATION	498	-0.483595220190453	-1.67955070769567	5.3283379314486e-09	3.79515166214146e-07	2.81825955332873e-07	2955	tags=36%, list=20%, signal=30%	INO80E/CDC6/MCM2/SMC2/BUB3/INO80B/SPC25/SMC3/MAD2L1/RNF212/PIBF1/NCAPH2/PRKCQ/MCM8/ANKRD31/KIF14/KPNB1/HMGB2/PTTG2/SPC24/TCP1/XRCC1/HELLS/CENPT/HMGA2/BRCA2/CENPN/TPR/DNA2/SMARCB1/FANCM/SIRT7/ESCO2/TRIM28/BLM/KIF22/NFRKB/MCRS1/HSP90AA1/IK/MLH1/EXO1/MYBL2/KIF3B/CHFR/SETDB1/CENPE/DYNC1LI1/KAT5/RFC4/ASCC2/SETX/CCT3/PCNA/PSMG2/HFM1/CDK5RAP2/RUVBL1/UBE2C/NCAPG2/RECQL4/TNKS/HMGA1/CCNB1/CENPO/ACD/ANAPC2/…
GOBP_NEGATIVE_REGULATION_OF_CELL_ADHESION	GOBP_NEGATIVE_REGULATION_OF_CELL_ADHESION	269	0.387115116339482	1.82078726531833	6.37433325899413e-09	4.49187058591246e-07	3.33563934146468e-07	4979	tags=48%, list=33%, signal=32%	ANXA1/FGL2/CYP1B1/SNAI2/GPNMB/PIK3R1/LGALS3/PLA2G2A/FZD4/CD74/PTPN11/PLA2G5/TNFRSF14/APOD/CXCL12/MYOC/CD9/COL1A1/NDFIP1/GBP1/LAG3/HLA-DRB1/TGFBI/ACVRL1/CTSG/RDX/MMP2/JAG1/C1QTNF1/JAM3/HMGB1/SEMA6A/PHLDB2/LAPTM5/SWAP70/MMP14/CASK/CLASP2/PDE5A/ANGPT2/DACT2/PRNP/SERPINE2/FAM107A/ITGB1BP1/PLXNC1/FCGR2B/PLXND1/ADAM10/VSIG4/LRRC32/PRDX2/DLG5/CD164/CCL21/PLXNA1/CX3CL1/JAK3/AKT1/DLC1/ZNF703/FXYD5/PTPN2/S…
GOBP_REGULATION_OF_WOUND_HEALING	GOBP_REGULATION_OF_WOUND_HEALING	122	0.500164047114427	2.24936780166378	7.78945235848843e-09	5.43129814975025e-07	4.03325328212924e-07	2314	tags=32%, list=15%, signal=27%	ANXA1/DDR2/PDGFRA/SERPING1/ANO6/CLDN1/VTN/PROS1/SMOC2/CD36/APOE/CD9/CD34/EMILIN1/F3/CAV1/SMAD3/MYLK/TFPI/C1QTNF1/PHLDB2/NFE2L2/PLAT/CASK/CLASP2/EDN1/ANXA2/XBP1/ITGB1/SERPINE2/ST3GAL4/FGF2/TSPAN8/PRDX2/VKORC1/FAP/TNFRSF12A/INSL3/PDGFA
GOBP_REGULATION_OF_ENDOTHELIAL_CELL_MIGRATION	GOBP_REGULATION_OF_ENDOTHELIAL_CELL_MIGRATION	156	0.461721704244814	2.11336790925907	8.63738777560613e-09	5.95979756516823e-07	4.4257141530052e-07	3468	tags=42%, list=23%, signal=33%	DCN/ANXA1/RHOJ/RIN2/PRKCA/SMOC2/PTN/BMPR2/NR2F2/HIF1A/APOE/SP100/NRP1/STARD13/TMSB4X/ACVRL1/ROCK2/KDR/SCARB1/HMGB1/NFE2L2/CXCL13/TEK/MEOX2/MEF2C/ANGPT2/EDN1/LGMN/PRKD1/MECP2/SPRED1/ADAMTS9/GADD45A/SERPINF1/ITGB1BP1/SASH1/RRAS/HDAC7/FGF2/RAC1/EMP2/SLIT2/HSPB1/ETS1/MMRN2/AKT1/RHOB/STAT5A/ATP2B4/HMOX1/SRPX2/PIK3C2A/FGFR1/ADAM17/EFNA1/MAPK14/NUS1/NRP2/CCBE1/GRN/ABL1/SPARC/CARD10/VEGFC/MAP2K3/CALR
GOCC_LYSOSOMAL_LUMEN	GOCC_LYSOSOMAL_LUMEN	90	0.553207196182627	2.28847074070178	1.01888216405821e-08	6.86942993510722e-07	5.1012023402549e-07	3126	tags=51%, list=21%, signal=41%	LUM/DCN/CTSK/OGN/LAMP2/FMOD/HEXB/OMD/PDGFRB/CD74/LIPA/NEU1/HGSNAT/SCARB2/IDS/CTSA/MANBA/TPP1/SGSH/CTSS/EPDR1/VCAN/ASAH1/MAN2B2/LGMN/GPC5/GLA/TXNDC5/GLB1/PSAP/CTSB/IFI30/NAGLU/PPT1/PRELP/HEXA/GPC1/IDUA/PLD3/NPC2/NAAA/SDC2/GM2A/HSPG2/CTSD/GALC
GOBP_MEIOTIC_CHROMOSOME_SEGREGATION	GOBP_MEIOTIC_CHROMOSOME_SEGREGATION	77	-0.704605995766138	-2.16371649192046	1.03705162063817e-08	6.86942993510722e-07	5.1012023402549e-07	1786	tags=49%, list=12%, signal=44%	MAPK15/EME1/FANCD2/MND1/CCNE2/PSMC3IP/CCNE1/BRIP1/NDC80/SPO11/DMC1/TEX12/ESPL1/BUB1B/TEX15/TOP2A/MSH4/AURKA/REC8/TEX11/NCAPH/ZCWPW1/BUB1/SYCE1/NUF2/TRIP13/PLK1/SYCP1/SYCP2/TTK/CCNB2/SYCE2/HORMAD2/STAG3/PTTG1/MAEL/HORMAD1/SPATA22
GOBP_OSTEOBLAST_DIFFERENTIATION	GOBP_OSTEOBLAST_DIFFERENTIATION	207	0.420656368649157	1.96148513525876	1.02262620530091e-08	6.86942993510722e-07	5.1012023402549e-07	4356	tags=48%, list=29%, signal=34%	IGF1/SFRP1/LRRC17/IGFBP5/DDR2/IFITM1/SNAI2/PPP3CA/BMPR2/SPP1/COL6A1/MYOC/COL1A1/DNAJC13/SMAD3/CAT/ID3/JAG1/FHL2/WWTR1/BMPR1A/VCAN/CREB3L1/SOX2/ACVR1/GLI2/SEMA7A/MEF2C/SMAD5/BAMBI/PRKD1/HSD17B4/YAP1/TMEM64/MSX2/CTNNB1/IGFBP3/CLIC1/ATF4/HAND2/IL6ST/CEBPD/CRIM1/FZD1/HGF/HDAC7/FGF2/TPM4/SKI/TCIRG1/SMAD4/RASSF2/CCDC47/AKT1/LRP3/CLTC/IL6R/RBMX/FASN/FAM20C/HSPE1/CEBPB/FERMT2/SFRP2/SMO/ID4/MEF2D/ITGA11/A…
GOBP_REGULATION_OF_TRANSMEMBRANE_RECEPTOR_PROTEIN_SERINE_THREONINE_KINASE_SIGNALING_PATHWAY	GOBP_REGULATION_OF_TRANSMEMBRANE_RECEPTOR_PROTEIN_SERINE_THREONINE_KINASE_SIGNALING_PATHWAY	253	0.390422903487129	1.82076833217649	1.03281538626861e-08	6.86942993510722e-07	5.1012023402549e-07	2696	tags=30%, list=18%, signal=25%	DAB2/SFRP1/ZEB2/SFRP4/CILP/TGFBR3/CAV2/SDCBP/TGFBR2/FSTL1/BMPR2/NBL1/FBN1/LRP1/PCSK6/EMILIN1/GATA4/TGFB3/CAV1/ACVRL1/HTRA3/WFIKKN2/SLC2A10/LTBP4/SMAD3/KDR/ITGA8/HTRA1/BMPR1A/SORL1/FGF10/GATA6/OGT/ACVR1/CITED2/BAMBI/SULF1/MSX2/SNX25/SPRY1/INHA/SPRED1/DACT2/PBLD/DKK3/ASPN/TGFB1I1/CHST11/CHRDL1/CRIM1/FZD1/MTMR4/TGFB2/ITGA3/SPRY2/SNX6/ARID4A/SKI/ENG/MAGI2/SMAD4/NOTCH2/ZNF703/XIAP/RASL11B/ZBTB7A/INHBA…
GOCC_MALE_GERM_CELL_NUCLEUS	GOCC_MALE_GERM_CELL_NUCLEUS	45	-0.776517702813614	-2.17864182322247	1.06346874303775e-08	6.90810656961539e-07	5.12992340449604e-07	968	tags=42%, list=6%, signal=40%	TBP/RAD51/TOP2A/TAF10/REC8/MORC1/TRIP13/TCFL5/SYCP1/SPAG8/HSPA2/TBPL1/GTF2A1L/ZMYND15/MAEL/ADAD1/ACTL7A/PRM2/TNP1
GOBP_POSITIVE_REGULATION_OF_EPITHELIAL_CELL_PROLIFERATION	GOBP_POSITIVE_REGULATION_OF_EPITHELIAL_CELL_PROLIFERATION	188	0.433861082061096	1.99937204563739	1.07417719907969e-08	6.90810656961539e-07	5.12992340449604e-07	4382	tags=43%, list=29%, signal=31%	IGF1/SFRP1/CLDN1/PRKCA/PROK1/CAV2/OSR2/PTN/BMPR2/HIF1A/ECM1/CXCL12/NRP1/F3/FGF7/ACVRL1/LAMB1/B4GALT1/KDR/EGFR/AGTR1/ANG/AR/CFLAR/HTRA1/BMPR1A/HMGB1/FGF10/LAMC1/OSR1/TEK/ATP7A/PRKD1/YAP1/CTNNB1/XBP1/HTR2B/VEGFB/IRS2/FGF2/MYC/NOTCH2/CYP7B1/AKT1/STAT5A/ZNF703/HSF4/APLN/HMOX1/PPP1R16B/TCF7L2/FGFR1/CDC42/ADAM17/CYBA/ARNT/SMO/CDH3/STAT3/CCL26/NRP2/MDK/PDCL3/GRN/APLNR/JUN/CCND1/VEGFC/AKT3/ZNF580/HYAL1/S…
GOBP_LYMPHOCYTE_MEDIATED_IMMUNITY	GOBP_LYMPHOCYTE_MEDIATED_IMMUNITY	269	0.383730041379693	1.80486564118437	1.06614576523956e-08	6.90810656961539e-07	5.12992340449604e-07	3073	tags=32%, list=21%, signal=26%	C7/C1S/HLA-DRA/HLA-DPA1/C6/B2M/C1QB/C1R/HLA-DPB1/CFI/HLA-DMA/SERPING1/C1QC/C1RL/HLA-DMB/FCER1G/HLA-E/MR1/STAT6/CD74/HLA-DQA1/IL1R1/NDFIP1/CTSC/LAG3/HLA-DRB1/C1QA/BCL3/JAG1/HLA-F/P2RX7/SERPINB9/HMGB1/BTN3A3/HSPD1/SWAP70/MAP3K7/HLA-A/VAMP7/HLA-C/HLA-DQA2/C2/HLA-B/PRDX1/NKG7/FCGR2B/EXOSC6/RSAD2/MICA/FCGR3A/EMP2/TCIRG1/BTN3A2/TNFSF13/STX7/TREM2/AHR/PPP3CB/TRAF3IP2/C3/ULBP1/SVEP1/ZBTB1/CLEC12B/UNC93B1…
GOBP_NEURON_DEATH	GOBP_NEURON_DEATH	342	0.345814467981163	1.70515080855142	1.13389210043409e-08	7.20296304714395e-07	5.34888226533557e-07	3400	tags=34%, list=23%, signal=27%	DDR2/CCL2/ARL6IP5/MAP3K5/GPNMB/GHR/DHCR24/TRIM2/NCOA7/NUPR1/CAPN2/TYROBP/HIF1A/APOE/NRP1/CD34/CCL5/TLR4/C1QA/TGFB3/ITGB2/USP53/KDR/HLA-F/APP/LRRK2/SNCG/SORL1/SARM1/GCLC/ITGAM/ATM/CX3CR1/GBE1/VSTM2L/NES/MAP2K4/TYRO3/MEF2C/CLN8/KCNB1/DIO3/SNCA/LGMN/BTG2/CTNNB1/NENF/PRKCI/ATF4/MECP2/IL6ST/PRNP/SERPINF1/CTSZ/FZD1/FCGR2B/BACE1/FYN/EGLN1/ATN1/NGFR/PLXND1/TGFB2/UNC5B/NTRK2/PAK3/SNX6/NQO1/MT3/AXL/RB1/PIK…
GOBP_MUSCLE_CELL_DIFFERENTIATION	GOBP_MUSCLE_CELL_DIFFERENTIATION	345	0.349744457836038	1.70434471848699	1.14177403374112e-08	7.20296304714395e-07	5.34888226533557e-07	3301	tags=34%, list=22%, signal=27%	IGF1/ADAMTS5/IGFBP5/LAMA2/PDGFRA/PDGFRB/CAV2/PGM5/PPP3CA/EDNRA/BMPR2/CAPN2/LMOD1/TMEM204/MORF4L2/CD9/SYNE1/ZMPSTE24/GATA4/FHOD3/ID2/LAMB2/LAMB1/WFIKKN2/FOXO4/CD53/RGS2/CSRP1/MEF2A/ATG5/FHL2/ITGA8/ACTN2/MYH9/PDCD4/CFLAR/BMPR1A/TANC1/PI16/DOCK1/EHD2/TPM1/FGF10/GATA6/DOCK5/SMARCD3/LAMC1/NID1/MMP14/ACVR1/MAP2K4/MEF2C/DLL1/PDLIM5/TBX2/EDN1/JAM2/CACNB4/MYL9/SORBS2/CTNNB1/XBP1/ANKRD17/TBX3/EFEMP2/MECP2/…
GOBP_BONE_DEVELOPMENT	GOBP_BONE_DEVELOPMENT	215	0.417946710496436	1.96700031322425	1.17084589847105e-08	7.31668229384175e-07	5.43332957651959e-07	2884	tags=34%, list=19%, signal=28%	IGF1/COL3A1/LRRC17/SFRP4/PAPSS2/DDR2/OGN/MEIS1/TSKU/OSR2/GHR/RGN/TGFBR2/SH3PXD2B/GJA1/BMPR2/PTPN11/TYROBP/ECM1/MYOC/CHSY1/FBN1/EBP/COL1A1/ZMPSTE24/TGFB3/PLS3/EXT1/FLI1/SERPINH1/KDR/XYLT1/RAB23/BNC2/COL27A1/MMP14/MEF2C/CITED2/MBTPS2/SMAD5/SULF1/ANXA2/MSX2/PDGFC/CSGALNACT1/SULF2/ANXA6/AKAP13/FOXN3/ACP5/ABI1/SKI/ENG/LTBP3/VKORC1/PPIB/SPNS2/NOTCH2/TGM2/HSD17B1/FOXC1/ZNF385A/LEPR/FAM20C/INPPL1/CHAD/NA…
GOBP_SMALL_GTPASE_MEDIATED_SIGNAL_TRANSDUCTION	GOBP_SMALL_GTPASE_MEDIATED_SIGNAL_TRANSDUCTION	439	0.323750171314401	1.63875852191765	1.18571664544302e-08	7.34036173777065e-07	5.45091380635047e-07	4153	tags=43%, list=28%, signal=32%	IGF1/COL3A1/DIRAS3/RHOJ/RIN2/PDGFRB/RAB9B/ITGAV/DHCR24/SDCBP/ARHGDIB/CTNNAL1/LPAR1/KITLG/ARHGAP18/APOE/COL1A2/MYOC/NRP1/MRAS/STARD13/RAP1A/CGNL1/CHM/RHOU/KANK2/RAPGEF4/RAB9A/ARHGAP1/MCF2/RDX/AIF1/ARHGAP12/RHOBTB2/ARHGAP20/ROCK2/RAB18/HEG1/DENND4C/ARHGEF9/CYTH4/AGTR1/MAPRE2/ARRB1/DOCK1/RAB30/ARHGAP10/NCKAP1/ELMO1/FGF10/DOCK5/RAPGEF3/RERG/ARHGEF3/SWAP70/OGT/RAB12/RAP2C/RALB/ARHGEF12/DOCK10/TAX1BP3/…
GOCC_VESICLE_LUMEN	GOCC_VESICLE_LUMEN	303	0.365317145225198	1.72173811143518	1.24059027554075e-08	7.60895368998327e-07	5.65036876959252e-07	3534	tags=38%, list=24%, signal=29%	IGF1/B2M/CFD/SERPING1/SERPINB1/HEXB/RARRES2/SERPINA3/MNDA/GSN/TIMP3/SDCBP/PROS1/PGM2/GSTP1/CRISPLD2/FTL/ECM1/FAM3C/IDH1/NEU1/A2M/CTSC/FUCA2/ISLR/F8/TGFB3/TMSB4X/CTSG/CAT/SRGN/CTSA/EGFR/ACTN2/APP/NIT2/F13A1/HMGB1/ALDOC/HEBP2/APOOL/TIMP1/ARPC5/ANXA2/GLA/MVP/VCL/QPCT/TXNDC5/CYB5R3/GLB1/LGALS3BP/VEGFB/ACTR2/CTSZ/PGAM1/BACE1/HGF/HSPA6/AGL/OSTF1/TGFB2/PYCARD/CREG1/LYZ/PYGL/DNASE1L1/MAGED2/GMFG/VWF/C3/C…
GOCC_MICROTUBULE_ASSOCIATED_COMPLEX	GOCC_MICROTUBULE_ASSOCIATED_COMPLEX	129	-0.616884625409705	-2.01195621620916	1.30276170463193e-08	7.91696654264395e-07	5.87909748502657e-07	1754	tags=36%, list=12%, signal=32%	KIFC1/KIF21B/DNAH14/KIF11/KIFC3/DNAH6/KIF3A/KIF2A/KIF23/NDE1/KIF6/KIF20A/KATNA1/BIRC5/DNAH7/KATNAL2/CDCA8/KIF27/RANBP9/DNAH1/DNHD1/DNAH3/DNAL4/MAP1S/DNAH9/KIF18A/AURKA/DYNLL2/DNAL1/KIF17/KIF15/DNAH10/KATNB1/DNAH2/DNALI1/KIF2C/CCDC103/DNAH8/KIF9/AURKC/DNAH17/DNAI2/DNAI1/CCDC65/DYNLRB2/KIF2B
GOBP_REGULATION_OF_MONONUCLEAR_CELL_MIGRATION	GOBP_REGULATION_OF_MONONUCLEAR_CELL_MIGRATION	110	0.514925396897823	2.22675666451979	1.4982466281475e-08	8.91080056840509e-07	6.61711337658229e-07	3295	tags=44%, list=22%, signal=34%	RARRES2/ANO6/CCL2/LYN/LGALS3/TNFRSF14/NBL1/APOD/ECM1/CXCL12/CCL5/AIF1/MSN/C3AR1/APP/CSF1R/HMGB1/CXCL13/CX3CR1/NEDD9/JAM2/LGMN/CD99L2/WASL/PLA2G7/IL34/ADAM10/PYCARD/CCL21/CMKLR1/SPNS2/SLIT2/AKT1/MOSPD2/CD47/PLCB1/GAS6/OXSR1/CCR1/ADAM17/CORO1A/PDGFD/MDK/CCL3/CSF1/ADAM8/SLAMF8/ABL1
GOBP_BINDING_OF_SPERM_TO_ZONA_PELLUCIDA	GOBP_BINDING_OF_SPERM_TO_ZONA_PELLUCIDA	36	-0.81263388245174	-2.19980481658028	1.48268773794514e-08	8.91080056840509e-07	6.61711337658229e-07	1424	tags=53%, list=10%, signal=48%	LY6K/OVGP1/CCT2/ZP1/CRISP1/ACR/ATP8B3/SPAM1/ADAM18/TEX101/ADAM32/TMPRSS12/CLGN/ZPBP/PCSK4/HSPA1L/ZPBP2/ADAM2/SPA17
GOBP_RESPONSE_TO_XENOBIOTIC_STIMULUS	GOBP_RESPONSE_TO_XENOBIOTIC_STIMULUS	398	0.335617271033603	1.67611093838678	1.50665710093806e-08	8.91080056840509e-07	6.61711337658229e-07	3530	tags=33%, list=24%, signal=26%	AOX1/LHCGR/SFRP1/GSTA1/GSTA4/EMX2/CYP1B1/MAOB/LYN/EPHX1/CRYZ/AS3MT/GSTA2/CYBB/FMO1/SLCO2B1/TGFBR2/GSTA3/GSTP1/KCNQ1/C1orf115/SLC1A3/CMBL/SULT2A1/COL1A1/MAP1B/PAM/GATA4/MMP2/CAT/FMO2/ATG5/P2RX7/TSPO/GCLC/CBX7/NFE2L2/GATA6/TPMT/GSTM2/FZD3/MEF2C/EDN1/SNCA/HSD11B2/FBP1/USP47/CTNNB1/HTR2B/RPS6KB1/MTHFR/FMO4/N6AMT1/TXNIP/PRNP/GSTO1/FZD1/NNMT/GSTM1/IGFBP2/CBR3/BECN1/GNA12/TGFB2/CBR1/ITGA3/ABCD3/NQO1/ENG…
GOBP_REGULATION_OF_T_CELL_ACTIVATION	GOBP_REGULATION_OF_T_CELL_ACTIVATION	348	0.349469713539926	1.72391463287389	1.59198769334203e-08	9.332147328051e-07	6.9300032519677e-07	4979	tags=47%, list=33%, signal=32%	IGF1/HLA-DRA/HLA-DPA1/ANXA1/B2M/FGL2/HLA-DPB1/HLA-DMA/CCL2/GPNMB/LYN/HLA-DMB/LGALS3/PLA2G2A/EFNB1/TGFBR2/HLA-E/PPP3CA/CD74/PTPN11/PLA2G5/KITLG/HLA-DQA1/TNFRSF14/VCAM1/CCL5/NDFIP1/LAG3/HLA-DRB1/CAV1/CTSG/AIF1/CD4/HMGB1/AP3B1/LAPTM5/THY1/SMARCD3/HSPD1/GLI2/HLA-A/PDE5A/SYK/CTNNB1/XBP1/CD209/TNFSF13B/HLA-DQA2/IL6ST/PRNP/FCGR2B/NCK2/FYN/IGFBP2/VSIG4/PYCARD/LRRC32/ZMIZ1/PRDX2/DLG5/CCL21/SH3RF1/RAC2/PIK…
GOBP_BIOLOGICAL_PROCESS_INVOLVED_IN_INTERACTION_WITH_HOST	GOBP_BIOLOGICAL_PROCESS_INVOLVED_IN_INTERACTION_WITH_HOST	183	0.415267917194523	1.90506145684756	1.60691168588539e-08	9.33700263798671e-07	6.93360877944824e-07	3273	tags=38%, list=22%, signal=30%	TRIM22/IFITM1/LDLR/CLDN1/TRIM38/CAV2/ITGAV/ACE2/PLSCR1/GSN/CD74/TNFRSF14/NRP1/IFIT1/FUCA2/HLA-DRB1/IFITM2/IFITM3/CAV1/SCARB2/CD4/EGFR/AGTR1/THOC2/SCARB1/HMGB1/TRIM8/HSPD1/LY6E/RAB7A/TYRO3/TRIM25/MID2/CD209/ITGA5/TRIM21/CH25H/ITGB1/ITGB5/TRIM5/INSR/CTSB/BECN1/CHMP2B/VAPA/AXL/VPS18/DAG1/CD86/CD46/LGALS1/GAS6/TPCN1/HYAL2/SIGLEC1/PPIA/TRIM26/WWP1/CHMP4A/CIITA/ZNF502/UVRAG/SRC/P4HB/CLEC4M/EFNB2/HSP90A…
GOBP_POSITIVE_REGULATION_OF_CHEMOTAXIS	GOBP_POSITIVE_REGULATION_OF_CHEMOTAXIS	136	0.4720501208059	2.13212165680884	1.66575927635553e-08	9.52942021954378e-07	7.07649705789602e-07	5031	tags=57%, list=34%, signal=38%	RARRES2/ANO6/PDGFRB/SMOC2/PTN/CD74/BMPR2/LPAR1/CXCL12/NRP1/CCL5/F3/TMSB4X/AIF1/SMAD3/KDR/C3AR1/CSF1R/HMGB1/FGF10/CXCL13/CX3CR1/SWAP70/EDN1/NEDD9/LGMN/PRKD1/VEGFB/PLA2G7/FGF2/IL34/ADAM10/S1PR1/RAC1/CCL21/RAC2/CMKLR1/SLIT2/HSPB1/TREM2/IL6R/MOSPD2/GAS6/STX3/OXSR1/CCR1/FGFR1/ADAM17/CCL26/PDGFD/MDK/CCL3/CSF1/NTF3/NCKAP1L/ITGA2/VEGFC/CALR/STX4/TIRAP/SPI1/ZNF580/IL16/PRKD2/VEGFA/PDGFB/CCL19/PGF/PTK2/PPM…
GOBP_POSITIVE_REGULATION_OF_RESPONSE_TO_BIOTIC_STIMULUS	GOBP_POSITIVE_REGULATION_OF_RESPONSE_TO_BIOTIC_STIMULUS	289	0.36896075589138	1.69054282310028	1.66879943458194e-08	9.52942021954378e-07	7.07649705789602e-07	3260	tags=32%, list=22%, signal=25%	CD14/PRKCA/IFI16/LYN/MNDA/PLSCR1/IRAK3/HLA-E/MR1/CD36/TRIM56/PLA2G5/TYROBP/PARP9/CCL5/EMILIN1/LAG3/TLR4/HLA-DRB1/DDX60/CAV1/TLR5/NMI/RNF135/HLA-F/HMGB1/IFI35/SARM1/SLC15A2/CTSS/RBM47/AP3B1/RAB11FIP2/HSPD1/COLEC12/HEXIM1/MAP3K7/TYRO3/TRIM25/SCARA3/LY96/RPS6KA3/SYK/ANKRD17/COLEC11/IRAK1/TRIM5/SASH1/RSAD2/FYN/NOD1/APPL1/PAK3/PYCARD/OAS1/PHB2/PJA2/TLR1/MMRN2/TREM2/CASP1/NINJ1/XIAP/BIRC2/PUM2/TICAM1/U…
GOBP_REGULATION_OF_LEUKOCYTE_PROLIFERATION	GOBP_REGULATION_OF_LEUKOCYTE_PROLIFERATION	251	0.38918408699749	1.81221407160851	1.72173886818514e-08	9.74769082295587e-07	7.23858365364747e-07	4588	tags=46%, list=31%, signal=33%	IGF1/HLA-DPA1/ANXA1/HLA-DPB1/GPNMB/LYN/MNDA/HLA-DMB/LGALS3/PLA2G2A/EFNB1/TGFBR2/HLA-E/PPP3CA/GSTP1/STAT6/CD74/PLA2G5/KITLG/TYROBP/TNFRSF14/VCAM1/IL33/CCL5/NDFIP1/TLR4/HLA-DRB1/AIF1/CSF1R/HMGB1/BST2/FGF10/ATM/PRLR/MEF2C/HLA-A/PDE5A/SYK/CTNNB1/CD209/ST6GAL1/TNFSF13B/IL6ST/PRNP/IRS2/FCGR2B/FCGR3A/NCK2/LST1/IGFBP2/IL34/VSIG4/PYCARD/LRRC32/DLG5/SH3RF1/RAC2/BCL2/JAK3/CD22/AHR/TYK2/SLC4A2/TICAM1/CD86/BT…
GOBP_REGULATION_OF_CELL_SHAPE	GOBP_REGULATION_OF_CELL_SHAPE	123	0.487303187500175	2.18875066670083	1.88799581867599e-08	1.05983765278896e-06	7.87029835920866e-07	3537	tags=48%, list=24%, signal=37%	ANXA1/RHOJ/HEXB/CCL2/LPAR1/PARVA/ARHGAP18/PALMD/ZMPSTE24/RHOU/ITGB2/RDX/KDR/MSN/MYH9/CSF1R/TPM1/SH3KBP1/BRWD3/BAMBI/CDC42EP4/FAM171A1/RHOQ/PLXNC1/PHIP/MKLN1/FYN/CCL13/LST1/PLXND1/GNA12/RAC1/PLXNA1/P2RY1/DLC1/EPS8/ARAP1/DAG1/CDC42EP2/EZR/FERMT2/GNA13/HCK/BRWD1/CORO1A/ITGA7/PLXNA3/CDC42EP1/RHOG/FBLIM1/PLXNB2/CCL3/FMNL2/FN1/FGR/FGD6/LIMD1/DLG1/FGD5
GOMF_MICROTUBULE_MOTOR_ACTIVITY	GOMF_MICROTUBULE_MOTOR_ACTIVITY	68	-0.703757521335801	-2.13062565919102	2.76542854485753e-08	1.53934442698624e-06	1.14310903052802e-06	2265	tags=56%, list=15%, signal=48%	KIF22/KIF3B/CENPE/KIF20B/KIF5A/KIFC1/KIF21B/DNAH14/KIF11/KIFC3/DNAH6/KIF3A/KIF2A/KIF23/KIF6/KIF20A/KIF24/DNAH7/KIF27/DNAH1/DNHD1/DNAH3/DNAL4/DNAH9/KIF18A/DYNLL2/KIF17/KIF15/DNAH10/DNAH2/KIF2C/DNAH8/KIF9/DNAH17/DNAI2/DNAI1/DYNLRB2/KIF2B
GOCC_CONDENSED_NUCLEAR_CHROMOSOME	GOCC_CONDENSED_NUCLEAR_CHROMOSOME	68	-0.703576239118954	-2.13007682734048	2.79632686815761e-08	1.543572431223e-06	1.14624872411408e-06	1582	tags=43%, list=11%, signal=38%	NCAPD2/FAM9A/PSMC3IP/FAM9B/TOPBP1/NCAPG/DMC1/TEX12/RAD9B/RAD51/MSH4/REC8/TEX11/NCAPH/TUBG1/SYCE1/PLK1/SMC1B/SYCP1/SYCP2/SYCP3/HSPA2/RSPH1/SYCE2/HORMAD2/NEK2/STAG3/FKBP6/HORMAD1
GOBP_REGULATION_OF_CELL_JUNCTION_ASSEMBLY	GOBP_REGULATION_OF_CELL_JUNCTION_ASSEMBLY	197	0.416645683235832	1.93716491790898	3.10521986586138e-08	1.69991540425337e-06	1.26234818905352e-06	4314	tags=45%, list=29%, signal=32%	SLITRK4/SFRP1/NEGR1/FLRT2/LRRN3/CLDN1/SNAI2/ACE2/APOD/MYOC/NRP1/CLSTN2/AMIGO2/RAP1A/CAV1/ACVRL1/SMAD3/ROCK2/KDR/APP/MACF1/RAB17/PHLDB2/THY1/TEK/MMP14/OGT/MEF2C/CLASP2/PDLIM5/CLDN5/SNCA/NLGN2/CTNNB1/VCL/FLRT3/SLK/FAM107A/ITGB1BP1/FZD1/ROBO2/NTRK2/DLG5/RAC1/LIMS1/STAU2/DLC1/LRFN3/LRFN5/RAP1B/NTNG2/GPM6B/SLITRK6/PRKCH/LRRN1/ARHGAP6/SRPX2/TLN1/FERMT2/LIMCH1/TLR2/IKBKB/MDGA1/CLSTN1/RAPGEF2/RAP2A/S100A…
GOBP_HOMOLOGOUS_CHROMOSOME_SEGREGATION	GOBP_HOMOLOGOUS_CHROMOSOME_SEGREGATION	41	-0.779712068628583	-2.152321327292	3.1801929096347e-08	1.72668834700166e-06	1.28222963474745e-06	1655	tags=63%, list=11%, signal=57%	FANCD2/MND1/CCNE2/PSMC3IP/CCNE1/BRIP1/SPO11/DMC1/TEX12/ESPL1/TEX15/MSH4/REC8/TEX11/ZCWPW1/SYCE1/TRIP13/PLK1/SYCP1/SYCP2/SYCE2/STAG3/PTTG1/MAEL/HORMAD1/SPATA22
GOBP_POSITIVE_REGULATION_OF_LEUKOCYTE_MIGRATION	GOBP_POSITIVE_REGULATION_OF_LEUKOCYTE_MIGRATION	139	0.466540813354825	2.14485243786412	3.26134503773488e-08	1.74334919431607e-06	1.29460189185084e-06	3841	tags=45%, list=26%, signal=34%	LYVE1/RARRES2/ANO6/PIK3R1/LGALS3/PTN/CD74/KITLG/TNFRSF14/IL1R1/CXCL12/CCL5/CD99/AIF1/C3AR1/APP/CSF1R/JAM3/HMGB1/CXCL13/THY1/CX3CR1/SWAP70/MMP14/EDN1/NEDD9/JAM2/LGMN/CD99L2/VEGFB/PLA2G7/IL34/ADAM10/PYCARD/RAC1/CCL21/RAC2/CMKLR1/CX3CL1/TREM2/IL6R/MOSPD2/CD47/GAS6/OXSR1/CCR1/ADAM17/CORO1A/PDGFD/MDK/CCL3/CSF1/ADAM8/NCKAP1L/ITGA2/ABL1/VEGFC/CALR/IL1A/TIRAP/SPI1/ICAM1/FADD
GOBP_I_KAPPAB_KINASE_NF_KAPPAB_SIGNALING	GOBP_I_KAPPAB_KINASE_NF_KAPPAB_SIGNALING	257	0.379205415797587	1.74440541582628	3.26351600385254e-08	1.74334919431607e-06	1.29460189185084e-06	4048	tags=41%, list=27%, signal=30%	TNFSF10/TRIM22/TRIM38/GJA1/GSTP1/CD36/CD74/EDNRA/LPAR1/ECM1/LITAF/LTBR/NDFIP1/SHISA5/TLR4/RIPK1/HLA-DRB1/S100A13/BCL3/IFIT5/TNFRSF1A/CD4/ROCK2/APOL3/CFLAR/SLC39A8/BST2/TRIM8/CX3CR1/MAP3K7/TRIM25/EDN1/S100A4/PRKD1/MID2/CTNNB1/HTR2B/ANKRD17/GPRC5B/TRIM21/IRAK1/AKAP13/RELB/TRIM5/SQSTM1/FYN/NOD1/PYCARD/EDNRB/ZDHHC17/VAPA/CCL21/RHOC/CX3CL1/ROR1/HSPB1/TNFRSF10B/AKT1/ATP2C1/TREM2/CASP1/TRAF3IP2/BIRC2/TR…
GOCC_AXONEMAL_DYNEIN_COMPLEX	GOCC_AXONEMAL_DYNEIN_COMPLEX	14	-0.927291348521984	-2.0870462741352	3.53787178010987e-08	1.87478901371582e-06	1.39220840660661e-06	1021	tags=93%, list=7%, signal=87%	DNAH7/DNAH1/DNHD1/DNAH3/DNAH9/DNAL1/DNAH2/CCDC103/DNAH8/DNAH17/DNAI2/DNAI1/CCDC65
GOBP_MYELOID_LEUKOCYTE_MIGRATION	GOBP_MYELOID_LEUKOCYTE_MIGRATION	217	0.403531330066035	1.88395194160131	3.73403617471474e-08	1.96303616042146e-06	1.45774027104778e-06	4413	tags=43%, list=29%, signal=31%	ANXA1/RARRES2/ANO6/CCL2/LYN/PIK3R1/FCER1G/PECAM1/LGALS3/FOLR2/CD74/KITLG/NBL1/IL1R1/CXCL12/CD9/CCL5/EMILIN1/CD99/ITGB2/MTUS1/CTSG/AIF1/B4GALT1/MMP2/C3AR1/CSF1R/ITGA9/JAM3/HMGB1/MPP1/CXCL13/CX3CR1/SWAP70/MMP14/EDN1/LGMN/CD99L2/SYK/VEGFB/CCL13/PLA2G7/IL34/TGFB2/RAC1/EDNRB/CCL21/EMP2/RAC2/CMKLR1/PPIB/CX3CL1/SLIT2/TREM2/IL6R/MOSPD2/CD47/MIF/PLCB1/CCR1/PPIA/IL17RC/RPL13A/CCL26/PDGFD/MDK/RIN3/CCL3/CSF1…
GOCC_CONDENSED_CHROMOSOME	GOCC_CONDENSED_CHROMOSOME	223	-0.55130263791625	-1.85735403490049	3.82754366486934e-08	1.99635033355075e-06	1.4824791998288e-06	2932	tags=42%, list=20%, signal=34%	SMC2/BUB3/SPC25/SMC3/MAD2L1/RNF212/PAFAH1B1/NCAPH2/HMGB2/SPC24/XRCC4/FAM9C/CENPT/BRCA2/CENPN/PPP1CC/TPR/SMARCB1/BLM/ESRRB/KIF22/RCC1/AHCTF1/MLH1/CENPE/DYNC1LI1/KAT5/BRCA1/NCAPG2/CCNB1/CENPM/CENPO/CENPK/CENPH/KNTC1/SMARCA4/FANCD2/DSN1/NCAPD2/FAM9A/PSMC3IP/FAM9B/CENPF/ZWINT/TOPBP1/NSMCE1/ITGB3BP/NCAPG/NDE1/NUP98/ACTL6A/NDC80/DMC1/TEX12/BIRC5/RANGAP1/HSF1/RAD9B/HJURP/BUB1B/RAD51/TOP2A/MSH4/KIF18A/RE…
GOBP_EXTRACELLULAR_TRANSPORT	GOBP_EXTRACELLULAR_TRANSPORT	30	-0.831343057272343	-2.19132310115764	3.92776018933547e-08	2.03261589798111e-06	1.50940981618131e-06	1466	tags=63%, list=10%, signal=57%	SPEF2/CCDC40/SPAG16/RFX3/KIF27/DNAH1/CCDC39/DNAH9/STK36/CCDC103/NEK10/SPAG17/NME5/ADCY10/DNAI1/SPAG6/CABYR/SPA17/ROPN1L
GOBP_BIOLOGICAL_PROCESS_INVOLVED_IN_SYMBIOTIC_INTERACTION	GOBP_BIOLOGICAL_PROCESS_INVOLVED_IN_SYMBIOTIC_INTERACTION	280	0.363712209763119	1.69134953207301	4.02403890761787e-08	2.06629718791169e-06	1.53442136395743e-06	3456	tags=35%, list=23%, signal=27%	TRIM22/IFITM1/LDLR/CLDN1/TRIM38/CAV2/ITGAV/MPEG1/ACE2/PLSCR1/GSN/ST6GALNAC1/CD74/TNFRSF14/APOE/NRP1/IFIT1/CCL5/FUCA2/HLA-DRB1/RAB9A/IFITM2/IFITM3/CAV1/SCARB2/CTSG/CD4/ROCK2/EGFR/ZBED1/AGTR1/THOC2/STOM/CSF1R/SCARB1/HMGB1/TRIM8/CX3CR1/HSPD1/LY6E/RAB7A/TYRO3/TRIM25/MID2/CD209/ITGA5/TRIM21/CH25H/IFI27/IGF2R/ITGB1/ITGB5/TRIM5/INSR/CTSB/BECN1/CHMP2B/VAPA/AXL/VPS18/EIF2AK4/PPIB/TMEM41B/CHD1/DAG1/FASN/NU…
GOBP_RESPONSE_TO_PEPTIDE_HORMONE	GOBP_RESPONSE_TO_PEPTIDE_HORMONE	393	0.329559799636658	1.6526879896437	4.12657667622796e-08	2.10264953102569e-06	1.56141642170148e-06	2873	tags=30%, list=19%, signal=25%	CTSK/CYP11A1/ANXA1/LHCGR/COL3A1/TNFSF10/IGFBP5/DDR2/CYP1B1/TGFBR3/RARRES2/CAV2/LYN/GHR/PID1/PIK3R1/CYBB/KCNQ1/STAT6/EDNRA/AGRP/PTPN11/PDK4/CXCL12/FBN1/COL1A1/MAP1B/VPS13C/ATP2B1/GRB14/EPM2AIP1/CDO1/CAV1/NAMPT/FOXO4/CAT/ROCK2/DENND4C/AGTR1/ACTN2/RAB31/CFLAR/IRS1/SORL1/GCLC/NFE2L2/STXBP3/PLAT/OGT/RAB10/TIMP1/KAT2B/GNAI1/EDN1/HSD11B2/SCAP/FBP1/LRP6/CCND3/BTG2/XBP1/ZFP36L1/RPS6KB1/GAB1/PRKCI/RHOQ/ADC…
GOBP_STEROID_METABOLIC_PROCESS	GOBP_STEROID_METABOLIC_PROCESS	290	0.363706572352774	1.66766089219543	4.30482587586636e-08	2.17673027494189e-06	1.61642839035142e-06	3010	tags=32%, list=20%, signal=26%	CYP11A1/DAB2/HSD3B2/HSD17B6/LHCGR/STAR/CYP17A1/HSD17B3/PDGFRA/HSD17B11/CYP1B1/LDLR/SNAI2/TSKU/DHCR24/HMGCS1/PDE8B/APOC1/LIPA/NFE2L1/SPP1/SULT2A1/APOE/DHCR7/EBP/HSD17B12/NR5A1/SOAT1/YWHAH/HMGCR/CAT/IGFBP7/HSD11B1/AKR1C3/APP/CYP4V2/TSPO/SCARB1/IDI1/ASAH1/OSBPL5/PRLR/CLN8/SREBF2/MBTPS2/H6PD/HSD11B2/LGMN/LIMA1/HSD17B4/SCAP/TM7SF2/FDX1/APOL2/MBTPS1/CH25H/MECP2/CYB5R3/DKK3/SCP2/LSS/CBR1/PBX1/ABCD3/EDNR…
GOBP_CELL_SUBSTRATE_JUNCTION_ORGANIZATION	GOBP_CELL_SUBSTRATE_JUNCTION_ORGANIZATION	95	0.518907720274011	2.21279645555742	4.38597072704364e-08	2.20095985575281e-06	1.63442114892145e-06	3350	tags=49%, list=22%, signal=39%	SFRP1/PIK3R1/CDH11/APOD/MYOC/NRP1/ACVRL1/SMAD3/ROCK2/KDR/ACTN2/MAPRE2/MACF1/PHLDB2/THY1/LAMC1/TEK/MMP14/DST/CLASP2/PTPRK/ITGA6/TRIP6/VCL/ITGA5/SLK/FAM107A/ITGB1BP1/CTTN/RAC1/LIMS1/BCL2/DLC1/IQSEC1/GPM6B/STON1/ARHGAP6/TLN1/FERMT2/LIMCH1/S100A10/SRC/FN1/MAP4K4/ITGA2/ABL1/BCR
GOBP_POSITIVE_REGULATION_OF_VASCULATURE_DEVELOPMENT	GOBP_POSITIVE_REGULATION_OF_VASCULATURE_DEVELOPMENT	148	0.451339467012632	2.0283937285152	4.50747326311605e-08	2.24492502969028e-06	1.6670694545739e-06	4382	tags=51%, list=29%, signal=36%	CYP1B1/PRKCA/HSPB6/CYBB/SMOC2/TGFBR2/ITGB8/HIF1A/ECM1/NRP1/CD34/EMILIN1/GATA4/F3/PTGIS/AQP1/ACVRL1/KDR/C3AR1/NFE2L2/GATA6/RAPGEF3/CX3CR1/TEK/DLL1/ANGPT2/DDAH1/PRKD1/XBP1/GAB1/ITGA5/HK2/VEGFB/ITGB1/SASH1/HGF/RRAS/FGF2/ENG/EMP2/ADM/HSPB1/ETS1/RHOB/NINJ1/C3/HMOX1/SFRP2/ANGPTL4/STAT3/CTSH/MDK/RAMP2/HIPK2/CCBE1/PDCL3/GRN/ABL1/APLNR/VEGFC/ERAP1/IL1A/EMILIN2/ANXA3/ITGAX/AKT3/HYAL1/PRKD2/STIM1/TWIST1/ADA…
GOBP_CELL_CHEMOTAXIS	GOBP_CELL_CHEMOTAXIS	270	0.374618858983605	1.77966435561103	4.67343007780604e-08	2.31020901756621e-06	1.71554899871073e-06	4382	tags=42%, list=29%, signal=30%	ANXA1/PDGFRA/RARRES2/ANO6/CCL2/PDGFRB/LYN/FCER1G/LGALS3/FOLR2/SMOC2/PTN/CD74/LPAR1/PARVA/NBL1/VCAM1/CXCL12/NRP1/CCL5/ITGB2/TMSB4X/MTUS1/CTSG/AIF1/MMP2/KDR/C3AR1/AGTR1/CSF1R/ITGA9/JAM3/HMGB1/MPP1/CXCL13/CX3CR1/SWAP70/EDN1/NEDD9/LGMN/PRKD1/SYK/GAB1/CH25H/CXCL14/VEGFB/HGF/CCL13/PLA2G7/FGF2/IL34/ADAM10/TGFB2/S1PR1/RAC1/EDNRB/CCL21/RAC2/CMKLR1/PPIB/CX3CL1/SLIT2/HSPB1/CYP7B1/IL6R/MOSPD2/NINJ1/MIF/GAS6/…
GOBP_RESPONSE_TO_METAL_ION	GOBP_RESPONSE_TO_METAL_ION	346	0.344960609983225	1.68632020359981	4.78427083105571e-08	2.34748222110467e-06	1.74322788253593e-06	4412	tags=41%, list=29%, signal=30%	SLC40A1/CD14/B2M/CYBRD1/ALOX5AP/CLDN1/MAOB/PLSCR1/CYBB/PPP3CA/HIF1A/VCAM1/NEK7/SYT11/CPNE3/SYT4/MT1M/PAM/IQGAP1/PKD2/AQP2/AQP1/CAV1/S100A16/ADAM9/CAT/MEF2A/ATG5/EGFR/AKR1C3/P2RX7/APP/TSPO/LRRK2/SLC39A8/GCLC/NFE2L2/MT1E/SLC25A12/MT1F/MEF2C/KCNB1/ATP7A/EDN1/MT2A/MT1X/SNCA/LGMN/FBP1/MT1A/CALM1/EIF2AK3/ATF4/ACO1/KCNMB4/TXNIP/RASAL1/PRNP/KCNMB1/SERPINF1/BACE1/CPNE5/IGFBP2/MAPK9/BECN1/CAMK2D/NQO1/SLC41…
GOBP_LEUKOCYTE_MEDIATED_IMMUNITY	GOBP_LEUKOCYTE_MEDIATED_IMMUNITY	362	0.33655693194923	1.68662630182395	4.84521613733508e-08	2.35990527159614e-06	1.75245317413056e-06	3203	tags=30%, list=21%, signal=24%	C7/C1S/HLA-DRA/HLA-DPA1/C6/B2M/C1QB/C1R/HLA-DPB1/CFI/HLA-DMA/SERPING1/C1QC/LYN/C1RL/HLA-DMB/FCER1G/HLA-E/MR1/STAT6/CD74/TYROBP/HLA-DQA1/IL1R1/NDFIP1/CTSC/LAG3/TLR4/HLA-DRB1/C1QA/S100A13/BCL3/ITGB2/SPON2/CTSG/JAG1/HLA-F/P2RX7/SERPINB9/HMGB1/BST2/BTN3A3/ITGAM/STXBP3/CX3CR1/HSPD1/SWAP70/DNASE1L3/MAP3K7/HLA-A/SYK/VAMP7/HLA-C/HLA-DQA2/C2/HLA-B/PRDX1/NKG7/FCGR2B/EXOSC6/RSAD2/MICA/FCGR3A/SNX6/EMP2/RAC2/…
GOBP_PIRNA_PROCESSING	GOBP_PIRNA_PROCESSING	17	-0.905420060797947	-2.14269511640723	5.0022702692255e-08	2.40283317024076e-06	1.78433120463626e-06	1392	tags=88%, list=9%, signal=80%	PLD6/PIWIL4/TDRD1/TDRD12/ASZ1/TDRKH/TEX15/PIWIL2/PNLDC1/MOV10L1/TDRD9/FKBP6/MAEL/DDX4/PIWIL1
GOCC_CELL_LEADING_EDGE	GOCC_CELL_LEADING_EDGE	388	0.326494529023361	1.63742334545428	5.00590243800157e-08	2.40283317024076e-06	1.78433120463626e-06	4307	tags=44%, list=29%, signal=32%	PLEK2/LDB2/ITGAV/GSN/RAB34/S100A6/PARVA/KITLG/ARHGAP18/SGCE/PLEKHH2/ARHGEF6/ATP2B1/MYO6/SYNE2/TLR4/IQGAP1/PKD2/VIM/IFIT5/VEZT/RDX/AIF1/LAYN/MYLK/ATP6AP2/EGFR/ITGA8/APP/MYH9/FAT1/MACF1/SPTBN1/NCKAP1/PHLDB2/KLHL2/TPM1/THY1/RAPGEF3/SWAP70/DST/KCNB1/CLASP2/PTPRK/ATP7A/ARPC5/NEDD9/LIMA1/SORBS2/CTNNB1/NHS/VAMP7/ITGA5/PRKCI/ATF4/PKN2/ANTXR1/MTM1/RUFY3/DPYSL3/UNC5C/ITGB1/SLK/TRPM7/FAM107A/ENAH/ITGB1BP1/C…
GOBP_LEUKOCYTE_APOPTOTIC_PROCESS	GOBP_LEUKOCYTE_APOPTOTIC_PROCESS	110	0.502192624520663	2.1716947353171	5.22229822964199e-08	2.48866931461501e-06	1.84807267149694e-06	3522	tags=40%, list=24%, signal=31%	ANXA1/LYN/LGALS3/CD74/KITLG/HIF1A/PLEKHO2/CXCL12/CCL5/GIMAP8/RIPK1/BCL3/P2RX7/MEF2C/ST6GAL1/IRS2/HCLS1/CCL21/AXL/KDELR1/BCL2/JAK3/EBF4/AKT1/TRAF3IP2/ST3GAL1/FAS/TSC22D3/BAK1/MIF/ITPKB/GAS6/ADAM17/EFNA1/CD27/MERTK/GPAM/BCL6/RAPGEF2/IL7R/CASP3/ADAM8/IRF7/SLC39A10
GOBP_ACROSOME_ASSEMBLY	GOBP_ACROSOME_ASSEMBLY	19	-0.893227408231882	-2.16420941770048	5.4874769085012e-08	2.59636050299371e-06	1.92804357845309e-06	396	tags=63%, list=3%, signal=62%	TMF1/TBPL1/SPACA1/RFX2/ZPBP/SOX30/ZPBP2/PFN4/CCDC136/SPINK2/ACRBP/ACTL7A
GOBP_HORMONE_METABOLIC_PROCESS	GOBP_HORMONE_METABOLIC_PROCESS	222	0.394306689399238	1.86090433858207	5.67721588235598e-08	2.66708354643447e-06	1.98056213648746e-06	2320	tags=27%, list=15%, signal=24%	CPA3/CTSK/RBP1/CYP11A1/DAB2/HSD3B2/HSD17B6/LHCGR/CYP17A1/PAPSS2/HSD17B3/PDGFRA/ALDH1A3/HSD17B11/CYP1B1/GHR/ACE2/PDE8B/CPE/PTPN11/SPP1/HIF1A/SULT2A1/DHCR7/HSD17B12/DHRS7/PCSK6/ZMPSTE24/PCSK5/SCPEP1/SLC16A2/NR5A1/ALDH1A1/CTSG/ADH1C/ATP6AP2/AKR1C3/TSPO/PNPLA4/H6PD/DIO3/CHST9/HSD17B4/FDX1/MME/RDH11/DKK3/BACE2/CTSZ/ECE1/CTSB/PLA2G7/ADAM10/EDNRB/ADM/SLC30A5/ATP1A1/HSD17B1/NR3C1/RETSAT/AKR1B1
GOBP_SMOOTH_MUSCLE_CELL_MIGRATION	GOBP_SMOOTH_MUSCLE_CELL_MIGRATION	69	0.578682013966554	2.30636220212023	6.20766567569135e-08	2.89574488984363e-06	2.15036484080843e-06	3273	tags=61%, list=22%, signal=48%	IGF1/IGFBP5/DDR2/CYP1B1/VTN/PDGFRB/LPAR1/PARVA/NRP1/CCL5/LRP1/TLR4/FOXO4/AIF1/ADAMTS1/BMPR1A/SORL1/TPM1/NFE2L2/DOCK5/PLAT/MEF2C/ATP7A/IGFBP3/RPS6KB1/DDR1/GNA12/PLXNA1/BCL2/SLIT2/APEX1/PDGFA/TRIB1/S100A11/DOCK7/DOCK4/GNA13/PDGFD/MDK/PLAU/SRC/ITGA2
GOBP_PROTEOGLYCAN_METABOLIC_PROCESS	GOBP_PROTEOGLYCAN_METABOLIC_PROCESS	87	0.539564824620745	2.23835617754193	7.09522954314987e-08	3.28662940516257e-06	2.44063361465877e-06	2640	tags=46%, list=18%, signal=38%	DCN/IGF1/HEXB/BMPR2/NDST1/CHSY1/HS3ST1/UGDH/CHST7/HGSNAT/EXT1/SLC2A10/HS2ST1/IDS/XYLT1/SGSH/SPOCK2/UST/CHST3/HS6ST2/CHST9/SULF1/CTNNB1/CSGALNACT1/SULF2/HS6ST1/GLB1/DSE/CHST11/SLC35D2/CHPF/NAGLU/MUSTN1/HEXA/GPC1/CHST12/IDUA/EXTL2/GLCE/TCF7L2
GOBP_T_CELL_PROLIFERATION	GOBP_T_CELL_PROLIFERATION	200	0.402086344767274	1.87533833667184	7.41741414271329e-08	3.41201050564812e-06	2.53374095679088e-06	4588	tags=46%, list=31%, signal=33%	IGF1/HLA-DPA1/ANXA1/HLA-DPB1/GPNMB/HLA-DMB/LGALS3/PLA2G2A/EFNB1/TGFBR2/HLA-E/PPP3CA/PLA2G5/KITLG/TNFRSF14/VCAM1/CCL5/NDFIP1/HLA-DRB1/AIF1/MSN/P2RX7/HMGB1/HLA-A/PDE5A/CCND3/SYK/CTNNB1/CD209/BTN3A1/TNFSF13B/IL6ST/PRNP/NCK2/FYN/IGFBP2/VSIG4/PYCARD/LRRC32/PRDX2/DLG5/SH3RF1/RAC2/JAK3/PPP3CB/TYK2/CD151/SLC4A2/CD86/BTN2A2/CD46/CEBPB/EBI3/LILRB2/HAVCR2/CORO1A/CD276/RIPK2/TNFRSF1B/GPAM/BCL6/RPS3/PTPRC/CAS…
GOBP_MALE_MEIOSIS_I	GOBP_MALE_MEIOSIS_I	26	-0.834852479624148	-2.12830100429815	7.79503820657198e-08	3.56098848829881e-06	2.64437121882474e-06	1282	tags=65%, list=9%, signal=60%	SPO11/DMC1/SLC2A8/MYBL1/REC8/RPL10L/TRIP13/MOV10L1/SYCP3/HSF2BP/DMRTC2/TDRD9/HSPA2/SLC25A31/BRDT/DDX4/CCNA1
GOBP_COMPLEMENT_ACTIVATION_CLASSICAL_PATHWAY	GOBP_COMPLEMENT_ACTIVATION_CLASSICAL_PATHWAY	31	0.717730840469318	2.38212622210657	7.89379677961782e-08	3.58140478549236e-06	2.65953225314737e-06	2418	tags=48%, list=16%, signal=41%	C7/C1S/C6/C1QB/C1R/CFI/SERPING1/C1QC/C1RL/C1QA/C2/TREM2/C3/SVEP1/CD46
GOBP_MYELOID_CELL_DIFFERENTIATION	GOBP_MYELOID_CELL_DIFFERENTIATION	367	0.340855913008223	1.67792707090834	8.03455842942696e-08	3.62047041064791e-06	2.68854217978605e-06	3616	tags=36%, list=24%, signal=28%	B2M/SFRP1/LRRC17/SH3PXD2A/C1QC/TGFBR3/PRKCA/MEIS1/IFI16/LYN/PIK3R1/GLO1/TFE3/GPR137B/TGFBR2/PPP3CA/KCNQ1/CD74/PTPN11/ITGB8/KITLG/TYROBP/HIF1A/IL33/FBN1/LTBR/NDFIP1/TLR4/RIPK1/PIR/HLA-DRB1/ID2/FLI1/MAF/CD4/TMEM14C/JAG1/EIF2AK1/MAFB/APP/MYH9/CSF1R/CFLAR/TET2/PRDX3/AP3B1/MEF2C/CITED2/DLL1/SMAD5/NEDD9/ANXA2/TMEM64/CTNNB1/ZFP36L1/INHA/TMOD3/EPAS1/HCLS1/HSPA9/RELB/MEIS2/IL34/ABI1/ARID4A/KLF13/TCIRG1/IS…
GOBP_SMOOTH_MUSCLE_CELL_PROLIFERATION	GOBP_SMOOTH_MUSCLE_CELL_PROLIFERATION	137	0.458586348456717	2.07697427487772	8.10526210255898e-08	3.62765244373991e-06	2.69387551957739e-06	3862	tags=47%, list=26%, signal=36%	IGF1/IGFBP5/DDR2/CALCRL/OGN/NDRG2/PDGFRB/MAP3K5/ACE2/TGFBR2/GJA1/BMPR2/APOE/APOD/HPGD/CCL5/TLR4/TGFB3/ID2/AIF1/MMP2/ANG/PDCD4/ADAMTS1/BMPR1A/TPM1/MEF2C/EDN1/CTNNB1/IGFBP3/RPS6KB1/EFEMP2/IRAK1/FGF2/GNA12/RBM10/S1PR1/PIK3CA/CX3CL1/AKT1/IL6R/TRIB1/APLN/FRS2/HMOX1/FOXJ2/CDKN1B/MNAT1/TCF7L2/GNA13/CYBA/MEF2D/GNAI2/NOTCH3/PDGFD/SRC/ITGA2/JUN/NDRG4/ELN/CDKN1A/IGF1R/GNAI3/PTGS2/IL18
GOBP_REACTIVE_OXYGEN_SPECIES_METABOLIC_PROCESS	GOBP_REACTIVE_OXYGEN_SPECIES_METABOLIC_PROCESS	205	0.407696442395219	1.90075770184072	8.55269468649577e-08	3.80221809418443e-06	2.82350704839242e-06	2999	tags=36%, list=20%, signal=29%	CRYAB/SH3PXD2A/CYP1B1/MAOB/PDGFRB/ACE2/PID1/CYBB/GPX3/TGFBR2/SH3PXD2B/GSTP1/CD36/TYROBP/HIF1A/PDK4/IFI6/TLR4/RIPK1/ITGB2/ABCB7/CAT/HBB/ATG5/AKR1C3/P2RX7/AGTR1/TSPO/LRRK2/CFLAR/PRDX3/NFE2L2/ITGAM/HBA2/SLC5A3/ATP7A/EDN1/SNCA/SYK/HK2/GADD45A/FBLN5/ACP5/PRDX1/SESN1/FYN/VDAC1/BECN1/CBR1/PRDX2/RAC1/NQO1/ARF4/MT3/RAC2/BCL2/IER3/CLCN3/GRB2/ACOX1/BIRC2/NCF2/PPARA/CYBA/ALOX5/DRD5/FOXO1/GNAI2/MAPK14/PLA2R1/…
GOBP_MUSCLE_SYSTEM_PROCESS	GOBP_MUSCLE_SYSTEM_PROCESS	397	0.325443272965106	1.62770700868182	9.0479002814791e-08	3.99555276430117e-06	2.96707635195451e-06	3521	tags=34%, list=24%, signal=27%	CRYAB/IGF1/IGFBP5/SSPN/CALCRL/CALD1/PRKCA/ACE2/GSN/ATP1A2/PPP3CA/GJA1/KCNQ1/EDNRA/LMOD1/MYOC/LMCD1/ATP2B1/CLIC2/SCN7A/GATA4/ASPH/CACNA2D1/CAV1/AIF1/TNFRSF1A/SMAD3/RGS2/MYLK/ROCK2/MEF2A/CKMT2/CFLAR/PI16/KCNE3/TPM1/ATP1B1/GATA6/DOCK5/MYOF/GSTM2/MAP2K4/PDLIM5/PDE5A/TBX2/SMAD5/EDN1/FXYD1/SRI/MYL9/SULF1/SORBS2/HTR2B/RPS6KB1/CALM1/TBX3/HAND2/IL6ST/TMOD3/SULF2/SCN4B/P2RX1/TNNT3/VEGFB/TPM2/ANXA6/AKAP13/D…
GOBP_ANTIGEN_PROCESSING_AND_PRESENTATION_OF_EXOGENOUS_ANTIGEN	GOBP_ANTIGEN_PROCESSING_AND_PRESENTATION_OF_EXOGENOUS_ANTIGEN	43	0.667063375211729	2.40119062020626	9.24063391242908e-08	4.05363967125366e-06	3.01021138185996e-06	3203	tags=67%, list=21%, signal=53%	HLA-DRA/HLA-DPA1/B2M/HLA-DPB1/HLA-DMA/HLA-DMB/FCER1G/HLA-E/MR1/CD74/HLA-DQA1/HLA-DRB1/HLA-F/PSME1/CTSS/AP3B1/HLA-A/LGMN/HLA-DQA2/FCGR2B/IFI30/UNC93B1/HLA-DOA/HLA-DQB1/HLA-DRB5/MFSD6/IKBKB/CTSD/TAP2
GOCC_GERM_CELL_NUCLEUS	GOCC_GERM_CELL_NUCLEUS	56	-0.72301223782572	-2.11357572251599	9.69075897149416e-08	4.22313075178798e-06	3.13607456189697e-06	968	tags=36%, list=6%, signal=34%	TBP/RAD51/TOP2A/TAF10/AURKA/REC8/MORC1/TRIP13/TCFL5/SYCP1/SPAG8/HSPA2/TBPL1/GTF2A1L/ZMYND15/MAEL/ADAD1/ACTL7A/PRM2/TNP1
GOCC_PHAGOCYTIC_VESICLE_MEMBRANE	GOCC_PHAGOCYTIC_VESICLE_MEMBRANE	70	0.569724803160828	2.27014632686613	1.03047736837474e-07	4.46136084190476e-06	3.3129829669179e-06	3730	tags=61%, list=25%, signal=46%	B2M/LAMP2/RAB9B/SLC9A9/RAB34/CYBB/HLA-E/RAB9A/ATP6V0E1/ATG5/HLA-F/RAB31/RAB23/RAB7A/RAB10/HLA-A/ATP7A/VAMP7/TAPBP/HLA-C/HLA-B/TAP1/OCRL/RAC2/TCIRG1/TLR1/RAB43/VAMP3/APPL2/CYBA/CORO1A/TLR2/MCOLN1/TAP2/RAB11FIP1/RAB5A/RAB38/CALR/STX4/TLR6/ATP6V0B/ANXA3/RILP
GOBP_POSITIVE_REGULATION_OF_I_KAPPAB_KINASE_NF_KAPPAB_SIGNALING	GOBP_POSITIVE_REGULATION_OF_I_KAPPAB_KINASE_NF_KAPPAB_SIGNALING	174	0.423569942416747	1.92488018186006	1.05847984054043e-07	4.55283796346741e-06	3.3809133936059e-06	5347	tags=59%, list=36%, signal=39%	TNFSF10/TRIM22/TRIM38/GJA1/CD36/CD74/LPAR1/ECM1/LITAF/LTBR/NDFIP1/SHISA5/TLR4/RIPK1/HLA-DRB1/S100A13/IFIT5/TNFRSF1A/CD4/APOL3/CFLAR/BST2/TRIM8/MAP3K7/TRIM25/S100A4/PRKD1/MID2/CTNNB1/HTR2B/ANKRD17/GPRC5B/TRIM21/IRAK1/AKAP13/TRIM5/FYN/NOD1/ZDHHC17/VAPA/CCL21/RHOC/CX3CL1/ROR1/TNFRSF10B/ATP2C1/CASP1/TRAF3IP2/BIRC2/TRADD/TICAM1/HMOX1/LTB/LGALS1/MIER1/FLNA/IKBKG/ALPK1/CCDC22/RIPK2/IKBKB/SECTM1/SLC35B2/…
GOCC_BASEMENT_MEMBRANE	GOCC_BASEMENT_MEMBRANE	77	0.56032354659311	2.26836802038935	1.07981990123571e-07	4.61466259728087e-06	3.42682403971102e-06	3339	tags=55%, list=22%, signal=43%	LAMA2/VTN/COL15A1/TIMP3/LAMA4/SMOC2/FBN1/LAMB2/COL4A5/TGFBI/LAMB1/COL4A4/ANG/ADAMTS1/COL4A1/CCDC80/LAMC1/NID1/DST/CASK/TIMP1/ANXA2/EFEMP2/NID2/COL18A1/SERPINF1/COL4A2/VWA1/COL5A1/COL4A3/LAMA1/MMRN2/CD151/DAG1/LAMA5/HSPG2/COL8A2/THBS2/FN1/COL4A6/SPARC/ENTPD2
GOBP_CELLULAR_RESPONSE_TO_VASCULAR_ENDOTHELIAL_GROWTH_FACTOR_STIMULUS	GOBP_CELLULAR_RESPONSE_TO_VASCULAR_ENDOTHELIAL_GROWTH_FACTOR_STIMULUS	58	0.595024034324707	2.32994517037375	1.15568316010592e-07	4.88710632843086e-06	3.62913931362151e-06	3451	tags=53%, list=23%, signal=41%	DCN/ANXA1/PDGFRA/PDGFRB/SMOC2/VCAM1/NRP1/CD63/GAS1/KDR/SEMA6A/DLL1/PRKD1/GAB1/VEGFB/ITGB1BP1/SPRY2/PIK3CA/HSPB1/AKT1/FOXC1/ATP2B4/ROBO1/MT1G/MAPK14/NUS1/NRP2/RAMP2/CCBE1/VEGFC/MAP2K3
GOMF_EXTRACELLULAR_MATRIX_BINDING	GOMF_EXTRACELLULAR_MATRIX_BINDING	51	0.610012258687693	2.30348608211179	1.15832683207072e-07	4.88710632843086e-06	3.62913931362151e-06	3608	tags=59%, list=24%, signal=45%	DCN/SPARCL1/ADAMTS5/VTN/ITGAV/CD248/LGALS3/SMOC2/SPP1/ECM1/TGFBI/ADAM9/SPOCK2/CTSS/CLEC14A/NID1/ITGB1/ITGA3/PLEKHA2/SLIT2/DAG1/GPC1/LGALS1/FBLN2/ITGA7/ITGA2/SPARC/TINAGL1/OLFML2A/ELN
GOBP_HOMOLOGOUS_CHROMOSOME_PAIRING_AT_MEIOSIS	GOBP_HOMOLOGOUS_CHROMOSOME_PAIRING_AT_MEIOSIS	33	-0.805078031960139	-2.17365264806468	1.24345256827344e-07	5.21305684319194e-06	3.87118844206648e-06	1655	tags=70%, list=11%, signal=62%	FANCD2/MND1/CCNE2/PSMC3IP/CCNE1/BRIP1/SPO11/DMC1/TEX12/TEX15/MSH4/REC8/TEX11/ZCWPW1/SYCE1/TRIP13/SYCP1/SYCP2/SYCE2/STAG3/MAEL/HORMAD1/SPATA22
GOBP_CELLULAR_RESPONSE_TO_CHEMICAL_STRESS	GOBP_CELLULAR_RESPONSE_TO_CHEMICAL_STRESS	306	0.351696328321534	1.67750422048603	1.28912226847094e-07	5.37053201657328e-06	3.98812867299881e-06	3338	tags=36%, list=22%, signal=28%	ANXA1/DDR2/PDGFRA/CYP1B1/MGST1/ARL6IP5/MAP3K5/NCOA7/GPX8/CD36/STAT6/EDNRA/HIF1A/TXN/TLR4/GATA4/RIPK1/PKD2/AQP1/CAV1/ZFAND1/AIF1/MMP2/MYLK/CAT/ATG5/EGFR/AKR1C3/DAPK1/TSPO/LRRK2/SRXN1/PNPLA8/PRDX3/TPM1/NFE2L2/ATM/PTPRK/ATP7A/EDN1/SNCA/PRKD1/FBP1/CTNNB1/ZFP36L1/EIF2AK3/ATF4/TRIM21/NOL3/EPAS1/FBLN5/RELB/PRDX1/FZD1/HGF/FYN/MAPK9/BECN1/PYCARD/PRDX2/NQO1/MT3/PXN/AXL/LRRC8D/STAU2/PIK3CA/NET1/BCL2/HSPB1/W…
GOBP_HOMEOSTASIS_OF_NUMBER_OF_CELLS	GOBP_HOMEOSTASIS_OF_NUMBER_OF_CELLS	274	0.363044500590939	1.65815698344511	1.36024515763696e-07	5.63141495261702e-06	4.18185896160363e-06	4166	tags=45%, list=28%, signal=33%	SLC40A1/ANXA1/B2M/EMCN/ARMCX1/TGFBR3/LYN/PLA2G2A/ST6GALNAC1/KCNQ1/FSTL1/CD74/LIPA/PTPN11/KITLG/HIF1A/GPRASP2/ID2/EXT1/TMEM14C/MAFB/P2RX7/OCIAD2/CFLAR/JAM3/HMGB1/AP3B1/CX3CR1/MEF2C/CITED2/SMAD5/CHST3/DOCK10/ZFP36L1/TNFSF13B/INHA/TMOD3/EPAS1/HCLS1/HSPA9/PRDX1/PRDX2/ARID4A/KLF13/AXL/TCIRG1/ISG15/RB1/RASSF2/SLC11A2/SPNS2/BCL2/JAK3/ETS1/DNASE2/AKT1/PPP3CB/KLF2/TRAF3IP2/FAS/XIAP/FECH/PTPN2/ZBTB7A/INHBA…
GOBP_REGULATION_OF_RESPONSE_TO_WOUNDING	GOBP_REGULATION_OF_RESPONSE_TO_WOUNDING	151	0.443037522309606	2.00809209663218	1.40401708999166e-07	5.74886804031443e-06	4.26907900336723e-06	4953	tags=48%, list=33%, signal=33%	ANXA1/DDR2/PDGFRA/SERPING1/ANO6/CLDN1/VTN/PROS1/SMOC2/CD36/PTN/SPP1/APOE/CD9/CD34/EMILIN1/F3/CAV1/SMAD3/MYLK/TFPI/C1QTNF1/PHLDB2/NFE2L2/PLAT/CASK/CLASP2/ATP7A/EDN1/ANXA2/XBP1/ITGB1/SERPINE2/ST3GAL4/FGF2/TSPAN8/PRDX2/VKORC1/FAP/TNFRSF12A/INSL3/PDGFA/FERMT2/FLNA/SCARF1/ALOX5/LRIG2/MDK/PLAU/GRN/CLDN3/F2R/UBASH3B/DUOX2/EMILIN2/IGF1R/CLASP1/KREMEN1/EPHA4/SERPINF2/FERMT1/PDGFB/CRK/THBD/ENPP4/STK24/WFDC…
GOBP_RESPONSE_TO_VIRUS	GOBP_RESPONSE_TO_VIRUS	354	0.340104500729406	1.70330147263118	1.40597316203342e-07	5.74886804031443e-06	4.26907900336723e-06	4325	tags=39%, list=29%, signal=29%	FGL2/TRIM22/IFITM1/IFI44L/EIF2AK2/TRIM38/IFI44/IFI16/PLSCR1/IRAK3/IFNGR1/IFIT2/TRIM56/ITGB8/HIF1A/CXCL12/IL33/PARP9/IFIT1/CCL5/ZC3HAV1/GBP1/IFI6/ZMPSTE24/BCL3/IFITM2/RNASEL/IFITM3/DDX60/SLFN11/EXT1/SPON2/IFIT5/IFIT3/MX1/NMI/SMAD3/ATG5/DDX60L/IRF2/RNF135/HTRA1/DTX3L/BST2/TRIM8/SENP7/GBP3/TRIM25/RNASE6/MID2/BNIP3L/IL10RB/TRIM21/IFI27/DCLK1/TRIM5/RSAD2/MICA/RTP4/TRIM35/BECN1/PYCARD/OAS1/PHB2/ISG15/E…
GOBP_SPERMATID_NUCLEUS_DIFFERENTIATION	GOBP_SPERMATID_NUCLEUS_DIFFERENTIATION	21	-0.862314445612331	-2.12480884004843	1.45027221544179e-07	5.89362156753766e-06	4.37657220714205e-06	1216	tags=67%, list=8%, signal=61%	PSME4/CHD5/SRPK1/TMF1/SYCP1/SYCP3/DMRTC2/TBPL1/BRDT/PIWIL1/TNP2/TSSK6/PRM1/TNP1
GOBP_BLOOD_VESSEL_ENDOTHELIAL_CELL_MIGRATION	GOBP_BLOOD_VESSEL_ENDOTHELIAL_CELL_MIGRATION	112	0.488478020357091	2.12358281501409	1.47899052930096e-07	5.97367882078633e-06	4.43602230001502e-06	3451	tags=46%, list=23%, signal=35%	ANXA1/RHOJ/CYP1B1/PRKCA/HIF1A/APOE/NRP1/STARD13/TMSB4X/ACVRL1/KDR/MYH9/SCARB1/HMGB1/NFE2L2/CLEC14A/MEOX2/MEF2C/ANGPT2/PRKD1/MECP2/SPRED1/GADD45A/ITGB1/ITGB1BP1/HDAC7/FGF2/EMP2/SLIT2/HSPB1/ETS1/MMRN2/AKT1/STAT5A/ATP2B4/ROBO1/HMOX1/SRPX2/PIK3C2A/FGFR1/ADAM17/EFNA1/AMOT/MAPK14/SRF/NUS1/EFNB2/ABL1/CARD10/VEGFC/MAP2K3
GOBP_MORPHOGENESIS_OF_A_BRANCHING_STRUCTURE	GOBP_MORPHOGENESIS_OF_A_BRANCHING_STRUCTURE	195	0.406744220647293	1.8679988345037	1.49923099992022e-07	6.01873099604334e-06	4.46947780709867e-06	3160	tags=34%, list=21%, signal=27%	SFRP1/RSPO3/SNAI2/TGFBR2/EDNRA/NRP1/PKD2/TCF21/EXT1/FGF7/HHIP/KDR/AR/LRRK2/COL4A1/FGF10/MMP14/ACVR1/GLI2/TBX2/EDN1/YAP1/SULF1/MSX2/CTNNB1/TBX3/DDR1/SPRY1/TMED2/CTSZ/HGF/PLXND1/FGF2/WT1/PBX1/SPRY2/DLG5/ENG/PHB2/ADM/SMAD4/LAMA1/PLXNA1/MYC/BCL2/SLIT2/MAGED1/GRB2/TGM2/DAG1/LAMA5/PDGFA/FRS2/PPP3R1/SFRP2/TIE1/GNA13/SMO/WNT2B/CTSH/SRF/LGR4/PML/MDK/CLIC4/CSF1/SRC
GOBP_NEGATIVE_REGULATION_OF_CELL_ACTIVATION	GOBP_NEGATIVE_REGULATION_OF_CELL_ACTIVATION	202	0.398044689474233	1.84488502546852	1.64424730663826e-07	6.56114105974209e-06	4.8722686518203e-06	4979	tags=53%, list=33%, signal=36%	ANXA1/SFRP1/FGL2/PDGFRA/LDLR/GPNMB/LYN/MNDA/LGALS3/PLA2G2A/CD74/PLA2G5/TYROBP/TNFRSF14/APOE/CD9/SYT11/NDFIP1/EMILIN1/LAG3/HLA-DRB1/ID2/CTSG/C1QTNF1/HLA-F/HMGB1/GCLC/LAPTM5/ATM/TYRO3/PDE5A/INHA/PRNP/SERPINE2/FCGR2B/MICA/LST1/VSIG4/LRRC32/PRDX2/DLG5/AXL/CX3CL1/JAK3/LRFN5/TREM2/PTPN2/SLC4A2/PDGFA/INHBA/CD86/BTN2A2/CEBPB/HMOX1/LILRB2/SMAD7/ZBTB46/HAVCR2/PARP3/MERTK/PAG1/BCL6/MDK/PTPRC/CASP3/PDCD1LG2/…
GOBP_MUSCLE_CELL_MIGRATION	GOBP_MUSCLE_CELL_MIGRATION	82	0.531163012325643	2.19370134503397	1.68530826538057e-07	6.68471973046759e-06	4.96403751914491e-06	3273	tags=56%, list=22%, signal=44%	IGF1/ANXA1/IGFBP5/DDR2/CYP1B1/VTN/PDGFRB/LPAR1/PARVA/NRP1/CCL5/LRP1/TLR4/FOXO4/AIF1/ADAMTS1/BMPR1A/SORL1/TPM1/NFE2L2/DOCK5/PLAT/MEF2C/ATP7A/IGFBP3/RPS6KB1/DDR1/ITGB1BP1/GNA12/NET1/PLXNA1/BCL2/SLIT2/APEX1/PDGFA/TRIB1/S100A11/DOCK7/DOCK4/GNA13/SMO/PDGFD/MDK/PLAU/SRC/ITGA2
GOCC_NUCLEAR_CHROMOSOME	GOCC_NUCLEAR_CHROMOSOME	186	-0.559129523840694	-1.85931390617801	1.75074371486159e-07	6.90293236145427e-06	5.12608106487984e-06	3106	tags=47%, list=21%, signal=38%	MCM5/C14orf39/RPA2/SAP30L/E2F1/POLA2/INO80E/MCM2/SMC2/INO80B/SMC3/POLD2/RNF212/NCAPH2/TRIM24/ING1/ZMIZ2/FAM9C/HMGA2/BRCA2/BAZ1A/SMARCB1/SAP30/SIRT7/BLM/NFRKB/RCC1/MCRS1/ACTR6/POLD3/IK/MLH1/PRIM1/KAT5/BRD8/SETX/BRCA1/PCNA/POLE/RUVBL1/NCAPG2/MORF4L1/EME1/SAP130/TIPIN/MCM7/NCAPD2/ACTR5/FAM9A/PSMC3IP/FAM9B/TOPBP1/NCAPG/GINS2/ACTL6A/GINS1/SPO11/DMC1/TEX12/BIRC5/EXOSC9/RAD9B/RAD51/INO80C/TOP2A/MSH4/REC…
GOBP_SPERM_FLAGELLUM_ASSEMBLY	GOBP_SPERM_FLAGELLUM_ASSEMBLY	21	-0.86039907596284	-2.12008922253082	1.77361084208939e-07	6.95171492189355e-06	5.16230673627138e-06	1466	tags=71%, list=10%, signal=65%	SPEF2/SPAG16/IQCG/DNAH1/DNHD1/DZIP1/ARMC2/MEIG1/TTC12/MNS1/SPAG6/TBC1D21/GK2/PFN4/AKAP4
GOCC_PLATELET_ALPHA_GRANULE	GOCC_PLATELET_ALPHA_GRANULE	86	0.528409077342508	2.20997559137383	2.06058707718332e-07	8.02901694074253e-06	5.96230551806666e-06	3445	tags=50%, list=23%, signal=39%	IGF1/CFD/SERPING1/SERPINA3/PECAM1/PROS1/CD36/CD9/SYTL4/A2M/ISLR/PHACTR2/F8/TGFB3/TMSB4X/LHFPL2/SRGN/ACTN2/APP/F13A1/STXBP3/APOOL/TIMP1/SNCA/VAMP7/VEGFB/SERPINE2/HGF/TGFB2/MAGED2/VWF/PDGFA/GAS6/APLP2/CYB5R1/ACTN4/QSOX1/THBS2/FN1/NHLRC2/SPARC/PCYOX1L/VEGFC
GOBP_CHROMOSOME_ORGANIZATION_INVOLVED_IN_MEIOTIC_CELL_CYCLE	GOBP_CHROMOSOME_ORGANIZATION_INVOLVED_IN_MEIOTIC_CELL_CYCLE	53	-0.723521308661687	-2.08767861587861	2.09646019526464e-07	8.12102475639355e-06	6.03063003537806e-06	1655	tags=55%, list=11%, signal=49%	FANCD2/MND1/NCAPD2/CCNE2/PSMC3IP/CCNE1/BRIP1/SPO11/DMC1/TEX12/BUB1B/RAD51/TEX15/MSH4/REC8/TEX11/NCAPH/ZCWPW1/BUB1/SYCE1/TRIP13/SYCP1/SYCP2/SYCE2/HORMAD2/STAG3/MAEL/HORMAD1/SPATA22
GOMF_AMYLOID_BETA_BINDING	GOMF_AMYLOID_BETA_BINDING	86	0.527730557359715	2.20713780401451	2.26459923416373e-07	8.72134030645382e-06	6.47642118803374e-06	2052	tags=38%, list=14%, signal=33%	CRYAB/PGRMC1/ITM2B/LDLR/ITM2A/FZD4/CD36/CD74/APOE/CLSTN2/LRP1/GPRASP2/TLR4/C1QA/ITGB2/SCARB1/SORL1/ITGAM/MARCO/GRIA3/PFDN1/PRNP/ADRB2/FCGR2B/BACE1/INSR/NGFR/TGFB2/LRP8/MSR1/ITM2C/FZD6/TREM2
GOBP_B_CELL_MEDIATED_IMMUNITY	GOBP_B_CELL_MEDIATED_IMMUNITY	131	0.461821089411051	2.08135213281897	2.33562966601565e-07	8.94289647843217e-06	6.64094762962648e-06	3055	tags=36%, list=20%, signal=29%	C7/C1S/HLA-DRA/HLA-DPA1/C6/B2M/C1QB/C1R/HLA-DPB1/CFI/HLA-DMA/SERPING1/C1QC/C1RL/HLA-DMB/FCER1G/HLA-E/STAT6/CD74/HLA-DQA1/NDFIP1/HLA-DRB1/C1QA/BCL3/HSPD1/SWAP70/HLA-DQA2/C2/FCGR2B/EXOSC6/FCGR3A/TCIRG1/TNFSF13/TREM2/TRAF3IP2/C3/SVEP1/CD46/HLA-DOA/HLA-DQB1/CD27/PARP3/SUPT6H/HLA-DRB5/NBN/BCL6/PTPRC
GOBP_OUTER_DYNEIN_ARM_ASSEMBLY	GOBP_OUTER_DYNEIN_ARM_ASSEMBLY	11	-0.942769996319381	-1.9967150734367	2.39672515915577e-07	9.1240847438206e-06	6.77549707727461e-06	705	tags=73%, list=5%, signal=69%	DNAL1/CCDC103/DNAH8/CCDC63/DNAH17/DNAI2/DNAI1/ZMYND10
GOBP_GLYCOPROTEIN_METABOLIC_PROCESS	GOBP_GLYCOPROTEIN_METABOLIC_PROCESS	333	0.341577483270068	1.65119292689583	2.47260309873992e-07	9.3591559577447e-06	6.95005971754083e-06	3546	tags=38%, list=24%, signal=30%	DCN/IGF1/ITM2B/HEXB/ST6GALNAC6/ITM2A/ST6GALNAC1/PORCN/BMPR2/HIF1A/NDST1/IL33/CHSY1/HS3ST1/UGDH/PCSK6/CHST7/HGSNAT/B4GALT4/GALNT1/EXT1/SOAT1/A4GALT/SLC2A10/B4GALT1/HS2ST1/IDS/MANBA/XYLT1/OSTC/SGSH/PLOD2/TET2/SLC39A8/SPOCK2/UST/DPY19L4/C1GALT1C1/OGT/ATP7A/CHST3/HS6ST2/CHST9/GALNT10/SULF1/MAN1C1/CTNNB1/B3GNT2/B3GALT2/GALNT7/SERP1/ST6GAL1/ST3GAL6/GOLPH3/CSGALNACT1/SULF2/HS6ST1/GLB1/DSE/VEGFB/GALNT2/T…
GOMF_CYTOKINE_BINDING	GOMF_CYTOKINE_BINDING	120	0.471784131997776	2.10220577251831	2.88562603207553e-07	1.08604470661752e-05	8.06491055495752e-06	2939	tags=42%, list=20%, signal=34%	TGFBR3/ITGAV/TSKU/GHR/FZD4/TGFBR2/IFNGR1/CD36/CD74/BMPR2/TNFRSF14/NBL1/IL1R1/NRP1/LIFR/A2M/GBP1/TGFB3/ACVRL1/WFIKKN2/TNFRSF1A/LTBP4/CD4/CSF1R/BMPR1A/HMGB1/CX3CR1/PRLR/ACVR1/IL20RA/IL10RA/IL6ST/ITGB1/PLP2/CHRDL1/FGF2/LRRC32/ENG/LTBP3/IFNAR1/IL6R/OSMR/LEPR/EBI3/IL3RA/VASN/HYAL2/CCR1/IL13RA1/NRP2/TNFRSF1B
GOMF_ANTIGEN_BINDING	GOMF_ANTIGEN_BINDING	54	0.598160006223535	2.31783950200413	3.01733496281363e-07	1.12285543784705e-05	8.33826509830166e-06	3290	tags=50%, list=22%, signal=39%	HLA-DRA/HLA-DPA1/HLA-DPB1/DHCR24/HLA-E/HLA-DQA1/LAG3/HLA-DRB1/FCGRT/SPON2/HLA-F/HLA-A/CD209/TAPBP/HLA-C/HLA-B/TAP1/MICA/TSPAN4/SLC7A8/HLA-DQB1/HLA-DRB5/IL7R/PPP2R1A/TAP2/CLEC4M/SLC7A5
GOCC_MEMBRANE_MICRODOMAIN	GOCC_MEMBRANE_MICRODOMAIN	308	0.346929526893062	1.64135978734215	3.00826133823459e-07	1.12285543784705e-05	8.33826509830166e-06	3161	tags=38%, list=21%, signal=31%	CD14/LAMP2/CAV2/LYN/ACE2/PLSCR1/AHNAK/PECAM1/ATP1A2/SDCBP/EFNB1/TGFBR2/GJA1/KCNQ1/CD36/STAT6/BMPR2/CAPN2/ITLN1/PRKAR2B/ATP2B1/MS4A4A/STX12/RIPK1/PTGIS/ITGB2/CAV1/LRP4/TNFRSF1A/SERPINH1/CD4/KDR/TFPI/EGFR/CLIP3/TPP1/APP/STOM/LRRK2/CFLAR/SCARB1/IRS1/BMPR1A/LDHB/BST2/KCNE3/EHD2/ATP1B1/ITGAM/THY1/MYOF/TEK/DLL1/ATP7A/FXYD1/SULF1/LRP6/ANXA2/CTNNB1/RHOQ/SPRED1/IL6ST/MME/P2RX1/PRNP/ITGB1/PLLP/CTNNA1/BACE1…
GOBP_RESPONSE_TO_REACTIVE_OXYGEN_SPECIES	GOBP_RESPONSE_TO_REACTIVE_OXYGEN_SPECIES	180	0.413148095590773	1.90414365448117	3.08582187156369e-07	1.14192648476189e-05	8.47988568410299e-06	3160	tags=37%, list=21%, signal=30%	CRYAB/ANXA1/DDR2/PDGFRA/CYP1B1/PDGFRB/MAP3K5/GSTP1/CD36/STAT6/CAPN2/HIF1A/APOE/APOD/TXN/COL1A1/RIPK1/PKD2/AQP1/ADAM9/MMP2/CAT/HBB/EGFR/AKR1C3/LRRK2/PRDX3/TPM1/NFE2L2/HEBP2/HBA2/PTPRK/ATP7A/EDN1/TXNIP/FBLN5/PRDX1/SESN1/HGF/FYN/MAPK9/BECN1/PRDX2/NQO1/MT3/PXN/AXL/NET1/BCL2/CAMKK2/AKT1/RHOB/KLF2/APEX1/SIGMAR1/AIFM1/BAK1/HMOX1/HYAL2/GPR37/FXN/SLC8A1/PDGFD/RPS3/PCGF2/CASP3/SRC
GOCC_MHC_PROTEIN_COMPLEX	GOCC_MHC_PROTEIN_COMPLEX	23	0.764421048904102	2.34485308625066	3.22588696528314e-07	1.1871264032242e-05	8.81553788816849e-06	1425	tags=70%, list=10%, signal=63%	HLA-DRA/HLA-DPA1/B2M/HLA-DPB1/HLA-DMA/HLA-DMB/HLA-E/MR1/CD74/HLA-DQA1/HLA-DRB1/HLA-F/HLA-A/HLA-C/HLA-DQA2/HLA-B
GOBP_INOSITOL_LIPID_MEDIATED_SIGNALING	GOBP_INOSITOL_LIPID_MEDIATED_SIGNALING	162	0.425377545569438	1.90873762303105	3.42540480387134e-07	1.25358460888639e-05	9.30905300871809e-06	4106	tags=43%, list=27%, signal=31%	DCN/IGF1/DDR2/PDGFRA/PDGFRB/PIK3R1/MYOC/CCL5/ADAP2/CAT/KDR/ERBB4/EGFR/PEAR1/CSF1R/IRS1/TEK/OGT/TYRO3/EDN1/HTR2B/PDGFC/ZFP36L1/RPS6KB1/HCST/DDR1/SERPINE2/HCLS1/PIK3IP1/FCGR3A/HGF/INSR/FGF2/BECN1/TGFB2/UNC5B/NTRK2/PIK3CA/ROR1/AKT1/TREM2/PIK3C2B/PDGFA/EZR/BTN2A2/PLCB1/PPP1R16B/EXOC1/PIK3C2A/FGFR1/LIME1/PLD1/PLCB4/PDGFD/SRC/FN1/FGR/NEDD4/F2R/IGF1R/PLD2/PLCD1/IL18/STAMBP/SOX9/PTPN13/UBE3A/TWIST1/PREX2
GOCC_POLE_PLASM	GOCC_POLE_PLASM	20	-0.859420833682565	-2.10556607832625	3.67797189032547e-07	1.33862009898439e-05	9.94052206101269e-06	1156	tags=60%, list=8%, signal=55%	PIWIL4/TDRD1/ASZ1/TDRKH/TDRD5/PIWIL2/CARHSP1/MOV10L1/TDRD9/MAEL/DDX4/PIWIL1
GOBP_REGULATION_OF_COAGULATION	GOBP_REGULATION_OF_COAGULATION	72	0.552504928876826	2.25219180398045	3.76383693688209e-07	1.36238556666158e-05	1.01170031671268e-05	2362	tags=36%, list=16%, signal=31%	PDGFRA/SERPING1/ANO6/VTN/PROS1/CD36/APOE/CD9/CD34/EMILIN1/F3/CAV1/TFPI/C1QTNF1/NFE2L2/PLAT/EDN1/ANXA2/SERPINE2/ST3GAL4/TSPAN8/PRDX2/VKORC1/FAP/PDGFA/ANXA5
GOBP_POSITIVE_REGULATION_OF_T_CELL_PROLIFERATION	GOBP_POSITIVE_REGULATION_OF_T_CELL_PROLIFERATION	98	0.493462832976264	2.07180905649019	3.96459522792395e-07	1.42725428205262e-05	1.05987148169843e-05	4386	tags=50%, list=29%, signal=36%	IGF1/HLA-DPA1/ANXA1/HLA-DPB1/HLA-DMB/EFNB1/TGFBR2/HLA-E/PPP3CA/KITLG/VCAM1/CCL5/AIF1/HMGB1/HLA-A/SYK/CD209/TNFSF13B/IL6ST/NCK2/IGFBP2/PYCARD/JAK3/TYK2/CD86/CD46/EBI3/LILRB2/HAVCR2/CORO1A/CD276/RIPK2/GPAM/RPS3/PTPRC/PDCD1LG2/NCKAP1L/TNFSF4/IL1A/RASAL3/TFRC/FADD/IL18/SLC7A1/IL15/CD81/NCK1/CCL19/SASH3
GOBP_CALCIUM_ION_HOMEOSTASIS	GOBP_CALCIUM_ION_HOMEOSTASIS	293	0.34079518062857	1.60429067485047	4.05831196416281e-07	1.45309505138456e-05	1.07906070034326e-05	4129	tags=36%, list=28%, signal=26%	CALB2/LHCGR/ITPR1/HEXB/CAV2/LYN/ITPR2/ATP1A2/RGN/EDNRA/APOE/CXCL12/CCL5/ATP2B1/CLIC2/IBTK/PKD2/CAV1/NT5E/KDR/ATG5/P2RX7/APP/ATP1B1/THY1/GSTM2/EDN1/SNCA/SRI/CACNB4/PRKD1/TMEM64/HERPUD1/HTR2B/CALM1/ATF4/ATP13A3/NOL3/P2RX1/ANXA6/GSTO1/C19orf12/CCL13/FGF2/CAMK2D/CCL21/TCIRG1/ADM/BCL2/CX3CL1/CCDC47/NPTN/P2RY1/TRPC1/ATP2C1/TGM2/SLC25A23/DMD/ATP2B4/HRC/CACNB2/SLC24A3/BAK1/GRIK2/TPT1/PLCB1/FLNA/TPCN1/STI…
GOBP_COLLAGEN_FIBRIL_ORGANIZATION	GOBP_COLLAGEN_FIBRIL_ORGANIZATION	58	0.577533706596851	2.26145801310451	4.44750930573805e-07	1.58388718501123e-05	1.17618624706926e-05	3086	tags=53%, list=21%, signal=43%	LUM/DPT/COL3A1/DDR2/FMOD/CYP1B1/COL1A2/COL1A1/EMILIN1/EXT1/CRTAP/SERPINH1/COL5A2/COL27A1/COL14A1/ATP7A/ANXA2/EFEMP2/COL18A1/COL5A1/TGFB2/RB1/COL12A1/FOXC1/TLL1/FKBP10/SFRP2/BMP1/LOXL4/AEBP1/PLOD3
GOBP_RESPONSE_TO_TYPE_II_INTERFERON	GOBP_RESPONSE_TO_TYPE_II_INTERFERON	129	0.457837229808951	2.05520423935225	4.63215107430846e-07	1.64082185648231e-05	1.21846563299991e-05	2952	tags=37%, list=20%, signal=30%	HLA-DPA1/IFITM1/CCL2/CLDN1/GBP4/FLNB/PARP14/GSN/IFNGR1/CD74/SP100/PARP9/CCL5/GBP1/GBP2/TLR4/IFITM2/IFITM3/VIM/AIF1/DAPK1/BST2/STXBP3/EDN1/SNCA/CDC42EP4/RPS6KB1/TRIM21/ACTR2/CD58/CCL13/CCL21/CX3CL1/CASP1/RAB43/TYK2/PTPN2/CDC42EP2/CD47/WAS/VAMP3/CDC42/HCK/RPL13A/CCL26/CIITA/ASS1/TLR2
GOBP_NEPHRON_DEVELOPMENT	GOBP_NEPHRON_DEVELOPMENT	151	0.430042674389439	1.94919222903318	4.69240848920331e-07	1.65332520385546e-05	1.22775055263421e-05	2888	tags=34%, list=19%, signal=28%	PDGFRA/PDGFRB/PECAM1/PPP3CA/EDNRA/CD34/IQGAP1/PKD2/LAMB2/AQP1/TCF21/EXT1/HS2ST1/COL4A4/JAG1/ERBB4/WWTR1/CFLAR/OSR1/NID1/TEK/MEF2C/DLL1/ANGPT2/YAP1/SULF1/CTNNB1/SULF2/FGF2/WT1/COL4A3/ITGA3/PBX1/EDNRB/MAGI2/SMAD4/MYC/BCL2/NOTCH2/MAGED1/IL6R/FOXC1/LAMA5/PDGFA/PODXL/HEYL/NUP133/SMO/SEC61A1/WNT2B/NOTCH3/LGR4
GOCC_COLLAGEN_TRIMER	GOCC_COLLAGEN_TRIMER	78	0.539334044720518	2.19611240447123	4.96298553829327e-07	1.72119456574108e-05	1.27814998183767e-05	2156	tags=41%, list=14%, signal=35%	LUM/COL3A1/C1QB/C1QC/COL15A1/COL6A3/COL6A1/COL1A2/COL1A1/EMILIN1/C1QA/COL6A2/COL4A5/COL4A4/C1QTNF1/COL4A1/C1QTNF7/COL5A2/MARCO/COL27A1/COL14A1/COLEC12/SCARA3/C1QTNF5/COLEC11/COL18A1/COL4A2/COL5A1/COL4A3/MSR1/COL21A1/COL12A1
GOCC_DYNEIN_COMPLEX	GOCC_DYNEIN_COMPLEX	40	-0.75625144529281	-2.08407524968495	4.95458141510176e-07	1.72119456574108e-05	1.27814998183767e-05	1021	tags=45%, list=7%, signal=42%	DNAH7/DNAH1/DNHD1/DNAH3/DNAL4/DNAH9/DYNLL2/DNAL1/DNAH10/DNAH2/DNALI1/CCDC103/DNAH8/DNAH17/DNAI2/DNAI1/CCDC65/DYNLRB2
GOBP_ALCOHOL_METABOLIC_PROCESS	GOBP_ALCOHOL_METABOLIC_PROCESS	324	0.332092386705516	1.61572207612191	4.93346061594418e-07	1.72119456574108e-05	1.27814998183767e-05	3082	tags=31%, list=21%, signal=25%	IGF1/CYP11A1/DAB2/HSD17B6/LHCGR/STAR/ALDH1A3/CYP1B1/LDLR/TSKU/DHCR24/HMGCS1/ALDH3A2/APOC1/NFE2L1/SULT2A1/APOE/IDH1/DHCR7/EBP/PLA2G4A/DHRS7/SOAT1/ALDH1A1/ADH1C/HMGCR/CAT/GK5/AKR1C3/APP/SCARB1/PNPLA4/IDI1/ASAH1/OSBPL5/PCBD1/CLN8/SREBF2/MBTPS2/H6PD/ALDH2/SLC5A3/SHPK/SNCA/HSD11B2/LIMA1/NUDT11/SCAP/ALDH1B1/TM7SF2/NUDT10/FDX1/APOL2/MBTPS1/CH25H/MECP2/SPTLC3/CYB5R3/RDH11/DKK3/AKR1A1/ADH5/LSS/SPR/FGF2/AC…
GOMF_HEPARIN_BINDING	GOMF_HEPARIN_BINDING	147	0.434668104832689	1.97595431335882	5.02196592040036e-07	1.73257824253812e-05	1.28660344002362e-05	3175	tags=33%, list=21%, signal=26%	CFH/ADAMTS5/SFRP1/ECM2/RSPO3/LIPH/TGFBR3/VTN/GPNMB/SMOC2/FSTL1/PTN/CRISPLD2/APOE/NRP1/FBN1/HSD17B12/PCSK6/FGF7/CTSG/ANG/APP/ADAMTS1/PCOLCE/FGF10/CXCL13/CCDC80/EFEMP2/ZNF146/VEGFB/SERPINE2/RPL22/COL5A1/FGF2/SLIT2/PRELP/LPL/ADAMTSL5/APLP2/SELL/FGFR1/LTBP2/POSTN/NRP2/MDK/PTPRC/THBS2/FN1
GOBP_ACTIVATION_OF_INNATE_IMMUNE_RESPONSE	GOBP_ACTIVATION_OF_INNATE_IMMUNE_RESPONSE	203	0.388636249369919	1.81598320707527	5.11594350831235e-07	1.75585543000316e-05	1.3038889563318e-05	3260	tags=36%, list=22%, signal=29%	CD14/IFI16/LYN/MNDA/IRAK3/CD36/TYROBP/TLR4/DDX60/CAV1/TLR5/NMI/RNF135/HMGB1/IFI35/SARM1/SLC15A2/CTSS/AP3B1/RAB11FIP2/HSPD1/COLEC12/HEXIM1/MAP3K7/TYRO3/TRIM25/SCARA3/LY96/RPS6KA3/SYK/ANKRD17/COLEC11/IRAK1/TRIM5/RSAD2/FYN/NOD1/APPL1/PAK3/PYCARD/OAS1/PHB2/PJA2/TLR1/TREM2/CASP1/NINJ1/XIAP/BIRC2/PUM2/TICAM1/UNC93B1/IFIH1/SLC15A3/NONO/APPL2/TNIP1/CYBA/HAVCR2/ALPK1/HCK/RIPK2/CASP6/LGR4/TLR2/IKBKB/PUM1/T…
GOBP_GLOMERULUS_DEVELOPMENT	GOBP_GLOMERULUS_DEVELOPMENT	69	0.554606282841516	2.21040733413567	5.24861808401074e-07	1.79210547363336e-05	1.33080804702019e-05	3023	tags=52%, list=20%, signal=42%	PDGFRA/PDGFRB/PECAM1/PPP3CA/EDNRA/CD34/IQGAP1/LAMB2/AQP1/TCF21/EXT1/COL4A4/JAG1/WWTR1/CFLAR/OSR1/NID1/TEK/MEF2C/ANGPT2/SULF1/SULF2/WT1/COL4A3/EDNRB/MAGI2/BCL2/NOTCH2/IL6R/FOXC1/PDGFA/PODXL/HEYL/NOTCH3/LGR4/PDGFD
GOBP_ENDOTHELIUM_DEVELOPMENT	GOBP_ENDOTHELIUM_DEVELOPMENT	124	0.457067795937593	2.06150949991355	5.37289693637185e-07	1.82513175930908e-05	1.35533319210071e-05	5679	tags=65%, list=38%, signal=41%	SLC40A1/CLDN1/PECAM1/FSTL1/EDNRA/BMPR2/NR2F2/NRP1/STARD13/CD34/RAP1A/TMEM100/ACVRL1/RDX/TNFRSF1A/ROBO4/ROCK2/JAG1/KDR/MSN/HEG1/RAPGEF3/ACVR1/DLL1/CLDN5/RAP2C/CTNNB1/VCL/FZD2/FZD1/S1PR1/EDNRB/SMAD4/PPP1R12A/RHOB/RAP1B/FASN/EZR/GJA4/PLCB1/PPP1R16B/FOXJ2/RAP2B/TIE1/PDE2A/IKBKB/RAPGEF2/PLOD3/CLIC4/PDE4D/CLDN3/VEZF1/ITGAX/ICAM1/ZDHHC21/SCUBE1/PRKD2/PDPN/VEGFA/ADAMTS12/ID1/STC1/FOXC2/MYD88/CEACAM1/NOTC…
GOBP_REGULATION_OF_CELL_SUBSTRATE_JUNCTION_ORGANIZATION	GOBP_REGULATION_OF_CELL_SUBSTRATE_JUNCTION_ORGANIZATION	64	0.559966295389641	2.18845336465876	5.59226581379397e-07	1.88995758931486e-05	1.40347251062617e-05	3295	tags=52%, list=22%, signal=40%	SFRP1/PIK3R1/APOD/MYOC/NRP1/ACVRL1/SMAD3/ROCK2/KDR/MAPRE2/MACF1/PHLDB2/THY1/TEK/MMP14/CLASP2/VCL/SLK/FAM107A/ITGB1BP1/RAC1/LIMS1/DLC1/IQSEC1/GPM6B/ARHGAP6/TLN1/FERMT2/LIMCH1/S100A10/SRC/MAP4K4/ABL1
GOBP_COGNITION	GOBP_COGNITION	288	0.348035999221811	1.58683280176242	6.16285769485196e-07	2.07222179546697e-05	1.5388209461952e-05	4104	tags=39%, list=27%, signal=29%	HLA-DRA/LHCGR/B2M/PGRMC1/LDLR/ADCY3/ARL6IP5/CAMK2N1/PDE8B/ATP1A2/PTN/GPR155/HIF1A/APOE/SYT11/PRKAR2B/SYT4/CCND2/HMGCR/EGFR/ITGA8/APP/AFF2/TANC1/RAPGEF3/CX3CR1/MEF2C/CLN8/CLDN5/NEDD9/LGMN/BTG2/RPS6KB1/ITGA5/PRRT1/MECP2/ATXN1/MME/PTCHD1/PRNP/ITGB1/FAM107A/C12orf57/SERPINF1/ST3GAL4/GATM/INSR/FYN/MEIS2/TTC8/VDAC1/CBR3/NTRK2/ITGA3/CHMP2B/ARF4/PJA2/EIF2AK4/SLC11A2/NPTN/TREM2/UBA6/NLGN4Y/PPP3CB/PPT1/TUS…
GOBP_GLIOGENESIS	GOBP_GLIOGENESIS	289	0.342404869371731	1.56886629612549	6.24905011352929e-07	2.09059131070798e-05	1.55246205106445e-05	3341	tags=32%, list=22%, signal=25%	ANXA1/COL3A1/NFIB/LDLR/HEXB/CCL2/VTN/LYN/IFNGR1/PTN/APCDD1/LPAR1/PTPN11/MYOC/IL33/CD9/LRP1/SYNE2/TLR4/C1QA/ID2/LAMB2/VIM/LAMB1/NDN/APP/CSF1R/TSPO/GJC2/FGF10/MXRA8/LAMC3/CX3CR1/SOX2/MMP14/DLL1/MT1X/CTNNB1/PLP1/PRKCI/MECP2/IL6ST/SERPINE2/DICER1/TMEM98/RRAS/FGF2/IL34/TGFB2/NTRK2/ZMIZ1/SKI/LGI4/MT3/LRP8/ATP1B2/RB1/SOX13/CX3CL1/ROR1/P2RY1/AKT1/TREM2/DAG1/GPM6B/NR3C1/ASPA/GPC1/LEPR/PRKCH/MED12/PPP3R1/S…
GOBP_CELLULAR_RESPONSE_TO_TYPE_II_INTERFERON	GOBP_CELLULAR_RESPONSE_TO_TYPE_II_INTERFERON	107	0.479322529791931	2.04524601432741	6.35362393761535e-07	2.11489472174694e-05	1.57050963557136e-05	3093	tags=38%, list=21%, signal=31%	HLA-DPA1/CCL2/CLDN1/GBP4/FLNB/PARP14/GSN/IFNGR1/SP100/PARP9/CCL5/GBP1/GBP2/TLR4/VIM/AIF1/DAPK1/STXBP3/EDN1/CDC42EP4/RPS6KB1/ACTR2/CD58/CCL13/CCL21/CX3CL1/CASP1/RAB43/TYK2/PTPN2/CDC42EP2/CD47/WAS/VAMP3/CDC42/HCK/RPL13A/CCL26/ASS1/TLR2/CCL3
GOBP_ANTIGEN_PROCESSING_AND_PRESENTATION_OF_PEPTIDE_ANTIGEN	GOBP_ANTIGEN_PROCESSING_AND_PRESENTATION_OF_PEPTIDE_ANTIGEN	61	0.575495494262246	2.2555548401279	6.47854399318052e-07	2.14569377054139e-05	1.59338084632277e-05	3468	tags=67%, list=23%, signal=52%	HLA-DRA/HLA-DPA1/B2M/HLA-DPB1/HLA-DMA/HLA-DMB/FCER1G/HLA-E/MR1/CD74/HLA-DQA1/HLA-DRB1/TAPBPL/HLA-F/ERAP2/CTSS/HLA-A/LGMN/CD209/TAPBP/HLA-C/HLA-DQA2/HLA-B/TAP1/FCGR2B/MICA/PYCARD/IFI30/TREM2/ULBP1/UNC93B1/HLA-DOA/HLA-DQB1/HLA-DRB5/MFSD6/IKBKB/CTSD/TAP2/CLEC4M/ERAP1/CALR
GOBP_RESPONSE_TO_MOLECULE_OF_BACTERIAL_ORIGIN	GOBP_RESPONSE_TO_MOLECULE_OF_BACTERIAL_ORIGIN	315	0.327224834247346	1.57323463415771	6.56147714453757e-07	2.16234948285656e-05	1.60574929020288e-05	4086	tags=37%, list=27%, signal=27%	CD14/B2M/PLSCR4/CCL2/CLDN1/PRKCA/MAOB/LYN/CD68/IRAK3/FMO1/GSTP1/CD36/CAPN2/VCAM1/LITAF/HPGD/CCL5/TLR4/VIM/SPON2/CTSG/ADAM9/P2RX7/PLSCR3/PDCD4/TSPO/SCARB1/HMGB1/PRDX3/FGF10/CXCL13/CX3CR1/MEF2C/IL10RA/EDN1/SHPK/SNCA/LY96/RPS6KA3/XBP1/RPS6KB1/C2/LDOC1/IRAK1/ADH5/ACP5/TRIM5/SASH1/FCGR2B/PYCARD/PRDX2/NQO1/EDNRB/AXL/TLR1/ADM/CX3CL1/AKT1/IFNAR1/TREM2/CASP1/CDK4/OTUD5/KCNJ8/TRIB1/TICAM1/CD86/CEBPB/MIF/CN…
GOBP_BRANCHING_MORPHOGENESIS_OF_AN_EPITHELIAL_TUBE	GOBP_BRANCHING_MORPHOGENESIS_OF_AN_EPITHELIAL_TUBE	149	0.42217478892614	1.91301240455316	7.2539128783825e-07	2.37870885675276e-05	1.76641661702352e-05	3610	tags=38%, list=24%, signal=29%	TGFBR2/EDNRA/NRP1/PKD2/TCF21/EXT1/HHIP/KDR/AR/COL4A1/FGF10/MMP14/ACVR1/GLI2/TBX2/EDN1/YAP1/MSX2/CTNNB1/TBX3/DDR1/SPRY1/CTSZ/PLXND1/FGF2/WT1/PBX1/SPRY2/DLG5/ENG/PHB2/SMAD4/LAMA1/MYC/BCL2/SLIT2/MAGED1/DAG1/LAMA5/PPP3R1/SFRP2/TIE1/GNA13/SMO/WNT2B/CTSH/SRF/LGR4/PML/MDK/CLIC4/CSF1/SRC/ABL1/DLG1/PTCH1/KRAS
GOBP_POSITIVE_REGULATION_OF_LEUKOCYTE_PROLIFERATION	GOBP_POSITIVE_REGULATION_OF_LEUKOCYTE_PROLIFERATION	157	0.426359724014034	1.94069911247209	7.39161822155313e-07	2.41192507879645e-05	1.7910828078464e-05	4386	tags=48%, list=29%, signal=35%	IGF1/HLA-DPA1/ANXA1/HLA-DPB1/LYN/HLA-DMB/EFNB1/TGFBR2/HLA-E/PPP3CA/CD74/KITLG/VCAM1/CCL5/TLR4/AIF1/CSF1R/HMGB1/BST2/FGF10/PRLR/MEF2C/HLA-A/SYK/CD209/ST6GAL1/TNFSF13B/IL6ST/IRS2/FCGR3A/NCK2/IGFBP2/IL34/PYCARD/RAC2/BCL2/JAK3/TYK2/TICAM1/CD86/CD46/MIF/EBI3/LILRB2/HAVCR2/CORO1A/CD276/RIPK2/GPAM/BCL6/RPS3/PTPRC/PDCD1LG2/CSF1/NCKAP1L/TNFRSF4/GPR183/TNFSF4/IL1A/SLC39A10/TIRAP/CDKN1A/RASAL3/NFATC2/TFRC/B…
GOBP_PROTEIN_LOCALIZATION_TO_PLASMA_MEMBRANE	GOBP_PROTEIN_LOCALIZATION_TO_PLASMA_MEMBRANE	260	0.358820635111657	1.65228293288977	7.47096092071687e-07	2.42586495778571e-05	1.80143448826161e-05	3645	tags=38%, list=24%, signal=29%	DAB2/PGRMC1/ARL6IP5/PID1/KCNIP3/RAB34/PIK3R1/LGALS3/TMBIM1/RAP1A/GBP1/LRP1/RDX/TNFRSF1A/VAMP5/ROCK2/PLEKHF1/EGFR/TSPAN5/DENND4C/CLIP3/RILPL2/ACTN2/AR/RAB31/MACF1/SPTBN1/SORL1/EHD2/ATP1B1/RAB7A/MMP14/RAB10/RAB12/KCNB1/CLASP2/LRP6/GOLPH3/PRKCI/RHOQ/TMED2/PRNP/ITGB1/PREPL/ITGB1BP1/SQSTM1/TTC8/APPL1/ITGA3/EMP2/STX7/P2RY1/WNK3/AKT1/ATP2C1/TREM2/CLTC/ANK3/ATP2B4/CACNB2/LAMA5/PRKCH/EZR/RILPL1/GAS6/STX3/…
GOBP_ANTIGEN_PROCESSING_AND_PRESENTATION_OF_EXOGENOUS_PEPTIDE_ANTIGEN	GOBP_ANTIGEN_PROCESSING_AND_PRESENTATION_OF_EXOGENOUS_PEPTIDE_ANTIGEN	34	0.679197406977856	2.25494702118697	7.54765096259939e-07	2.42697281438147e-05	1.80225717671063e-05	3203	tags=76%, list=21%, signal=60%	HLA-DRA/HLA-DPA1/B2M/HLA-DPB1/HLA-DMA/HLA-DMB/FCER1G/HLA-E/CD74/HLA-DQA1/HLA-DRB1/HLA-F/CTSS/HLA-A/LGMN/HLA-DQA2/FCGR2B/IFI30/UNC93B1/HLA-DOA/HLA-DQB1/HLA-DRB5/MFSD6/IKBKB/CTSD/TAP2
GOBP_REGULATION_OF_APOPTOTIC_SIGNALING_PATHWAY	GOBP_REGULATION_OF_APOPTOTIC_SIGNALING_PATHWAY	336	0.32275173346913	1.5746697294295	7.54193829368093e-07	2.42697281438147e-05	1.80225717671063e-05	3173	tags=35%, list=21%, signal=28%	IGF1/CTSK/SFRP1/TNFSF10/SNAI2/ITGAV/TIMP3/NUPR1/LGALS3/GSTP1/CD74/SRPX/HIF1A/SP100/CXCL12/TMBIM1/NRP1/TPD52L1/LTBR/IFI6/CTSC/GATA4/RIPK1/CAV1/TMEM14A/PLEKHF1/AR/LRRK2/CFLAR/CTSS/GCLC/NFE2L2/FGF10/CX3CR1/ARMC10/CREB3L1/ACVR1/SLC25A6/BCL2L2/IL20RA/ITGA6/YAP1/USP47/CTNNB1/HERPUD1/XBP1/RPS6KB1/RRM2B/EIF2AK3/SIAH2/NOL3/BCLAF1/OPA1/CTNNA1/CTTN/PHIP/HGF/NCK2/NGFR/MAPK9/BECN1/UNC5B/PYCARD/PRDX2/SH3RF1/RB…
GOMF_CYTOSKELETAL_MOTOR_ACTIVITY	GOMF_CYTOSKELETAL_MOTOR_ACTIVITY	110	-0.613437258694429	-1.96461776187528	8.01649409179246e-07	2.56527810937359e-05	1.90496195733263e-05	2040	tags=38%, list=14%, signal=33%	KIF20B/KIF5A/MYO1A/KIFC1/KIF21B/DNAH14/KIF11/MYH7/KIFC3/DNAH6/KIF3A/KIF2A/KIF23/MYO15A/MYH1/MYO18B/KIF6/MYH7B/KIF20A/KIF24/DNAH7/MYH3/KIF27/DNAH1/DNHD1/DNAH3/DNAL4/DNAH9/KIF18A/DYNLL2/KIF17/KIF15/DNAH10/DNAH2/KIF2C/DNAH8/KIF9/DNAH17/DNAI2/DNAI1/DYNLRB2/KIF2B
GOBP_EXTRINSIC_APOPTOTIC_SIGNALING_PATHWAY	GOBP_EXTRINSIC_APOPTOTIC_SIGNALING_PATHWAY	214	0.371847003059077	1.74624140086719	8.23163463294821e-07	2.60891616309325e-05	1.93736734524135e-05	3160	tags=35%, list=21%, signal=28%	IGF1/SFRP1/TNFSF10/SNAI2/ITGAV/PIK3R1/TIMP3/LGALS3/GSTP1/KITLG/SRPX/SP100/TMBIM1/NRP1/IL33/LTBR/IFI6/RIPK1/CAV1/TNFRSF1A/SMAD3/P2RX7/DAPK1/AR/CFLAR/GCLC/FGF10/ACVR1/BCL2L2/ITGA6/YAP1/RPS6KB1/SIAH2/IFI27/NOL3/CTNNA1/CTTN/PHIP/HGF/TGFB2/UNC5B/PYCARD/PRDX2/DDX47/SH3RF1/BCL2/CX3CL1/ITM2C/TNFRSF10B/AKT1/RAF1/IL6R/FAS/TNFRSF12A/TRADD/INHBA/BAK1/MOAP1/FAIM/HMOX1/LTB/SFRP2/HYAL2/TCF7L2/FGFR1/CD27/TNFRSF1…
GOBP_CELLULAR_RESPONSE_TO_BIOTIC_STIMULUS	GOBP_CELLULAR_RESPONSE_TO_BIOTIC_STIMULUS	220	0.367522609964767	1.7210959708803	8.23163463294821e-07	2.60891616309325e-05	1.93736734524135e-05	4086	tags=40%, list=27%, signal=29%	CD14/PLSCR4/CCL2/PRKCA/LYN/CD68/GSTP1/CD36/CAPN2/LITAF/CCL5/ZMPSTE24/TLR4/VIM/SPON2/CTSG/ADAM9/PLSCR3/PDCD4/TSPO/SCARB1/HMGB1/CXCL13/CX3CR1/MEF2C/SHPK/LY96/SYK/XBP1/EIF2AK3/TXNIP/LDOC1/IRAK1/TRIM5/SASH1/FCGR2B/PYCARD/PRDX2/EDNRB/AXL/TLR1/CX3CL1/CCDC47/NOTCH2/AKT1/TREM2/CASP1/CDK4/TRIB1/TICAM1/CD86/CEBPB/MIF/HSPA5/ABCA1/LILRB2/TNIP1/HAVCR2/HCK/NFKB1/RIPK2/MAPK14/ASS1/TNFRSF1B/TLR2/CCL3/PDCD1LG2/WF…
GOBP_CELLULAR_RESPONSE_TO_OXIDATIVE_STRESS	GOBP_CELLULAR_RESPONSE_TO_OXIDATIVE_STRESS	254	0.358470237575375	1.66598650093361	8.2829764815367e-07	2.61268743874758e-05	1.94016787459754e-05	3338	tags=34%, list=22%, signal=27%	ANXA1/DDR2/PDGFRA/CYP1B1/MGST1/ARL6IP5/MAP3K5/NCOA7/GPX8/CD36/STAT6/EDNRA/HIF1A/TXN/TLR4/GATA4/RIPK1/PKD2/AQP1/ZFAND1/AIF1/MMP2/CAT/EGFR/AKR1C3/DAPK1/LRRK2/SRXN1/PNPLA8/PRDX3/TPM1/NFE2L2/PTPRK/ATP7A/EDN1/SNCA/PRKD1/CTNNB1/ATF4/NOL3/EPAS1/FBLN5/PRDX1/FZD1/HGF/FYN/MAPK9/BECN1/PRDX2/NQO1/MT3/PXN/AXL/STAU2/NET1/BCL2/HSPB1/CAMKK2/AKT1/RHOB/TREM2/GPX7/KLF2/APEX1/SIGMAR1/AIFM1/TBC1D24/HMOX1/NONO/FOXO3/P…
GOBP_SPERM_CAPACITATION	GOBP_SPERM_CAPACITATION	23	-0.841408610959455	-2.10679525618932	8.32829652982118e-07	2.61434828616893e-05	1.94140121110911e-05	1275	tags=48%, list=9%, signal=44%	ELSPBP1/CATSPER2/CATSPER4/SLC22A14/CATSPER3/IQCF1/PCSK4/CABYR/TCP11/ROPN1B/ROPN1L
GOBP_CELLULAR_RESPONSE_TO_MOLECULE_OF_BACTERIAL_ORIGIN	GOBP_CELLULAR_RESPONSE_TO_MOLECULE_OF_BACTERIAL_ORIGIN	196	0.377833811269962	1.75268066461054	8.36717748592714e-07	2.61434828616893e-05	1.94140121110911e-05	4086	tags=40%, list=27%, signal=30%	CD14/PLSCR4/CCL2/PRKCA/LYN/CD68/GSTP1/CD36/CAPN2/LITAF/CCL5/TLR4/VIM/SPON2/CTSG/ADAM9/PLSCR3/PDCD4/TSPO/SCARB1/HMGB1/CXCL13/CX3CR1/MEF2C/SHPK/LY96/XBP1/LDOC1/IRAK1/TRIM5/SASH1/FCGR2B/PYCARD/PRDX2/EDNRB/AXL/TLR1/CX3CL1/AKT1/TREM2/CASP1/CDK4/TRIB1/TICAM1/CD86/CEBPB/MIF/ABCA1/LILRB2/TNIP1/HAVCR2/HCK/NFKB1/RIPK2/MAPK14/ASS1/TNFRSF1B/TLR2/CCL3/PDCD1LG2/SRC/EFNB2/SLC7A5/ABL1/BCR/LY86/MAP2K3/TNFSF4/IL1A…
GOBP_GLAND_MORPHOGENESIS	GOBP_GLAND_MORPHOGENESIS	119	0.453854793992828	2.01781480837519	8.40972663990071e-07	2.61530653815504e-05	1.9421128039662e-05	3271	tags=44%, list=22%, signal=34%	SFRP1/NFIB/IGFBP5/SNAI2/TGFBR2/PTN/STAT6/NRP1/TGFB3/CAV1/FGF7/MMP2/EGFR/MSN/AR/CSF1R/CFLAR/FGF10/TBX2/CAPN1/SULF1/MSX2/XBP1/TBX3/DDR1/SULF2/HGF/PLXND1/TGFB2/PHB2/LAMA1/PLXNA1/BCL2/NOTCH2/CYP7B1/LIMS2/TGM2/DAG1/NR3C1/LAMA5/PDGFA/FRS2/EZR/CEBPB/CRIP1/ID4/NFKB1/PML/MDK/CSF1/SRC/GLI1
GOBP_DNA_METHYLATION_INVOLVED_IN_GAMETE_GENERATION	GOBP_DNA_METHYLATION_INVOLVED_IN_GAMETE_GENERATION	16	-0.88746734093216	-2.06490257828949	8.49649005539345e-07	2.62994159471618e-05	1.95298071956978e-05	1392	tags=88%, list=9%, signal=79%	PLD6/PICK1/PIWIL4/TDRD1/TDRD12/ASZ1/TDRD5/PIWIL2/MORC1/MOV10L1/TDRD9/FKBP6/MAEL/DDX4
GOBP_INNATE_IMMUNE_RESPONSE_ACTIVATING_SIGNALING_PATHWAY	GOBP_INNATE_IMMUNE_RESPONSE_ACTIVATING_SIGNALING_PATHWAY	183	0.384006829288113	1.76164971901825	8.97374271037699e-07	2.76474752155987e-05	2.05308688791147e-05	3160	tags=36%, list=21%, signal=28%	CD14/LYN/IRAK3/CD36/TYROBP/TLR4/DDX60/CAV1/TLR5/NMI/RNF135/HMGB1/IFI35/SARM1/SLC15A2/CTSS/AP3B1/RAB11FIP2/HSPD1/COLEC12/MAP3K7/TYRO3/TRIM25/SCARA3/LY96/RPS6KA3/SYK/ANKRD17/COLEC11/IRAK1/RSAD2/FYN/NOD1/APPL1/PAK3/PYCARD/OAS1/PHB2/PJA2/TLR1/TREM2/CASP1/NINJ1/XIAP/BIRC2/PUM2/TICAM1/UNC93B1/IFIH1/SLC15A3/APPL2/TNIP1/CYBA/HAVCR2/ALPK1/HCK/RIPK2/LGR4/TLR2/IKBKB/PUM1/TLR7/WDFY1/ARRB2/SRC
GOBP_ENTRY_INTO_HOST	GOBP_ENTRY_INTO_HOST	142	0.436668171970615	2.01241660651895	9.10204818421229e-07	2.79129477649177e-05	2.07280073902651e-05	3273	tags=41%, list=22%, signal=32%	TRIM22/IFITM1/LDLR/CLDN1/TRIM38/CAV2/ITGAV/ACE2/PLSCR1/GSN/CD74/TNFRSF14/NRP1/FUCA2/HLA-DRB1/IFITM2/IFITM3/CAV1/SCARB2/CD4/EGFR/AGTR1/SCARB1/HMGB1/TRIM8/LY6E/TYRO3/TRIM25/MID2/CD209/ITGA5/TRIM21/CH25H/ITGB1/ITGB5/TRIM5/INSR/CTSB/AXL/VPS18/DAG1/CD86/CD46/LGALS1/GAS6/TPCN1/HYAL2/SIGLEC1/TRIM26/WWP1/CIITA/UVRAG/SRC/P4HB/CLEC4M/EFNB2/TNFRSF4/ITGA2
GOBP_COLLAGEN_METABOLIC_PROCESS	GOBP_COLLAGEN_METABOLIC_PROCESS	85	0.521315953648628	2.1825757300287	9.90489151861157e-07	3.02350236955221e-05	2.24523686958389e-05	3400	tags=42%, list=23%, signal=33%	CTSK/DDR2/PDGFRB/HIF1A/COL1A2/COL1A1/EMILIN1/TGFB3/VIM/SERPINH1/MMP2/P2RX7/CTSS/PCOLCE/CREB3L1/MMP14/MMP23B/ITGB1/COL5A1/CTSB/MFAP4/ENG/PEPD/FAP/INHBA/RCN3/ADAM15/CIITA/PLOD3/MRC2/ARRB2/CYGB/ITGA2/MMP15/UCN/F2R
GOCC_SYNAPTONEMAL_STRUCTURE	GOCC_SYNAPTONEMAL_STRUCTURE	32	-0.779412238610238	-2.08732727188657	1.03731348880047e-06	3.15191034395151e-05	2.34059195227648e-05	1566	tags=59%, list=10%, signal=53%	FAM9A/FAM9B/TEX12/RAD51/MSH4/REC8/TEX11/SYCE1/PLK1/SMC1B/SYCP1/SYCP2/SYCP3/HSPA2/SYCE2/HORMAD2/STAG3/FKBP6/HORMAD1
GOCC_AZUROPHIL_GRANULE	GOCC_AZUROPHIL_GRANULE	139	0.435616263958534	2.00268139245113	1.18924133761695e-06	3.59704777186057e-05	2.67114865209517e-05	3185	tags=39%, list=21%, signal=31%	LAMP2/MGST1/HEXB/SERPINA3/MNDA/CD68/SDCBP/FTL/CPNE3/DNAJC13/CD63/CKAP4/CTSC/FUCA2/GLIPR1/CTSG/B4GALT1/CTSA/C3AR1/MANBA/STOM/CMTM6/BST2/TMEM30A/HEBP2/ANXA2/GLA/VAMP7/TXNDC5/CYB5R3/GLB1/ACTR2/PSAP/PYCARD/CREG1/VAPA/ARL8A/STX7/LYZ/ANXA11/RAP1B/HEXA/C3/STX3/VAT1/GCA/NPC2/LPCAT1/GM2A/NHLRC3/GDI2/PYGB/ACTR10/GRN
GOBP_REGULATION_OF_LEUKOCYTE_APOPTOTIC_PROCESS	GOBP_REGULATION_OF_LEUKOCYTE_APOPTOTIC_PROCESS	84	0.51472289023379	2.14332482089954	1.24817229538047e-06	3.75813331118193e-05	2.79076992168083e-05	3522	tags=42%, list=24%, signal=32%	ANXA1/LYN/LGALS3/CD74/KITLG/HIF1A/CXCL12/CCL5/GIMAP8/BCL3/P2RX7/MEF2C/ST6GAL1/IRS2/HCLS1/CCL21/AXL/BCL2/JAK3/ST3GAL1/TSC22D3/MIF/ITPKB/GAS6/ADAM17/EFNA1/CD27/MERTK/GPAM/BCL6/RAPGEF2/IL7R/ADAM8/IRF7/SLC39A10
GOCC_COATED_VESICLE	GOCC_COATED_VESICLE	287	0.343611450209784	1.60669356881086	1.27763328852798e-06	3.82943117792278e-05	2.84371534045785e-05	4045	tags=40%, list=27%, signal=30%	DAB2/HLA-DRA/HLA-DPA1/B2M/HLA-DPB1/LDLR/FZD4/HLA-E/CD74/HLA-DQA1/APOE/CD9/SYT11/MYO6/CTSC/HLA-DRB1/F8/SCARB2/CD4/AP1S2/ATP6AP2/EGFR/HLA-F/CLINT1/APP/MCFD2/AP3B1/HSPD1/CD59/LMBRD1/RAB12/SREBF2/HLA-A/ATP7A/EDN1/SCAP/TMED10/VAMP7/KDELR3/SAR1A/HLA-C/HLA-DQA2/TMED2/YIPF6/IGF2R/HLA-B/ADRB2/FZD2/CTSZ/ECE1/LMAN1/STEAP2/ASTN2/ADAM10/OCRL/SCYL2/VPS41/SGIP1/VPS18/KDELR1/ERGIC1/CCDC115/SPG21/CLTC/SLC30A5/VWF…
GOMF_PEPTIDE_ANTIGEN_BINDING	GOMF_PEPTIDE_ANTIGEN_BINDING	27	0.717413461979531	2.31872554223343	1.33871050639403e-06	3.97651049074174e-05	2.95293566031594e-05	3290	tags=81%, list=22%, signal=64%	HLA-DRA/HLA-DPA1/HLA-DPB1/DHCR24/HLA-E/HLA-DQA1/HLA-DRB1/FCGRT/HLA-F/HLA-A/CD209/TAPBP/HLA-C/HLA-B/TAP1/MICA/SLC7A8/HLA-DQB1/HLA-DRB5/TAP2/CLEC4M/SLC7A5
GOBP_REGULATION_OF_METAL_ION_TRANSPORT	GOBP_REGULATION_OF_METAL_ION_TRANSPORT	375	0.316103187317003	1.56198771020645	1.33473353982761e-06	3.97651049074174e-05	2.95293566031594e-05	4427	tags=41%, list=30%, signal=30%	LHCGR/B2M/ANO6/CCL2/GLRX/PDGFRB/LYN/AHNAK/KCNIP3/LGALS3/ATP1A2/RGN/PPP3CA/KCNQ1/CXCL12/CCL5/CD63/ATP2B1/CLIC2/CACNA2D1/PKD2/CAV1/YWHAH/MYLK/CD4/ATG5/P2RX7/ACTN2/STOM/TSPO/GJC2/KCNE3/ATP1B1/THY1/OSR1/GSTM2/CASK/ATP7A/FXYD1/SNCA/SRI/CACNB4/PRKD1/CTNNB1/FXYD6/CALM1/PLP1/ATF4/C4orf3/SCN4B/P2RX1/PRNP/ITGB1/SERPINE2/KCNMB1/GSTO1/ADRB2/FYN/VDAC1/AKAP9/CAMK2D/ATP1B2/SNTA1/BCL2/CX3CL1/JAK3/KLHL24/TMEM168/…
GOBP_ARTERY_DEVELOPMENT	GOBP_ARTERY_DEVELOPMENT	96	0.477960013708773	2.02213505013331	1.45162329884505e-06	4.29265746944178e-05	3.18770473472881e-05	3301	tags=43%, list=22%, signal=34%	COL3A1/LDLR/PDGFRB/TGFBR2/EDNRA/BMPR2/APOE/NDST1/PRRX1/NRP1/HPGD/LRP1/PKD2/ACVRL1/SLC2A10/MYLK/JAG1/BMPR1A/CITED2/TBX2/EDN1/EFEMP2/HAND2/ADAMTS9/ROBO2/NGFR/PLXND1/TGFB2/ZMIZ1/ENG/FOXC1/ROBO1/FKBP10/SMAD7/NOTCH3/SRF/PDE2A/MDK/WNT11/EFNB2/APLNR
GOBP_POSITIVE_REGULATION_OF_SMOOTH_MUSCLE_CELL_MIGRATION	GOBP_POSITIVE_REGULATION_OF_SMOOTH_MUSCLE_CELL_MIGRATION	34	0.667040019663487	2.21458428713012	1.5879537087732e-06	4.66651649723325e-05	3.46533047158196e-05	3273	tags=71%, list=22%, signal=55%	IGF1/IGFBP5/DDR2/CYP1B1/VTN/PDGFRB/LPAR1/NRP1/CCL5/TLR4/FOXO4/AIF1/ADAMTS1/DOCK5/ATP7A/RPS6KB1/BCL2/S100A11/DOCK7/DOCK4/PDGFD/MDK/SRC/ITGA2
GOBP_REGULATION_OF_CELLULAR_RESPONSE_TO_TRANSFORMING_GROWTH_FACTOR_BETA_STIMULUS	GOBP_REGULATION_OF_CELLULAR_RESPONSE_TO_TRANSFORMING_GROWTH_FACTOR_BETA_STIMULUS	134	0.443317698019283	2.01896824325007	1.59492419330811e-06	4.66651649723325e-05	3.46533047158196e-05	2696	tags=35%, list=18%, signal=29%	DAB2/ZEB2/CILP/TGFBR3/CAV2/SDCBP/FBN1/EMILIN1/TGFB3/CAV1/HTRA3/WFIKKN2/SLC2A10/LTBP4/SMAD3/ITGA8/CFLAR/HTRA1/OGT/CITED2/BAMBI/SNX25/SPRY1/SPRED1/PBLD/DKK3/ASPN/TGFB1I1/CHST11/MTMR4/ITGA3/SPRY2/SNX6/ARID4A/SKI/ENG/SMAD4/ZNF703/RASL11B/ZBTB7A/PPARA/EID2/HSPA5/VASN/SMAD7/RBBP7/ADAM17
GOBP_EPITHELIAL_TO_MESENCHYMAL_TRANSITION	GOBP_EPITHELIAL_TO_MESENCHYMAL_TRANSITION	151	0.417604232745055	1.89281430368208	1.59918364262069e-06	4.66651649723325e-05	3.46533047158196e-05	2781	tags=38%, list=19%, signal=31%	IGF1/DAB2/SFRP1/GLIPR2/TGFBR3/SNAI2/SDCBP/TGFBR2/EDNRA/HIF1A/COL1A1/TMEM100/TGFB3/ACVRL1/SMAD3/ROCK2/JAG1/WWTR1/PDCD4/PHLDB2/ACVR1/CLASP2/EDN1/BAMBI/S100A4/LRP6/MSX2/CTNNB1/TBX3/SPRY1/SPRED1/OLFM1/TGFB1I1/HGF/TGFB2/SPRY2/DLG5/CUL7/ENG/EMP2/LIMS1/SMAD4/ZNF703/PHLDB1/DAG1/FOXC1/PPP3R1/HEYL/FERMT2/SFRP2/FLNA/VASN/SMAD7/TCF7L2/FGFR1/EFNA1/ADAM15
GOBP_SULFUR_COMPOUND_METABOLIC_PROCESS	GOBP_SULFUR_COMPOUND_METABOLIC_PROCESS	277	0.343493764531544	1.59027396434625	1.63557680953213e-06	4.75178104664072e-05	3.52864747504324e-05	3010	tags=36%, list=20%, signal=29%	DCN/GSTA1/PAPSS2/HEXB/BHMT2/GHR/HMGCS1/FMO1/GSTP1/EDNRA/SULT2A1/PDK4/NDST1/CHSY1/HS3ST1/HSD17B12/UGDH/PDHA1/CHST7/PPCS/HGSNAT/B4GALT4/ACSL4/ADI1/CDO1/EXT1/ACOT9/SUCLG2/ABCB7/HS2ST1/IDS/ACSF2/ACSM3/XYLT1/SGSH/SPOCK2/UST/GCLC/GGT5/CHST3/SNCA/HS6ST2/CHST9/HSD17B4/CTNNB1/B3GNT2/ST3GAL6/CSGALNACT1/MTHFR/HS6ST1/GLB1/DSE/AKR1A1/ABHD14B/CHST11/HSPA9/ARSG/ST3GAL4/APIP/GSTM1/DLD/ACSS1/SLC35D2/MTR/EDNRB/CHP…
GOBP_ORGAN_GROWTH	GOBP_ORGAN_GROWTH	154	0.420940874048604	1.92046559252178	1.72470420016407e-06	4.98883869951389e-05	3.7046852343676e-05	2748	tags=36%, list=18%, signal=30%	IGF1/DDR2/TGFBR3/PDGFRB/TSKU/TGFBR2/WWC3/PTPN11/ECM1/ZMPSTE24/GATA4/EXT1/FGF7/ARX/RGS2/ERBB4/HEG1/AR/BMPR1A/PI16/BNC2/FGF10/GATA6/COL27A1/PRLR/ZFPM2/MAP2K4/MEF2C/CITED2/DLL1/PDLIM5/TBX2/EDN1/YAP1/SORBS2/MSX2/SERP1/ANXA6/AKAP13/VGLL4/PSAP/FGF2/WT1/TGFB2/SPRY2/S1PR1/SKI/BCL2/AKT1/FOXC1/LEPR/PPARA/FXN/NPR2/EVC/SMO
GOBP_NEGATIVE_REGULATION_OF_RESPONSE_TO_EXTERNAL_STIMULUS	GOBP_NEGATIVE_REGULATION_OF_RESPONSE_TO_EXTERNAL_STIMULUS	375	0.314270949860964	1.55293391858606	1.7835717449574e-06	5.13668662547732e-05	3.8144763222819e-05	3200	tags=31%, list=21%, signal=25%	IGF1/FGL2/CALCRL/PDGFRA/SERPING1/LDLR/CCL2/TRIM38/VTN/IFI16/LYN/PARP14/IRAK3/PROS1/HLA-E/GSTP1/SPP1/NBL1/APOE/NRP1/CD9/SYT11/CD34/A2M/NDFIP1/HLA-DRB1/PTGIS/NT5E/NMI/AIF1/TNFRSF1A/SMAD3/ATG5/TFPI/C1QTNF1/NR1D2/HLA-F/SERPINB9/HTRA1/SLC39A8/SEMA6A/PHLDB2/CXCL13/SEMA3D/PLAT/TEK/SEMA7A/TYRO3/HLA-A/CASK/CLASP2/ANGPT2/EDN1/ANXA2/SYK/NENF/ST6GAL1/TRIM21/HLA-B/SERPINE2/SERPINF1/AOAH/ACP5/FCGR2B/MICA/BACE1…
GOBP_VASCULAR_PROCESS_IN_CIRCULATORY_SYSTEM	GOBP_VASCULAR_PROCESS_IN_CIRCULATORY_SYSTEM	246	0.358884259811154	1.68239186640232	1.90535892947645e-06	5.46367859257662e-05	4.05729882772543e-05	4732	tags=46%, list=32%, signal=32%	SLC22A3/ACE2/ATP1A2/SLCO2B1/SLC38A2/CD36/EDNRA/SLC44A1/BMPR2/SLC1A3/APOE/ATP2B1/LRP1/SCPEP1/SLC16A2/CAV1/EXT1/SLC2A10/MMP2/RGS2/ROCK2/HBB/ATG5/AGTR1/SLC15A2/GCLC/DOCK5/TEK/SLC4A3/NPPB/SLC5A3/CLDN5/EDN1/DDAH1/SLC38A1/HTR2B/KCNMB4/P2RX1/ADCY6/KCNMB1/ADRB2/ITGB1BP1/ECE1/INSR/TBXAS1/SLC6A6/EDNRB/ATP1B2/ADM/SNTA1/SLIT2/P2RY1/YES1/SLC29A1/LRP3/ABCC9/KLF2/SLC16A12/FOXC1/ATP2B4/KCNJ8/SLC24A3/SLC27A1/LEPR…
GOBP_INSULIN_LIKE_GROWTH_FACTOR_RECEPTOR_SIGNALING_PATHWAY	GOBP_INSULIN_LIKE_GROWTH_FACTOR_RECEPTOR_SIGNALING_PATHWAY	46	0.611305255257322	2.24209229986953	1.98502740431347e-06	5.66759548541915e-05	4.20872643391872e-05	2789	tags=50%, list=19%, signal=41%	IGF1/IGFBP4/IGFBP5/CILP/GHR/PIK3R1/IGFBP6/AR/IRS1/IGFBP3/EIF2AK3/IGF2R/CRIM1/PHIP/SHC1/IGFBP2/PIK3CA/AKT1/RAF1/GRB2/INPPL1/PLCB1/CDH3
GOBP_STRIATED_MUSCLE_TISSUE_DEVELOPMENT	GOBP_STRIATED_MUSCLE_TISSUE_DEVELOPMENT	227	0.364777609011288	1.70779167821921	2.05801118157784e-06	5.8507579685715e-05	4.34474192523752e-05	3512	tags=35%, list=23%, signal=27%	IGF1/PDGFRA/TGFBR3/PDGFRB/PGM5/TGFBR2/GJA1/EDNRA/BMPR2/ZMPSTE24/GATA4/FHOD3/ID2/SMAD3/RGS2/MEF2A/ATG5/ERBB4/FHL2/HEG1/ACTN2/BMPR1A/PI16/TPM1/GATA6/ZFPM2/ACVR1/MAP2K4/NPPB/MEF2C/CITED2/DLL1/PDLIM5/TBX2/SMAD5/EDN1/YAP1/SORBS2/MSX2/TBX3/ADAMTS9/ITGB1/MSC/AKAP13/VGLL4/EGLN1/FGF2/WT1/TGFB2/S1PR1/SKI/ENG/SMAD4/NOTCH2/FOXC1/FRS2/PPARA/SOX15/SMAD7/SGCD/CDC42/PKP2/MAPK14/SRF/MYH11/SLC8A1/LMNA/GATA5/ARRB2/…
GOBP_NEGATIVE_REGULATION_OF_CYTOKINE_PRODUCTION	GOBP_NEGATIVE_REGULATION_OF_CYTOKINE_PRODUCTION	259	0.346898273119149	1.60924756278501	2.15130357732671e-06	6.08984397274022e-05	4.52228592750684e-05	3262	tags=35%, list=22%, signal=28%	IGF1/ANXA1/NDRG2/SERPINB1/TSKU/GPNMB/IRAK3/GSTP1/TYROBP/APOD/IL33/SYT11/CD34/NDFIP1/ATP2B1/GBP1/LAG3/TLR4/HLA-DRB1/BCL3/TGFB3/TMSB4X/SLC2A10/NMI/SRGN/ATG5/HLA-F/ARRB1/PDCD4/TSPO/HMGB1/BST2/LAPTM4B/GATA6/LAPTM5/CX3CR1/DLL1/TIA1/NAV3/TRIB2/INHA/PRNP/DICER1/RELB/ACP5/FCGR2B/HGF/HDAC7/RPS6KA4/CD2AP/TGFB2/VSIG4/PYCARD/LRRC32/OAS1/RAC1/CMKLR1/AXL/CX3CL1/JAK3/CD83/NPTN/ANXA4/TREM2/HOMER3/KLF2/OTUD5/INHB…
GOBP_LEUKOCYTE_CHEMOTAXIS	GOBP_LEUKOCYTE_CHEMOTAXIS	211	0.366853947427716	1.72024061857967	2.17598283331471e-06	6.13349373952198e-05	4.55470001347353e-05	4382	tags=42%, list=29%, signal=30%	ANXA1/RARRES2/ANO6/CCL2/LYN/FCER1G/LGALS3/FOLR2/PTN/CD74/NBL1/CXCL12/CCL5/ITGB2/MTUS1/CTSG/AIF1/MMP2/C3AR1/CSF1R/ITGA9/JAM3/HMGB1/MPP1/CXCL13/CX3CR1/SWAP70/EDN1/NEDD9/LGMN/SYK/CH25H/VEGFB/CCL13/PLA2G7/IL34/ADAM10/TGFB2/S1PR1/RAC1/EDNRB/CCL21/RAC2/CMKLR1/PPIB/CX3CL1/SLIT2/CYP7B1/IL6R/MOSPD2/NINJ1/MIF/GAS6/OXSR1/CCR1/PPIA/ADAM17/IL17RC/RPL13A/ALOX5/CORO1A/CCL26/MDK/RIN3/CCL3/CSF1/ADAM8/NCKAP1L/SLAM…
GOBP_NEGATIVE_REGULATION_OF_LYMPHOCYTE_ACTIVATION	GOBP_NEGATIVE_REGULATION_OF_LYMPHOCYTE_ACTIVATION	152	0.413050630264448	1.86978408461367	2.23087557306005e-06	6.26157618472447e-05	4.64981335990616e-05	4979	tags=52%, list=33%, signal=35%	ANXA1/SFRP1/FGL2/GPNMB/LYN/MNDA/LGALS3/PLA2G2A/CD74/PLA2G5/TYROBP/TNFRSF14/NDFIP1/LAG3/HLA-DRB1/ID2/CTSG/HLA-F/HMGB1/LAPTM5/ATM/TYRO3/PDE5A/INHA/PRNP/FCGR2B/MICA/LST1/VSIG4/LRRC32/PRDX2/DLG5/AXL/JAK3/PTPN2/SLC4A2/INHBA/CD86/BTN2A2/CEBPB/LILRB2/SMAD7/HAVCR2/PARP3/MERTK/PAG1/BCL6/MDK/CASP3/PDCD1LG2/SOCS6/FGR/TNFAIP8L2/NCKAP1L/TNFSF4/DLG1/TWSG1/SDC4/IL4R/PELI1/RASSF5/ZC3H12A/CBFB/ADORA2A/CD300A/RC3H…
GOBP_REGULATION_OF_IMMUNE_EFFECTOR_PROCESS	GOBP_REGULATION_OF_IMMUNE_EFFECTOR_PROCESS	349	0.312842649228021	1.543510559169	2.26993401103388e-06	6.34432189413014e-05	4.71125988610319e-05	3290	tags=31%, list=22%, signal=25%	CFH/HLA-DRA/ANXA1/B2M/FGL2/SERPING1/LYN/HLA-DMB/LGALS3/IRAK3/HLA-E/MR1/CD36/STAT6/CD74/PLA2G5/TYROBP/TNFRSF14/IL1R1/IL33/LITAF/A2M/NDFIP1/LAG3/TLR4/HLA-DRB1/TGFB3/DDX60/ITGB2/SPON2/ATG5/HLA-F/P2RX7/SERPINB9/HMGB1/BST2/ITGAM/LAPTM5/CX3CR1/HSPD1/DNASE1L3/CD59/MAP3K7/SEMA7A/HLA-A/SYK/XBP1/VAMP7/ANKRD17/COLEC11/HLA-C/GPRC5B/HLA-B/ACP5/FCGR2B/EXOSC6/RSAD2/MICA/PANX1/NOD1/APPL1/TGFB2/VSIG4/PYCARD/RAC2/…
GOBP_PHOSPHATIDYLINOSITOL_3_KINASE_SIGNALING	GOBP_PHOSPHATIDYLINOSITOL_3_KINASE_SIGNALING	132	0.435074245527997	1.97439357008468	2.29596911130617e-06	6.36338886748623e-05	4.72541891968013e-05	4106	tags=44%, list=27%, signal=32%	DCN/IGF1/DDR2/PDGFRA/PDGFRB/PIK3R1/MYOC/CCL5/CAT/KDR/ERBB4/EGFR/PEAR1/IRS1/TEK/TYRO3/EDN1/HTR2B/PDGFC/ZFP36L1/HCST/DDR1/SERPINE2/HCLS1/PIK3IP1/FCGR3A/HGF/INSR/FGF2/BECN1/TGFB2/UNC5B/NTRK2/PIK3CA/ROR1/AKT1/TREM2/PIK3C2B/PDGFA/BTN2A2/PPP1R16B/PIK3C2A/FGFR1/LIME1/PDGFD/SRC/FN1/FGR/NEDD4/F2R/IGF1R/IL18/STAMBP/SOX9/PTPN13/UBE3A/TWIST1/PREX2
GOBP_MYELOID_CELL_HOMEOSTASIS	GOBP_MYELOID_CELL_HOMEOSTASIS	151	0.414192445374047	1.87735018854485	2.29112980958315e-06	6.36338886748623e-05	4.72541891968013e-05	4166	tags=47%, list=28%, signal=34%	ANXA1/B2M/TGFBR3/LYN/KCNQ1/LIPA/KITLG/HIF1A/ID2/TMEM14C/MAFB/CFLAR/JAM3/HMGB1/CITED2/SMAD5/ZFP36L1/INHA/TMOD3/EPAS1/HCLS1/HSPA9/PRDX1/ARID4A/KLF13/AXL/ISG15/RB1/SLC11A2/ETS1/DNASE2/KLF2/TRAF3IP2/FECH/PTPN2/ZBTB7A/INHBA/BAK1/HMOX1/ITPKB/SP3/RPS17/FOXO3/MTHFD1/SFXN1/ADAM17/ARNT/STAT3/MAPK14/MERTK/SRF/SLC25A38/BCL6/CASP3/GCNT4/HIPK2/CSF1/NCKAP1L/RPS14/IREB2/SLC25A5/ABCB10/SPI1/HAMP/ALAS1/ADAR/ACVR2A…
GOBP_CELL_CELL_RECOGNITION	GOBP_CELL_CELL_RECOGNITION	66	-0.674939918903167	-2.03193040425005	2.32683859918476e-06	6.42207453374992e-05	4.76899858508349e-05	1424	tags=36%, list=10%, signal=33%	LY6K/OVGP1/DCST2/CCT2/ZP1/CRISP1/DCST1/ACR/ATP8B3/SPAM1/ADAM18/TEX101/ADAM32/IZUMO1/TMPRSS12/CLGN/ZPBP/PCSK4/HSPA1L/SPACA3/ZPBP2/SPACA4/ADAM2/SPA17
GOBP_SYNAPTONEMAL_COMPLEX_ORGANIZATION	GOBP_SYNAPTONEMAL_COMPLEX_ORGANIZATION	17	-0.873637006420216	-2.06747986732201	2.33822530142041e-06	6.42672381602025e-05	4.77245111750931e-05	1282	tags=82%, list=9%, signal=75%	SPO11/TEX12/TEX15/REC8/TEX11/SYCE1/TRIP13/PLK1/SYCP1/SYCP2/HSPA2/SYCE2/STAG3/HORMAD1
GOBP_AMYLOID_FIBRIL_FORMATION	GOBP_AMYLOID_FIBRIL_FORMATION	38	0.624246550188807	2.15033925329614	2.44273467255425e-06	6.68622912024766e-05	4.96515838401305e-05	2052	tags=39%, list=14%, signal=34%	CRYAB/B2M/LDLR/GSN/CD36/APOE/RIPK1/APP/SNCA/SIAH2/PFDN1/HNRNPA1/BACE1/MDM2/TREM2
GOMF_MHC_PROTEIN_COMPLEX_BINDING	GOMF_MHC_PROTEIN_COMPLEX_BINDING	32	0.673803612379482	2.20601244034277	2.58854126502193e-06	7.05617174465238e-05	5.23987582042343e-05	3262	tags=62%, list=22%, signal=49%	HLA-DRA/HLA-DPA1/B2M/HLA-DPB1/HLA-DMA/HLA-DMB/CD74/HLA-DQA1/HLA-DRB1/CD4/TAPBPL/ATP1B1/HLA-DQA2/ANXA11/HLA-DOA/HLA-DQB1/LILRB2/HLA-DRB5/CD8A/HSP90AB1
GOBP_SISTER_CHROMATID_SEGREGATION	GOBP_SISTER_CHROMATID_SEGREGATION	217	-0.51783194227817	-1.73998452619877	2.68019267592917e-06	7.27606405137493e-05	5.40316668447671e-05	2276	tags=32%, list=15%, signal=28%	IK/MYBL2/KIF3B/CHFR/CENPE/DYNC1LI1/KAT5/PSMG2/CDK5RAP2/UBE2C/NCAPG2/TNKS/CCNB1/ANAPC2/MAPK15/NUSAP1/KIFC1/CENPK/ANAPC11/KNTC1/KIF11/SMARCA4/DSN1/TPX2/NCAPD2/PRAP1/KIF2A/CENPF/ZWINT/PCID2/KIF23/MAD2L2/NCAPG/ACTL6A/NDC80/BIRC5/ESPL1/CDCA8/BUB1B/TOP2A/DLGAP5/PRC1/RACGAP1/KIF18A/CDCA5/REC8/NCAPH/ZWILCH/BUB1/KIF15/TUBG1/DRG1/NUF2/TEX14/KATNB1/ANKRD53/TRIP13/PLK1/TACC3/CEP55/KIF2C/CDC20/TTK/SPAG5/AURKC…
GOBP_FOCAL_ADHESION_ASSEMBLY	GOBP_FOCAL_ADHESION_ASSEMBLY	80	0.516534002512896	2.11876213817121	2.70832197701575e-06	7.32241827581729e-05	5.4375890863994e-05	3350	tags=49%, list=22%, signal=38%	SFRP1/CDH11/APOD/MYOC/NRP1/ACVRL1/SMAD3/ROCK2/KDR/ACTN2/MACF1/PHLDB2/THY1/TEK/MMP14/CLASP2/PTPRK/TRIP6/VCL/SLK/FAM107A/ITGB1BP1/CTTN/RAC1/LIMS1/BCL2/DLC1/GPM6B/STON1/ARHGAP6/TLN1/FERMT2/LIMCH1/S100A10/SRC/MAP4K4/ITGA2/ABL1/BCR
GOBP_POSITIVE_REGULATION_OF_ENDOTHELIAL_CELL_MIGRATION	GOBP_POSITIVE_REGULATION_OF_ENDOTHELIAL_CELL_MIGRATION	97	0.482301911889767	2.02673365442243	2.89638939748603e-06	7.79905828005995e-05	5.79153943279941e-05	4338	tags=55%, list=29%, signal=39%	ANXA1/RHOJ/RIN2/PRKCA/SMOC2/BMPR2/HIF1A/NRP1/TMSB4X/ROCK2/KDR/SCARB1/HMGB1/NFE2L2/TEK/EDN1/LGMN/PRKD1/ITGB1BP1/SASH1/RRAS/HDAC7/FGF2/RAC1/HSPB1/ETS1/AKT1/RHOB/STAT5A/HMOX1/SRPX2/PIK3C2A/FGFR1/ADAM17/MAPK14/NUS1/NRP2/CCBE1/GRN/ABL1/SPARC/VEGFC/MAP2K3/CALR/ANXA3/PTGS2/AKT3/ZNF580/PRKD2/ZC3H12A/VEGFA/PDGFB/FUT1
GOBP_MONOCYTE_CHEMOTAXIS	GOBP_MONOCYTE_CHEMOTAXIS	63	0.545740512191345	2.14590573045889	2.91317666062187e-06	7.81250291496327e-05	5.80152334757554e-05	2115	tags=33%, list=14%, signal=29%	ANXA1/ANO6/CCL2/LYN/LGALS3/FOLR2/NBL1/CXCL12/CCL5/CTSG/AIF1/HMGB1/CX3CR1/LGMN/CCL13/PLA2G7/CCL21/CX3CL1/SLIT2/IL6R/MOSPD2
GOBP_POSITIVE_REGULATION_OF_ENDOTHELIAL_CELL_PROLIFERATION	GOBP_POSITIVE_REGULATION_OF_ENDOTHELIAL_CELL_PROLIFERATION	87	0.49706872509968	2.06206335313242	2.94763648305923e-06	7.87304196120337e-05	5.84647932314762e-05	4382	tags=53%, list=29%, signal=38%	PRKCA/PROK1/CAV2/BMPR2/HIF1A/ECM1/CXCL12/NRP1/F3/FGF7/ACVRL1/KDR/AGTR1/ANG/HMGB1/FGF10/TEK/PRKD1/HTR2B/VEGFB/FGF2/AKT1/STAT5A/APLN/HMOX1/PPP1R16B/FGFR1/ADAM17/CYBA/ARNT/STAT3/CCL26/NRP2/MDK/PDCL3/APLNR/JUN/VEGFC/AKT3/ZNF580/NRAS/PRKD2/BMP2/VEGFA/PDGFB/PGF
GOBP_REGULATION_OF_ENDOCYTOSIS	GOBP_REGULATION_OF_ENDOCYTOSIS	206	0.365014085964473	1.71078544814652	3.00419974631885e-06	7.99189522876146e-05	5.9347391310708e-05	3520	tags=36%, list=24%, signal=28%	DAB2/CD14/B2M/SFRP4/ANO6/VTN/ITGAV/LGALS3/SDCBP/UBQLN2/APOC1/PPP3CA/CD36/LPAR1/APOE/SYT11/CD63/LRP1/SYT4/CAV1/CLIP3/APP/ARRB1/RAB31/LRRK2/RAB17/ZFYVE16/DLL1/SNCA/PRKD1/ANXA2/SYK/OPHN1/SNX33/WASL/INSR/MKLN1/APPL1/CD2AP/RAC1/SCYL2/CCL21/AXL/SGIP1/MAGI2/CD22/TREM2/PPP3CB/TOR1A/PPT1/C3/CD151/STON1/APLN/PPP3R1/APPL2/CDC42/SCAMP5/HNRNPK/RIN3/EHD4/ARRB2/SRC/NTF3/NCKAP1L/EFNB2/ITGA2/FMR1/ABL1/SNX12/NUMB/…
GOBP_REACTIVE_NITROGEN_SPECIES_METABOLIC_PROCESS	GOBP_REACTIVE_NITROGEN_SPECIES_METABOLIC_PROCESS	72	0.528089258781099	2.152665502577	3.11196740545749e-06	8.24546883750017e-05	6.12304155187489e-05	3262	tags=47%, list=22%, signal=37%	CYP1B1/RGN/CD36/CD34/TLR4/PKD2/PTGIS/CAV1/DDAH2/AIF1/SMAD3/ROCK2/HBB/TSPO/CX3CR1/EDN1/DDAH1/GLA/CYB5R3/ACP5/INSR/SPR/RAC1/NQO1/AKT1/KLF2/ATP2B4/TICAM1/CD47/CYB5B/ASS1/TLR2/GCHFR/HSP90AB1
GOBP_REGULATION_OF_ACTIN_FILAMENT_BASED_PROCESS	GOBP_REGULATION_OF_ACTIN_FILAMENT_BASED_PROCESS	338	0.312554298752825	1.52821812747143	3.22073547439602e-06	8.49966206470088e-05	6.31180409807196e-05	4278	tags=46%, list=29%, signal=34%	SFRP1/PDGFRA/PDGFRB/GSN/PIK3R1/ATP1A2/ARHGDIB/LPAR1/ARHGAP18/LMOD1/CXCL12/MYOC/NRP1/PLEKHH2/LRP1/SVIL/CGNL1/PAM/GATA4/IQGAP1/CAPZA2/FHOD3/TGFB3/TMSB4X/CAV1/RDX/SYNPO2/SMAD3/ROCK2/ACTN2/MYH9/CSF1R/SPTBN1/JAM3/BST2/NCKAP1/PHLDB2/TPM1/RAPGEF3/TMEFF2/SWAP70/ESAM/TEK/CLASP2/EDN1/ARPC5/NEDD9/SRI/LIMA1/RHOQ/TMOD3/AKAP13/FAM107A/HCLS1/ITGB1BP1/CFL2/DSTN/CTTN/NCK2/TMSB10/TTC8/AKAP9/CD2AP/PAK3/PYCARD/S1PR1…
GOBP_SPERM_DNA_CONDENSATION	GOBP_SPERM_DNA_CONDENSATION	14	-0.889737341280163	-2.0025238087657	3.26197669568076e-06	8.57433874293228e-05	6.36725860439272e-05	1216	tags=79%, list=8%, signal=72%	PSME4/CHD5/SRPK1/SYCP1/SYCP3/BRDT/PIWIL1/TNP2/TSSK6/PRM1/TNP1
GOCC_AZUROPHIL_GRANULE_MEMBRANE	GOCC_AZUROPHIL_GRANULE_MEMBRANE	53	0.585678436142499	2.27206685610771	3.31665666391838e-06	8.64942273299028e-05	6.42301557832183e-05	2106	tags=38%, list=14%, signal=33%	LAMP2/MGST1/CD68/CPNE3/DNAJC13/CD63/CKAP4/GLIPR1/B4GALT1/C3AR1/MANBA/STOM/CMTM6/BST2/TMEM30A/VAMP7/PSAP/VAPA/ARL8A/RAP1B
GOBP_REGULATION_OF_CELL_MATRIX_ADHESION	GOBP_REGULATION_OF_CELL_MATRIX_ADHESION	113	0.447140273586212	1.96044392604398	3.30574192045514e-06	8.64942273299028e-05	6.42301557832183e-05	3295	tags=42%, list=22%, signal=33%	SFRP1/RIN2/PIK3R1/CD36/APOD/MYOC/NRP1/ACVRL1/SMAD3/ROCK2/JAG1/KDR/MACF1/PHLDB2/THY1/TEK/MMP14/CASK/CLASP2/VCL/EFEMP2/DDR1/SLK/FAM107A/ITGB1BP1/RRAS/PLEKHA2/RAC1/CCL21/EMP2/LIMS1/BCL2/CX3CL1/DLC1/DAG1/GPM6B/ARHGAP6/TLN1/FERMT2/LIMCH1/ADAM15/BCL6/S100A10/CSF1/PLAU/SRC/MAP4K4/ABL1
GOCC_PLASMA_MEMBRANE_SIGNALING_RECEPTOR_COMPLEX	GOCC_PLASMA_MEMBRANE_SIGNALING_RECEPTOR_COMPLEX	174	0.390934828811613	1.77657248312948	3.39487673989268e-06	8.81869157845063e-05	6.54871372776821e-05	5032	tags=44%, list=34%, signal=29%	B2M/CALCRL/ITGAV/LYN/SDCBP/TGFBR2/PORCN/ITGB8/EMILIN1/ITGB2/ACVRL1/ABHD6/CD4/ITGA8/ITGA9/IRS1/BMPR1A/ITGAM/ACVR1/ITGA6/SYK/IL10RB/ITGA5/PLP1/IL6ST/GRIA3/ITGB1/ITGB5/INSR/ITGA3/TLR1/EPS8/IL6R/TYK2/OSMR/BIRC2/GRIK2/GRIN3A/FLNA/LIME1/IL13RA1/ITGA7/ITGA11/APBB1IP/TLR2/IKBKB/CD79A/CD8A/RAMP2/DLG3/ITGA2/GABBR1/TRAF5/TLR6/IGF1R/ITGAX/TFRC/RAMP1/ACVR2A/ACVR1C/BMP2/CHUK/IL18RAP/RAMP3/HFE/IL18R1/CD3E/BMPR1…
GOBP_ENDOTHELIAL_CELL_PROLIFERATION	GOBP_ENDOTHELIAL_CELL_PROLIFERATION	142	0.422002097483319	1.94482694978376	3.89156960256112e-06	0.000100694363466269	7.47751017794741e-05	4382	tags=46%, list=29%, signal=33%	CCL2/PRKCA/PROK1/CAV2/BMPR2/NR2F2/HIF1A/APOE/ECM1/CXCL12/NRP1/CD34/F3/CAV1/FGF7/ACVRL1/KDR/AGTR1/ANG/SCARB1/HMGB1/FGF10/TEK/MMP14/MEF2C/PRKD1/SULF1/HTR2B/VEGFB/ITGB1BP1/NGFR/FGF2/COL4A3/MMRN2/AKT1/STAT5A/APLN/HMOX1/PPP1R16B/FGFR1/TIE1/ADAM17/CYBA/ARNT/ALOX5/PRKX/STAT3/CCL26/NRP2/MDK/PDCL3/APLNR/SPARC/JUN/VEGFC/DLG1/SLC39A9/AKT3/ZNF580/NRAS/PRKD2/BMP2/VEGFA/PDGFB/FUT1/PGF
GOBP_PROTEIN_LOCALIZATION_TO_CELL_PERIPHERY	GOBP_PROTEIN_LOCALIZATION_TO_CELL_PERIPHERY	315	0.313806198661632	1.5087203918474	3.96270665342811e-06	0.000102136065651003	7.58457021972949e-05	3645	tags=35%, list=24%, signal=27%	DAB2/PGRMC1/ARL6IP5/PID1/KCNIP3/RAB34/PIK3R1/LGALS3/TMBIM1/RAP1A/GBP1/LRP1/CAV1/RDX/TNFRSF1A/VAMP5/ROCK2/PLEKHF1/ERBB4/EGFR/TSPAN5/DENND4C/CLIP3/RILPL2/ACTN2/AR/RAB31/MACF1/SPTBN1/SORL1/EHD2/ATP1B1/RAB7A/MMP14/OGT/RAB10/RAB12/KCNB1/CLASP2/GNAI1/LRP6/GOLPH3/PRKCI/RHOQ/TMED2/PRNP/ITGB1/PREPL/ITGB1BP1/SQSTM1/TTC8/APPL1/ADAM10/ITGA3/EMP2/LIN7C/STX7/P2RY1/WNK3/AKT1/ATP2C1/TREM2/CLTC/RABEP1/DAG1/ANK3/A…
GOBP_POSITIVE_REGULATION_OF_ENDOCYTOSIS	GOBP_POSITIVE_REGULATION_OF_ENDOCYTOSIS	95	0.469075357832878	2.00029455845024	3.97968332896144e-06	0.000102176055701708	7.58753985974573e-05	3294	tags=43%, list=22%, signal=34%	DAB2/CD14/B2M/SFRP4/ANO6/VTN/PPP3CA/CD36/APOE/CD63/LRP1/CLIP3/ARRB1/RAB31/LRRK2/DLL1/SNCA/ANXA2/SYK/WASL/INSR/APPL1/SCYL2/CCL21/AXL/SGIP1/MAGI2/TREM2/TOR1A/PPT1/C3/CD151/APLN/APPL2/CDC42/HNRNPK/ARRB2/NTF3/NCKAP1L/ITGA2/FMR1
GOCC_ACROSOMAL_MEMBRANE	GOCC_ACROSOMAL_MEMBRANE	26	-0.789918326588811	-2.01374974480444	4.11489019159761e-06	0.000105239508220628	7.81503022366821e-05	672	tags=50%, list=4%, signal=48%	DCST1/RND2/TMEM190/ATP8B3/TEX101/IZUMO1/SPACA1/ZPBP/PCSK4/SPACA3/TEKT3/CCDC136/ACRBP
GOBP_RENAL_SYSTEM_VASCULATURE_DEVELOPMENT	GOBP_RENAL_SYSTEM_VASCULATURE_DEVELOPMENT	31	0.66486444823851	2.20666431898028	4.16933974393023e-06	0.000106221947937669	7.8879856774842e-05	3023	tags=61%, list=20%, signal=49%	PDGFRA/PDGFRB/PECAM1/EDNRA/NRP1/CD34/PKD2/AQP1/TCF21/CFLAR/OSR1/TEK/ANGPT2/WT1/NOTCH2/IL6R/PDGFA/NOTCH3/PDGFD
GOBP_GASTRULATION	GOBP_GASTRULATION	174	0.388853673336464	1.76711483628459	4.27904262421491e-06	0.000108384617507212	8.04858437597256e-05	3360	tags=33%, list=22%, signal=26%	SFRP1/VTN/ITGAV/TGFBR2/GJA1/BMPR2/COL6A1/UGDH/ITGB2/EXT1/ETS2/LAMB1/SMAD3/MMP2/ITGA8/BMPR1A/PHLDB2/COL5A2/GATA6/OSR1/SOX2/MMP14/ACVR1/LMBRD1/CLASP2/CTNNB1/ITGA5/AHDC1/ITGB1/ITGB5/COL4A2/COL5A1/DLD/ITGA3/SMAD4/TXNRD1/KIF16B/GRB2/PHLDB1/COL12A1/NPHP3/DAG1/FOXC1/INHBA/APLN/FRS2/SFRP2/SYF2/AMOT/ITGA7/SRF/NR0B1/WNT11/FN1/ITGA2/APLNR/MMP15
GOBP_HUMORAL_IMMUNE_RESPONSE	GOBP_HUMORAL_IMMUNE_RESPONSE	213	0.368220934876115	1.7249446701776	4.28695196058115e-06	0.000108384617507212	8.04858437597256e-05	2249	tags=23%, list=15%, signal=19%	C7/CFH/C1S/C6/C1QB/C1R/CFI/CFD/SERPING1/C1QC/RARRES2/CCL2/C1RL/TFE3/HLA-E/A2M/HLA-DRB1/C1QA/CFB/BCL3/SPON2/CTSG/RPL39/ANG/GATA6/CXCL13/CD59/MEF2C/HLA-A/RNASE6/COLEC11/ST6GAL1/CXCL14/C2/FCGR2B/CCL13/VSIG4/PHB2/SPNS2/BCL2/NOTCH2/CD83/LYZ/FAM3A/TREM2/TRAF3IP2/C3/SVEP1
GOBP_REGULATION_OF_BIOLOGICAL_PROCESS_INVOLVED_IN_SYMBIOTIC_INTERACTION	GOBP_REGULATION_OF_BIOLOGICAL_PROCESS_INVOLVED_IN_SYMBIOTIC_INTERACTION	55	0.574751670836809	2.23471006343671	4.3672874468323e-06	0.000109995863299685	8.16823463640078e-05	1564	tags=36%, list=10%, signal=33%	TRIM22/IFITM1/TRIM38/ITGAV/GSN/CD74/FUCA2/HLA-DRB1/IFITM2/IFITM3/CAV1/CD4/HMGB1/TRIM8/LY6E/TRIM25/MID2/TRIM21/CH25H/TRIM5
GOCC_LUMENAL_SIDE_OF_MEMBRANE	GOCC_LUMENAL_SIDE_OF_MEMBRANE	29	0.683446684933868	2.22188602887387	4.84381959937141e-06	0.000121535837220592	9.02518699675541e-05	1425	tags=59%, list=10%, signal=53%	HLA-DRA/HLA-DPA1/HLA-DPB1/HLA-E/CD74/HLA-DQA1/PKD2/HLA-DRB1/AQP2/CTSA/HLA-F/DNAJC19/HLA-A/TAPBP/HLA-C/HLA-DQA2/HLA-B
GOCC_FICOLIN_1_RICH_GRANULE	GOCC_FICOLIN_1_RICH_GRANULE	174	0.387535295474851	1.76112357211806	4.89582592684684e-06	0.000122377173356353	9.08766417324937e-05	3262	tags=35%, list=22%, signal=28%	FGL2/CFD/LAMP2/MNDA/GSN/FCER1G/LGALS3/PGM2/GSTP1/CRISPLD2/PLEKHO2/IDH1/ITGB2/CAT/HBB/ATP6AP2/HMGB1/CTSS/ALDOC/CD93/ASAH1/ARPC5/CAPN1/MVP/VCL/QPCT/GLB1/ACTR2/CTSZ/PGAM1/CD58/HSPA6/AGL/CTSB/OSTF1/RAC1/TCIRG1/ARL8A/FTH1/PYGL/GMFG/CSTB/IMPDH2/PGM1/MIF/DERA/LILRB2/HUWE1/PPIA/ALOX5/PSMA2/MAPK14/CTSH/AMPD3/CTSD/GSDMD/ACTR10/ALAD/ADAM8/NCKAP1L/HSP90AB1
GOBP_MICROTUBULE_BASED_TRANSPORT	GOBP_MICROTUBULE_BASED_TRANSPORT	166	-0.537369342062685	-1.78214328209099	4.92186024859534e-06	0.000122565422130434	9.10164342765572e-05	1772	tags=29%, list=12%, signal=26%	UBB/IFT57/BBS12/CNIH2/KIF3A/STK11/IFT140/CLUAP1/SPEF2/NDE1/TTC30B/PCM1/CCDC40/IFT74/SSNA1/TTC26/WASF1/SPAG16/TTC30A/RFX3/KIF27/AP3B2/DNAH1/TMEM108/IFT172/CCDC39/MAP1S/RAB27B/DNAH9/PRKCZ/IFT88/KIF17/STK36/FUZ/IFT122/MAK/CCDC103/NEK10/SPAG17/NME5/ADCY10/DNAI1/TTC21A/SPAG6/LCA5L/CABYR/SPA17/ROPN1L
GOBP_REGULATION_OF_NITRIC_OXIDE_METABOLIC_PROCESS	GOBP_REGULATION_OF_NITRIC_OXIDE_METABOLIC_PROCESS	55	0.571441981752088	2.22184155712388	5.13048053490135e-06	0.000127282033944519	9.45189652654998e-05	2369	tags=45%, list=16%, signal=38%	RGN/CD36/CD34/TLR4/PKD2/PTGIS/CAV1/DDAH2/AIF1/SMAD3/ROCK2/HBB/TSPO/CX3CR1/EDN1/DDAH1/GLA/ACP5/INSR/RAC1/AKT1/KLF2/ATP2B4/TICAM1/CD47
GOBP_CHONDROCYTE_DIFFERENTIATION	GOBP_CHONDROCYTE_DIFFERENTIATION	102	0.45516486214895	1.93177957986423	5.36774589367872e-06	0.000132671450745253	9.85211176793427e-05	2866	tags=40%, list=19%, signal=33%	COL3A1/NFIB/EFEMP1/SNAI2/TSKU/OSR2/TGFBR2/BMPR2/PTPN11/HIF1A/ECM1/CHSY1/EXT1/MAF/TGFBI/ACVRL1/SERPINH1/SMAD3/BMPR1A/COL27A1/OSR1/ZNF219/MEF2C/SULF1/MSX2/CTNNB1/EIF2AK3/SULF2/ANXA6/CHST11/SLC39A14/LTBP3/RB1/MUSTN1/TRPS1/SFRP2/SMAD7/NPR2/MEF2D/WNT2B/MAPK14
GOBP_NEGATIVE_REGULATION_OF_TRANSMEMBRANE_RECEPTOR_PROTEIN_SERINE_THREONINE_KINASE_SIGNALING_PATHWAY	GOBP_NEGATIVE_REGULATION_OF_TRANSMEMBRANE_RECEPTOR_PROTEIN_SERINE_THREONINE_KINASE_SIGNALING_PATHWAY	130	0.424633647140622	1.92659196148632	5.40112107685293e-06	0.000133000096702877	9.87651684294023e-05	3548	tags=42%, list=24%, signal=32%	SFRP1/CILP/TGFBR3/CAV2/NBL1/FBN1/LRP1/EMILIN1/TGFB3/CAV1/HTRA3/WFIKKN2/SLC2A10/HTRA1/SORL1/OGT/ACVR1/BAMBI/SNX25/SPRY1/SPRED1/DACT2/PBLD/ASPN/TGFB1I1/CHST11/CHRDL1/CRIM1/FZD1/MTMR4/SPRY2/SNX6/ARID4A/SKI/MAGI2/RASL11B/ZBTB7A/PPARA/EID2/SFRP2/HSPA5/VASN/SMAD7/RBBP7/UBE2D1/ADAM17/HIPK2/ABL1/BCL9L/IGSF1/TOB1/SPRED2/TET1/LTBP1
GOBP_PROTEOGLYCAN_BIOSYNTHETIC_PROCESS	GOBP_PROTEOGLYCAN_BIOSYNTHETIC_PROCESS	60	0.554228573672126	2.17882053406511	5.51253759601103e-06	0.00013524092235547	0.000100429193708224	3546	tags=55%, list=24%, signal=42%	IGF1/BMPR2/NDST1/CHSY1/HS3ST1/UGDH/CHST7/EXT1/SLC2A10/HS2ST1/XYLT1/UST/CHST3/HS6ST2/CHST9/CTNNB1/CSGALNACT1/HS6ST1/DSE/CHST11/SLC35D2/CHPF/MUSTN1/CHST12/EXTL2/GLCE/TCF7L2/DSEL/FAM20B/CHST10/B3GAT3/EXTL1/B3GALT6
GOBP_NEGATIVE_REGULATION_OF_NUCLEAR_DIVISION	GOBP_NEGATIVE_REGULATION_OF_NUCLEAR_DIVISION	58	-0.672924146700662	-1.97282648272908	5.92270726580361e-06	0.000144676849089517	0.000107436262998238	3123	tags=59%, list=21%, signal=47%	ZW10/MAD1L1/DMRT1/BUB3/SPC25/MAD2L1/SPC24/TPR/IK/DYNC1LI1/PSMG2/CDK5RAP2/CCNB1/KNTC1/PRAP1/CENPF/ZWINT/PCID2/MAD2L2/NDC80/BIRC5/CDCA8/BUB1B/AURKAIP1/ZWILCH/BUB1/NUF2/TEX14/TRIP13/PLK1/CDC20/TTK/USP44/HORMAD1
GOBP_REGULATION_OF_LIPID_METABOLIC_PROCESS	GOBP_REGULATION_OF_LIPID_METABOLIC_PROCESS	297	0.323967893863235	1.53765816321372	5.94083679836181e-06	0.000144676849089517	0.000107436262998238	2350	tags=26%, list=16%, signal=22%	DAB2/ANXA1/LHCGR/STAR/PDGFRA/LDLR/RARRES2/SERPINA3/SNAI2/PDGFRB/LYN/FABP3/PDE8B/FMO1/RGN/APOC1/CD74/CAPN2/APOE/PDK4/APOD/HPGD/IDH1/DHCR7/ZMPSTE24/ID2/CAV1/CCDC3/NR5A1/ABHD6/FMO2/IGFBP7/NR1D2/AKR1C3/TSPO/SCARB1/IRS1/SORL1/DNAJC19/ASAH1/TEK/RNF213/MBTPS2/H6PD/SNCA/PRKD1/SCAP/HTR2B/MBTPS1/FMO4/DKK3/IRS2/PIK3IP1/CREBL2/MTMR4/ZBTB20/PSAP/FGF2/TBL1XR1/CCL21/PHB2/ADM/MTMR1/AKT1/ELOVL5/TREM2/ORMDL1/CDK4/…
GOBP_REGULATION_OF_EXTRACELLULAR_MATRIX_ORGANIZATION	GOBP_REGULATION_OF_EXTRACELLULAR_MATRIX_ORGANIZATION	51	0.560827887708255	2.11775946367908	6.01967116041921e-06	0.000145971439721382	0.00010839761915491	4795	tags=73%, list=32%, signal=49%	LAMA2/DDR2/LRP1/EMILIN1/ANGPTL7/LAMB2/LAMB1/SLC2A10/TNFRSF1A/SMAD3/CFLAR/PHLDB2/LAMC1/NID1/CLASP2/EFEMP2/DDR1/ANTXR1/RB1/LAMA1/FAP/PHLDB1/DAG1/TIE1/AEBP1/TNFRSF1B/ABL1/FSCN1/CLASP1/SOX9/PDPN/BMP2/IER3IP1/ZNF469/TNXB/RUNX1/TGFB1
GOBP_POSITIVE_REGULATION_OF_TRANSMEMBRANE_TRANSPORT	GOBP_POSITIVE_REGULATION_OF_TRANSMEMBRANE_TRANSPORT	208	0.358513677191956	1.67355663083634	6.03806981939293e-06	0.000145971439721382	0.00010839761915491	2622	tags=32%, list=18%, signal=27%	IGF1/LHCGR/ANO6/CCL2/GLRX/ACE2/PIK3R1/RGN/PPP3CA/KCNQ1/EDNRA/PTPN11/ITLN1/CACNA2D1/PKD2/RNASEL/TMSB4X/CAV1/MEF2A/CLIP3/P2RX7/ACTN2/IRS1/CTSS/GJC2/ATP1B1/NFE2L2/THY1/GSTM2/EDN1/FXYD1/SLC38A1/SNCA/SRI/CACNB4/CALM1/PLP1/PRKCI/RHOQ/P2RX1/ITGB1/IRS2/KCNMB1/GSTO1/ADRB2/CREBL2/INSR/APPL1/AKAP9/ATP1B2/CX3CL1/WNK3/AKT1/TRPC1/OPN3/TREM2/PPP3CB/DMD/C3/ANK3/CACNB2/PPP3R1/BAK1/KCNK3/FLNA/STIM2/OSBPL8
GOMF_PEPTIDOGLYCAN_MURALYTIC_ACTIVITY	GOMF_PEPTIDOGLYCAN_MURALYTIC_ACTIVITY	13	-0.896797327057453	-1.98772030349855	6.09601538474179e-06	0.000146836385121926	0.000109039923035018	163	tags=46%, list=1%, signal=46%	LYG1/LYZL4/SPACA3/LYZL1/LYZL6/LYZL2
GOBP_RAS_PROTEIN_SIGNAL_TRANSDUCTION	GOBP_RAS_PROTEIN_SIGNAL_TRANSDUCTION	309	0.32420663624215	1.54100176255125	6.26744701328266e-06	0.000150418728318784	0.000111700152147482	3435	tags=36%, list=23%, signal=28%	IGF1/COL3A1/RHOJ/PDGFRB/RAB9B/DHCR24/SDCBP/ARHGDIB/CTNNAL1/LPAR1/KITLG/APOE/COL1A2/MYOC/NRP1/MRAS/STARD13/RAP1A/RHOU/KANK2/RAPGEF4/RAB9A/ARHGAP1/RDX/AIF1/RHOBTB2/ROCK2/HEG1/DENND4C/CYTH4/AGTR1/MAPRE2/ARRB1/RAB30/NCKAP1/ELMO1/FGF10/DOCK5/RAPGEF3/ARHGEF3/OGT/RAB12/RAP2C/RALB/ARHGEF12/TAX1BP3/FBP1/SPRY1/TNFAIP1/RASAL1/DENND4A/OPHN1/ITGB1/AKAP13/ARHGAP24/SQSTM1/NGFR/FGF2/GNA12/TGFB2/ITGA3/SPRY2/RAC1/…
GOBP_ANTIGEN_PROCESSING_AND_PRESENTATION_OF_PEPTIDE_OR_POLYSACCHARIDE_ANTIGEN_VIA_MHC_CLASS_II	GOBP_ANTIGEN_PROCESSING_AND_PRESENTATION_OF_PEPTIDE_OR_POLYSACCHARIDE_ANTIGEN_VIA_MHC_CLASS_II	30	0.674473319961215	2.20925097159863	6.45609744948223e-06	0.000154386965723359	0.000114646944257764	3092	tags=73%, list=21%, signal=58%	HLA-DRA/HLA-DPA1/B2M/HLA-DPB1/HLA-DMA/HLA-DMB/FCER1G/CD74/HLA-DQA1/HLA-DRB1/CTSS/LGMN/HLA-DQA2/FCGR2B/PYCARD/IFI30/TREM2/UNC93B1/HLA-DOA/HLA-DQB1/HLA-DRB5/CTSD
GOMF_TRANSFORMING_GROWTH_FACTOR_BETA_BINDING	GOMF_TRANSFORMING_GROWTH_FACTOR_BETA_BINDING	22	0.731935908080891	2.21595996173327	6.58200409034796e-06	0.000156269516467616	0.000116044916484422	2601	tags=73%, list=17%, signal=60%	TGFBR3/ITGAV/TSKU/TGFBR2/CD36/TGFB3/ACVRL1/WFIKKN2/LTBP4/ACVR1/CHRDL1/LRRC32/ENG/LTBP3/VASN/HYAL2
GOBP_TRANSFORMING_GROWTH_FACTOR_BETA1_PRODUCTION	GOBP_TRANSFORMING_GROWTH_FACTOR_BETA1_PRODUCTION	14	0.817778415683158	2.14146391390606	6.58197760096439e-06	0.000156269516467616	0.000116044916484422	1947	tags=64%, list=13%, signal=56%	LUM/COL3A1/TSKU/TYROBP/ATP6AP2/LAPTM4B/GATA6/CD2AP/CX3CL1
GOBP_ACTIN_FILAMENT_ORGANIZATION	GOBP_ACTIN_FILAMENT_ORGANIZATION	387	0.298108357073063	1.49458944727403	6.91863720056129e-06	0.000163675188630421	0.000121544329467003	3788	tags=40%, list=25%, signal=31%	SFRP1/CALD1/GSN/PIK3R1/LPAR1/ARHGAP18/LMOD1/CXCL12/MYOC/NRP1/PLEKHH2/MYO6/SVIL/CGNL1/CAPZA2/FHOD3/TGFB3/PLS3/MSRB2/TMSB4X/RDX/AIF1/SYNPO2/ARHGAP12/SMAD3/ROCK2/ANG/ACTN2/ARRB1/FAT1/SPTBN1/NOSTRIN/NCKAP1/PHLDB2/ELMO1/TPM1/RAPGEF3/SH3KBP1/TMEFF2/SWAP70/ESAM/CLASP2/ARPC5/NEDD9/LIMA1/DIAPH2/MARCKS/PRKCI/FAM171A1/TMOD3/TNFAIP1/RUFY3/TPM2/DPYSL3/ITGB1/ZBED3/ITGB5/FAM107A/HCLS1/ENAH/ITGB1BP1/ACTR2/CFL2/A…
GOBP_CARDIAC_SEPTUM_MORPHOGENESIS	GOBP_CARDIAC_SEPTUM_MORPHOGENESIS	68	0.52618723576641	2.09654441864379	6.96897228026883e-06	0.000163696710583336	0.000121560311555417	3301	tags=47%, list=22%, signal=37%	TGFBR3/TGFBR2/BMPR2/PARVA/NRP1/GATA4/JAG1/BMPR1A/GATA6/ZFPM2/ACVR1/CITED2/TBX2/MSX2/TBX3/FZD2/FZD1/ROBO2/EGLN1/TGFB2/ENG/SMAD4/SLIT2/NOTCH2/MDM2/ROBO1/HEYL/SMAD7/SMO/NRP2/WNT11/APLNR
GOBP_MYELOID_LEUKOCYTE_DIFFERENTIATION	GOBP_MYELOID_LEUKOCYTE_DIFFERENTIATION	214	0.352388981413548	1.65486402604136	6.9598958211694e-06	0.000163696710583336	0.000121560311555417	3841	tags=40%, list=26%, signal=30%	SFRP1/LRRC17/SH3PXD2A/C1QC/PRKCA/IFI16/LYN/PIK3R1/GLO1/TFE3/GPR137B/TGFBR2/PPP3CA/CD74/ITGB8/KITLG/TYROBP/IL33/FBN1/LTBR/NDFIP1/TLR4/RIPK1/PIR/HLA-DRB1/ID2/CD4/EIF2AK1/MAFB/APP/MYH9/CSF1R/AP3B1/CITED2/NEDD9/ANXA2/TMEM64/CTNNB1/ZFP36L1/INHA/HCLS1/RELB/IL34/TCIRG1/RB1/RASSF2/MYC/NOTCH2/TREM2/MITF/NR3C1/PTPN2/SLC4A2/TRIB1/FASN/INHBA/FAM20C/CEBPB/SP3/MT1G/EVI2B/CCR1/ZBTB46/CDC42/GAB3/NKAP/MAPK14/TLR2…
GOBP_VASCULAR_ASSOCIATED_SMOOTH_MUSCLE_CELL_PROLIFERATION	GOBP_VASCULAR_ASSOCIATED_SMOOTH_MUSCLE_CELL_PROLIFERATION	61	0.544617457080981	2.13453372543241	7.0288034403922e-06	0.000163939415454782	0.000121740542909388	2822	tags=46%, list=19%, signal=37%	IGF1/IGFBP5/DDR2/CALCRL/NDRG2/MAP3K5/GJA1/HPGD/TGFB3/MMP2/PDCD4/ADAMTS1/BMPR1A/TPM1/MEF2C/EDN1/EFEMP2/FGF2/GNA12/RBM10/APLN/FRS2/HMOX1/FOXJ2/CDKN1B/GNA13/MEF2D/GNAI2
GOBP_NEGATIVE_REGULATION_OF_TRANSPORT	GOBP_NEGATIVE_REGULATION_OF_TRANSPORT	398	0.293125629008285	1.46390283071308	7.01406517662825e-06	0.000163939415454782	0.000121740542909388	3576	tags=34%, list=24%, signal=27%	CRYAB/ANXA1/SFRP1/SFRP4/ARL6IP5/MAOB/ITGAV/PLSCR1/PID1/LGALS3/ATP1A2/SDCBP/UBQLN2/APOC1/PPP3CA/GJA1/CD36/CD74/PTPN11/APOE/SP100/APOD/TXN/SYT11/SYTL4/RAP1A/NDFIP1/MAP1B/SYT4/CLIC2/PKD2/DYSF/CAV1/ARHGAP1/TNFRSF1A/HMGCR/RGS2/ATG5/HLA-F/ACTN2/APP/RAB23/TSPO/LRRK2/IRS1/HMGB1/OS9/KCNE3/STXBP3/OSR1/RAB7A/GSTM2/SREBF2/KCNB1/ATP7A/EDN1/SNCA/SRI/PRKD1/ANXA2/CALM1/ATF4/INHA/C4orf3/SERPINE2/IRS2/SNX33/GSTO1/…
GOBP_IMMUNE_RESPONSE_REGULATING_CELL_SURFACE_RECEPTOR_SIGNALING_PATHWAY	GOBP_IMMUNE_RESPONSE_REGULATING_CELL_SURFACE_RECEPTOR_SIGNALING_PATHWAY	275	0.332653883400648	1.52717260070531	7.495407733046e-06	0.000174209055521743	0.000129366723311261	3295	tags=30%, list=22%, signal=24%	CD14/HLA-DPB1/LYN/MNDA/PLSCR1/FCER1G/LGALS3/TYROBP/GBP1/TLR4/HLA-DRB1/NMI/C3AR1/IFI35/BTN3A3/LAPTM5/THY1/FPR3/RAB11FIP2/MAP3K7/MAP2K4/MEF2C/HLA-A/CACNB4/LY96/SYK/BTN3A1/PLCL2/COLEC11/PRNP/IRAK1/FCGR2B/FCGR3A/FYN/APPL1/MAPK9/PAK3/OAS1/CMKLR1/PJA2/BTN3A2/TLR1/PIK3CA/BCL2/CD22/SPG21/YES1/TREM2/GRB2/NINJ1/PTPN2/PRKCH/CD47/CLEC12B/EZR/BTN2A2/APPL2/LCP2/HLA-DQB1/LILRB2/IKBKG/LIME1/CYBA/HCK/ERMAP/NFKB1/…
GOBP_PLASMA_MEMBRANE_FUSION	GOBP_PLASMA_MEMBRANE_FUSION	20	-0.820312411614272	-2.00975112521297	7.61576889539607e-06	0.00017638759847239	0.000130984497785005	733	tags=55%, list=5%, signal=52%	DCST2/CRISP1/DCST1/SPAM1/IZUMO1/GLIPR1L1/LYZL4/SPACA3/ADAM2/LYZL6/ROPN1B
GOBP_REGULATION_OF_INTEGRIN_MEDIATED_SIGNALING_PATHWAY	GOBP_REGULATION_OF_INTEGRIN_MEDIATED_SIGNALING_PATHWAY	20	0.756260437330123	2.23710971874895	7.6811119683645e-06	0.000177281134768106	0.000131648033112662	2566	tags=80%, list=17%, signal=66%	LAMA2/CD63/LAMB2/LAMB1/SLC2A10/LAMC1/NID1/TIMP1/PRKD1/ITGB1BP1/CTNNA1/EMP2/LIMS1/LAMA1/LIMS2/FLNA
GOCC_CILIARY_BASAL_BODY	GOCC_CILIARY_BASAL_BODY	118	-0.580229415914606	-1.8746001984604	7.81943996126501e-06	0.000179847119109095	0.000133553519513857	2657	tags=44%, list=18%, signal=37%	TTLL1/RPGR/PIN1/TRAF3IP1/BBS4/IFT20/B9D2/GAS8/CEP250/KNCN/RPGRIP1L/RAB28/FAM161A/MAPK15/IFT57/FBF1/CCDC88A/CENPF/KIAA0586/IFT140/C2CD3/BBS5/PCM1/TTLL4/EFHC2/CENPJ/SSNA1/TTC26/NEDD1/TTLL11/IFT172/GLE1/TTBK2/B9D1/CETN3/CDC14A/TSGA10IP/DZIP1/AURKA/IFT88/KIF17/TUBG1/SPATA7/IFT122/AGBL2/SPAG5/FANK1/TTLL6/MLF1/IQCD/CCDC96/CCDC65
GOMF_TUBULIN_BINDING	GOMF_TUBULIN_BINDING	314	-0.476701522664391	-1.63233101063963	7.99388083705228e-06	0.000183223068043717	0.000136060481338719	2794	tags=37%, list=19%, signal=31%	PAK1/DNM1L/KIF14/AGTPBP1/SPC24/GAS2L3/TTLL1/BRCA2/TRAF3IP1/JMY/TPR/CAMSAP1/KIF5B/GABARAP/STMN2/BBS4/B9D2/GAS8/HSPH1/CCDC88C/ALMS1/KATNAL1/KIF22/PDCD5/GTSE1/CLIP4/KIF3B/CENPE/REEP4/CEP350/DIXDC1/BRCA1/FAM161A/KIF20B/CDK5RAP2/KIF5A/TPPP3/ARHGEF2/TUBGCP4/TTLL7/FMN1/NUSAP1/FTCD/KIFC1/KIF21B/KIF11/CCDC88A/KIFC3/KIF3A/KIF2A/CENPF/STMN1/KIF23/NDE1/SPEF1/FSD1/TTLL4/KIF6/KIF20A/KIF24/IFT74/KATNA1/BIRC5/CE…
GOBP_REGULATION_OF_ANIMAL_ORGAN_MORPHOGENESIS	GOBP_REGULATION_OF_ANIMAL_ORGAN_MORPHOGENESIS	125	0.428807333361669	1.93952689590274	8.27504548383048e-06	0.000188363921941213	0.000139878052255163	3157	tags=38%, list=21%, signal=30%	DAB2/SFRP1/RSPO3/SNAI2/APCDD1/PLEKHA4/CD34/FGF7/AR/BMPR1A/FGF10/PRICKLE2/FZD3/CITED2/EDN1/SULF1/CTNNB1/DAAM1/SPRY1/FZD2/FZD1/HGF/ROBO2/NGFR/FGF2/WT1/RAC1/PHB2/MAGI2/ROR1/MAGED1/FZD6/NPHP3/PDGFA/ROBO1/MED12/FRS2/SFRP2/CDC42/SMO/WNT2B/LGR4/ANKRD6/GATA5/CSF1/CTHRC1/WNT11
GOBP_RESPONSE_TO_TOXIC_SUBSTANCE	GOBP_RESPONSE_TO_TOXIC_SUBSTANCE	202	0.366423761319054	1.69832616314087	8.25045513906076e-06	0.000188363921941213	0.000139878052255163	3210	tags=37%, list=21%, signal=30%	GSTA1/CYP1B1/MGST1/ALOX5AP/CLDN1/MAOB/PDGFRB/LYN/EPHX1/NUPR1/GPX3/GPX8/GSTP1/CD36/APOE/TXN/CCL5/MAP1B/CLIC2/PON2/ALDH1A1/CAT/MGST3/HBB/SCN9A/SRXN1/SLC39A8/SLC15A2/PRDX3/GJC2/NFE2L2/GATA6/GSTM2/HBA2/PTGES/ATP7A/SLC47A1/RPS6KB1/ATF4/RDH11/MGST2/AKR1A1/GSTO1/FBLN5/ADH5/INMT/PRDX1/SESN1/GSTM1/ABTB2/PRDX2/NQO1/MT3/BCL2/TXNRD1/GPX7/AHR/ESD/RALBP1/EPHX2/AIFM1/BAK1/CNP/SLC7A8/BPHL/GSR/ASS1/SRF/TLR2/CCL3/…
GOBP_RESPONSE_TO_TUMOR_NECROSIS_FACTOR	GOBP_RESPONSE_TO_TUMOR_NECROSIS_FACTOR	222	0.349443899865384	1.64917737089699	8.63236398610203e-06	0.000195824585766917	0.000145418301755785	3498	tags=33%, list=23%, signal=26%	CTSK/CD14/SFRP1/ZFP36L2/CYP1B1/CCL2/CLDN1/MAP3K5/PID1/GSTP1/TNFRSF14/VCAM1/CCL5/COL1A1/GBP1/GBP2/RIPK1/TMSB4X/CCDC3/EXT1/CASP4/TNFRSF1A/ADAM9/LRRK2/NFE2L2/LAPTM5/ASAH1/GBP3/EDN1/SYK/ZFP36L1/RPS6KB1/TNFSF13B/COMMD7/CD58/CCL13/ADAM10/PYCARD/CCL21/LIMS1/TNFRSF25/CX3CL1/AKT1/FABP4/CASP1/KLF2/TRAF3IP2/FAS/XIAP/BIRC2/TRADD/PTPN2/SPPL2A/GAS6/HYAL2/FOXO3/ADAM17/CYBA/NFKB1/CCL26/MAPK14/ASS1/TNFRSF1B/IKBKB…
GOBP_HEART_VALVE_MORPHOGENESIS	GOBP_HEART_VALVE_MORPHOGENESIS	57	0.546564379382866	2.13346826237312	8.69596799318015e-06	0.000196083762415868	0.000145610764964619	2711	tags=44%, list=18%, signal=36%	ADAMTS5/SNAI2/CDH11/TGFBR2/BMPR2/EMILIN1/GATA4/ROCK2/JAG1/BMPR1A/ACVR1/MEF2C/ADAMTS9/OLFM1/ROBO2/TGFB2/RB1/SMAD4/SLIT2/NOTCH2/MDM2/ROBO1/HEYL/TIE1/EFNA1
GOCC_SPERM_MIDPIECE	GOCC_SPERM_MIDPIECE	37	-0.738523447278065	-2.01744016774162	8.73930638440005e-06	0.000196083762415868	0.000145610764964619	1466	tags=38%, list=10%, signal=34%	SPEF2/ATP1A4/IFT172/ACE/PACRG/IL4I1/TBC1D21/AKAP3/PPP3R2/GK2/TCP11/LYZL6/SPATA19/AKAP4
GOMF_IMMUNE_RECEPTOR_ACTIVITY	GOMF_IMMUNE_RECEPTOR_ACTIVITY	122	0.432319517157452	1.94425330556063	8.76219711278639e-06	0.000196083762415868	0.000145610764964619	4715	tags=46%, list=31%, signal=32%	HLA-DRA/HLA-DPA1/GHR/FCER1G/FZD4/MR1/IFNGR1/CD74/HLA-DQA1/IL1R1/LIFR/HLA-DRB1/CD4/C3AR1/FPR3/CX3CR1/PRLR/IL10RA/IL10RB/HLA-DQA2/IL6ST/FCGR2B/FCGR3A/CMKLR1/IFNAR1/IL6R/OSMR/LEPR/CD44/IL15RA/EBI3/IL3RA/HLA-DOA/HLA-DQB1/LILRB2/CCR1/IL17RC/IL13RA1/CTSH/IL7R/GPR75/IFNGR2/IL1RAPL2/HLA-DQB2/IL4R/CCR5/IL1RAP/EPOR/IL1R2/IL18RAP/LILRB4/IL18R1/HLA-DOB/KLRF1/IL2RB/CSF2RA
GOBP_MITOTIC_SISTER_CHROMATID_SEGREGATION	GOBP_MITOTIC_SISTER_CHROMATID_SEGREGATION	170	-0.527117924097344	-1.74603965744535	8.74758179796695e-06	0.000196083762415868	0.000145610764964619	2932	tags=42%, list=20%, signal=34%	SMC2/BUB3/SPC25/SMC3/MAD2L1/PIBF1/NCAPH2/KIF14/KPNB1/SPC24/TPR/ESCO2/KIF22/IK/MYBL2/KIF3B/CENPE/DYNC1LI1/KAT5/PSMG2/CDK5RAP2/NCAPG2/TNKS/CCNB1/NUSAP1/KIFC1/CENPK/ANAPC11/KNTC1/KIF11/DSN1/TPX2/NCAPD2/PRAP1/KIF2A/CENPF/ZWINT/PCID2/KIF23/MAD2L2/NCAPG/NDC80/BIRC5/ESPL1/CDCA8/BUB1B/DLGAP5/PRC1/RACGAP1/KIF18A/CDCA5/NCAPH/ZWILCH/BUB1/KIF15/TUBG1/DRG1/NUF2/TEX14/KATNB1/ANKRD53/TRIP13/PLK1/CEP55/KIF2C/CDC…
GOBP_OUTFLOW_TRACT_MORPHOGENESIS	GOBP_OUTFLOW_TRACT_MORPHOGENESIS	80	0.498092751287328	2.04311827990215	8.94001216227707e-06	0.000199389362164725	0.000148065485856178	2692	tags=44%, list=18%, signal=36%	TGFBR3/TGFBR2/EDNRA/BMPR2/PARVA/HIF1A/NRP1/JAG1/BMPR1A/GATA6/ZFPM2/ACVR1/MEF2C/CITED2/TBX2/CLDN5/EDN1/MSX2/NPY2R/CTNNB1/TBX3/HAND2/FZD2/FZD1/ROBO2/PLXND1/TGFB2/NPY1R/ENG/SMAD4/FOXC1/ROBO1/HEYL/SFRP2/CDC42
GOBP_PROSTANOID_METABOLIC_PROCESS	GOBP_PROSTANOID_METABOLIC_PROCESS	43	0.605300227746192	2.17886528219532	8.97823056788418e-06	0.000199569796247197	0.000148199475251582	2430	tags=44%, list=16%, signal=37%	ANXA1/GSTA1/GSTP1/CD74/HPGD/PLA2G4A/PTGIS/TNFRSF1A/AKR1C3/PTGR1/PNPLA8/PTGES/EDN1/GSTM1/CBR1/TBXAS1/ACOX1/AKR1B1/MIF
GOBP_REGULATION_OF_MUSCLE_HYPERTROPHY	GOBP_REGULATION_OF_MUSCLE_HYPERTROPHY	53	0.572436659644843	2.22069702645431	9.50043986625696e-06	0.000210471283190923	0.000156294861802566	3149	tags=49%, list=21%, signal=39%	IGF1/IGFBP5/PRKCA/PPP3CA/LMCD1/TNFRSF1A/SMAD3/RGS2/ROCK2/MEF2A/PI16/PDE5A/EDN1/HAND2/IL6ST/BECN1/CAMK2D/SMAD4/ATP2B4/PPARA/FOXO1/TNFRSF1B/LMNA/GATA5/PDE9A/TWF1
GOMF_SPHINGOLIPID_BINDING	GOMF_SPHINGOLIPID_BINDING	24	0.70835423250324	2.22480860599735	9.58266347814082e-06	0.000211585209597349	0.000157122057660884	1908	tags=50%, list=13%, signal=44%	LYN/PLTP/PLA2G4A/CLIP3/LAPTM4B/EPDR1/CLN8/PSAP/VDAC1/S1PR1/PHB2/LAMA1
GOBP_NEURON_APOPTOTIC_PROCESS	GOBP_NEURON_APOPTOTIC_PROCESS	239	0.34572806341593	1.63124962495469	9.87421850000995e-06	0.000217298416425468	0.000161364654836673	4404	tags=42%, list=29%, signal=30%	CCL2/TRIM2/NUPR1/TYROBP/HIF1A/APOE/NRP1/TGFB3/USP53/KDR/APP/SARM1/GCLC/ITGAM/ATM/CX3CR1/GBE1/VSTM2L/NES/MAP2K4/TYRO3/MEF2C/CLN8/KCNB1/DIO3/SNCA/LGMN/BTG2/CTNNB1/PRKCI/ATF4/MECP2/IL6ST/PRNP/BACE1/ATN1/NGFR/PLXND1/TGFB2/UNC5B/NTRK2/PAK3/SNX6/NQO1/MT3/AXL/RB1/PIK3CA/BCL2/CX3CL1/TREM2/PPT1/FAS/XIAP/NR3C1/SIGMAR1/AIFM1/CHL1/CEBPB/HMOX1/GRIK2/HSPA5/NONO/SET/FOXO3/NPR2/CORO1A/NGF/MDK/CASP3/CCL3/HIPK2/WF…
GOBP_REGULATION_OF_PEPTIDASE_ACTIVITY	GOBP_REGULATION_OF_PEPTIDASE_ACTIVITY	361	0.30532714606919	1.52582731537099	9.98108299183166e-06	0.000218922826946665	0.000162570933498882	3201	tags=31%, list=21%, signal=25%	CRYAB/CTSK/TNFSF10/SERPING1/SERPINB1/ARL6IP5/SERPINA3/VTN/IFI16/MAP3K5/LYN/DHCR24/GSN/TIMP3/COL6A3/PERP/ECM1/PI15/A2M/LRP1/IFI6/ASPH/F3/AQP1/CAV1/WFIKKN2/SERPINH1/SMAD3/ROCK2/TFPI/SERPINB9/APP/DAPK1/PSME1/SPOCK2/HMGB1/SORL1/PI16/CTSS/PSMB9/PRDX3/LAPTM5/HSPD1/SOX2/TIMP1/SNCA/LGMN/TMED10/RPS6KA3/ITIH5/PSMB8/USP47/SYK/EIF2AK3/ANTXR1/SIAH2/APH1A/NOL3/P2RX1/SERPINE2/SERPINF1/A2ML1/HGF/CTSB/FYN/NOD1/CP…
GOMF_OXIDOREDUCTASE_ACTIVITY_ACTING_ON_CH_OH_GROUP_OF_DONORS	GOMF_OXIDOREDUCTASE_ACTIVITY_ACTING_ON_CH_OH_GROUP_OF_DONORS	121	0.424225587600337	1.89695623809225	1.00249098211378e-05	0.000219158424604675	0.000162745887073743	2612	tags=36%, list=17%, signal=30%	HSD3B2/HSD17B6/HSD17B3/HSD17B11/ALDH3A2/BDH2/HPGD/IDH1/ME3/HSD17B12/DHRS7/UGDH/KDSR/ADH1C/HMGCR/HSD11B1/AKR1C3/PTGR1/LDHB/H6PD/CRYL1/HSD11B2/ME1/HSD17B4/RDH11/AKR1A1/ADH5/SPR/GRHPR/CBR3/CBR1/MDH1/CBR4/SORD/HSD17B1/GPD1L/ADHFE1/AKR1B1/FASN/IMPDH2/HSD17B10/CYP27A1/CTBP2/ADH1A
GOBP_NUCLEUS_ORGANIZATION	GOBP_NUCLEUS_ORGANIZATION	119	-0.571263793702291	-1.84457381083303	1.01189771010701e-05	0.000220487185254895	0.000163732617705334	2341	tags=30%, list=16%, signal=26%	RCC1/TOR1B/ACTR6/AHCTF1/REEP4/KAT5/AGFG1/WBP2NL/VRK1/PHF8/SRPK2/LMNB1/NUP93/USPL1/NUP98/PSME4/CHD5/SRPK1/SPAG4/TMF1/HABP4/PLK1/CEP55/NUP155/SYCP1/SYCP3/DYRK3/DMRTC2/TBPL1/BRDT/PIWIL1/TNP2/TSSK6/PRM2/PRM1/TNP1
GOBP_CELL_JUNCTION_DISASSEMBLY	GOBP_CELL_JUNCTION_DISASSEMBLY	27	0.686795770444237	2.21976723273751	1.02816121480908e-05	0.000223296389734273	0.000165818718095007	2322	tags=59%, list=16%, signal=50%	C1QB/C1QC/SNAI2/PIK3R1/C1QA/TGFB3/MAPRE2/ITGAM/CX3CR1/ITGB1/PLXNC1/CX3CL1/TREM2/IQSEC1/C3/STON1
GOCC_FICOLIN_1_RICH_GRANULE_LUMEN	GOCC_FICOLIN_1_RICH_GRANULE_LUMEN	119	0.427896124307465	1.90240391310617	1.04142147052853e-05	0.000225437118326176	0.000167408411825931	3262	tags=40%, list=22%, signal=32%	FGL2/CFD/MNDA/GSN/PGM2/GSTP1/CRISPLD2/PLEKHO2/IDH1/CAT/HBB/HMGB1/CTSS/ALDOC/ASAH1/ARPC5/CAPN1/MVP/VCL/QPCT/GLB1/ACTR2/CTSZ/PGAM1/HSPA6/AGL/CTSB/OSTF1/FTH1/PYGL/GMFG/CSTB/IMPDH2/PGM1/MIF/DERA/HUWE1/PPIA/ALOX5/PSMA2/MAPK14/CTSH/AMPD3/CTSD/GSDMD/ACTR10/ALAD/HSP90AB1
GOMF_TRANSMEMBRANE_TRANSPORTER_BINDING	GOMF_TRANSMEMBRANE_TRANSPORTER_BINDING	120	0.429616396706638	1.9143120929075	1.04572264445356e-05	0.000225630840288612	0.000167552268730722	3513	tags=42%, list=23%, signal=32%	LYN/ITPR2/KCNQ1/PKD2/ID2/CAV1/YWHAH/ACTN2/TSPO/LRRK2/KCNE3/KCNB1/SLC5A3/FXYD1/SRI/CTNNB1/HERPUD1/CALM1/SCN4B/PRNP/PANX1/FYN/VDAC1/AKAP9/PYCARD/CAMK2D/SNTA1/NPTN/YES1/ABCC9/RIMS4/ANK3/TRAPPC2/HRC/GPD1L/BAK1/FLNA/KCNE4/HOMER1/PKP2/SLC8A1/HTT/ACTN4/S100A10/PDE4D/SRC/FMR1/KCNIP1/TCAP/DLG1
GOBP_REGULATION_OF_PEPTIDYL_TYROSINE_PHOSPHORYLATION	GOBP_REGULATION_OF_PEPTIDYL_TYROSINE_PHOSPHORYLATION	234	0.344750285647482	1.61543893566815	1.10115238418077e-05	0.000236819266000435	0.000175860734493395	5338	tags=50%, list=36%, signal=33%	IGF1/SFRP1/VTN/LYN/GHR/PARP14/PECAM1/CD36/CD74/PTPN11/KITLG/TNFRSF14/NRP1/PARP9/CCL5/IBTK/ITGB2/CAV1/FGF7/LRP4/TNFRSF1A/CD4/ERBB4/EGFR/APP/CSF1R/FGF10/THY1/ACVR1/RAP2C/NEDD9/SYK/PDGFC/MVP/ITGA5/GPRC5B/IL6ST/PRNP/HCLS1/HGF/NCK2/SHC1/FYN/IL34/ABI1/SH3BP5/SNX6/LRP8/YES1/TREM2/IL6R/PTPN2/PDGFA/CD44/MIF/GAS6/SFRP2/HYAL2/RAP2B/ADAM17/EFNA1/RIPK2/PPP2R5B/PDGFD/PTPRC/PPP2R1A/EHD4/ARRB2/PDCL3/SRC/NTF3/DLG…
GOBP_DEFENSE_RESPONSE_TO_SYMBIONT	GOBP_DEFENSE_RESPONSE_TO_SYMBIONT	265	0.324168430392533	1.51980610727905	1.12070163967533e-05	0.000240243613631372	0.000178403636934179	4026	tags=36%, list=27%, signal=27%	FGL2/TRIM22/IFITM1/IFI44L/EIF2AK2/TRIM38/IFI16/PLSCR1/IFIT2/TRIM56/IL33/PARP9/IFIT1/ZC3HAV1/GBP1/IFI6/ZMPSTE24/IFITM2/RNASEL/IFITM3/DDX60/SLFN11/SPON2/IFIT5/IFIT3/MX1/ATG5/DDX60L/IRF2/RNF135/HTRA1/DTX3L/BST2/TRIM8/SENP7/GBP3/TRIM25/RNASE6/MID2/BNIP3L/IL10RB/TRIM21/IFI27/TRIM5/RSAD2/MICA/RTP4/TRIM35/BECN1/PYCARD/OAS1/PHB2/ISG15/EIF2AK4/BCL2/IRF9/CASP1/ABCC9/TRAF3IP2/SAMHD1/KCNJ8/TICAM1/APOBEC3G/UN…
GOBP_RESPONSE_TO_FIBROBLAST_GROWTH_FACTOR	GOBP_RESPONSE_TO_FIBROBLAST_GROWTH_FACTOR	105	0.452889471327813	1.92997095889234	1.13333791628614e-05	0.000241390043648856	0.000179254969802171	2712	tags=39%, list=18%, signal=32%	SFRP1/FLRT2/ZFP36L2/CCL2/SMOC2/PTPN11/NDST1/CCL5/COL1A1/IQGAP1/EXT1/FGF7/HHIP/GCLC/FGF10/CXCL13/CREB3L1/TBX2/SULF1/CTNNB1/ZFP36L1/SPRY1/FLRT3/SULF2/ITGB1BP1/NGFR/FGF2/SPRY2/ELK1/NPTN/KIF16B/GRB2/CHURC1/GPC1/APLN/FAM20C/FRS2/CD44/HYAL2/FGFR1/NPR2
GOBP_REGULATION_OF_AUTOPHAGY	GOBP_REGULATION_OF_AUTOPHAGY	306	0.317537537375063	1.51457526341424	1.13109184326961e-05	0.000241390043648856	0.000179254969802171	4013	tags=39%, list=27%, signal=29%	DCN/DAPL1/TRIM22/ITPR1/RNF152/TRIM38/IFI16/NUPR1/GPR137B/UBQLN2/HIF1A/FYCO1/VPS13C/ZMPSTE24/GATA4/USP13/ATP6V0E1/KDR/CTSA/PLEKHF1/ATG5/WDR45/DAPK1/TSPO/LRRK2/HSPB8/HMGB1/TRIM8/ATM/MAP3K7/SREBF2/IL10RA/RALB/SNCA/PRKD1/CAPN1/MID2/BNIP3L/HTR2B/TRIM21/MTM1/ADRB2/SNX7/TRIM5/CTTN/SESN1/MTMR4/HGF/RAB3GAP2/PSAP/NOD1/VDAC1/BECN1/CISD2/PYCARD/SNX6/MT3/RRAGB/PIK3CA/FEZ2/BCL2/HSPB1/SNX4/CAMKK2/AKT1/TREM2/TIC…
GOBP_CARDIAC_EPITHELIAL_TO_MESENCHYMAL_TRANSITION	GOBP_CARDIAC_EPITHELIAL_TO_MESENCHYMAL_TRANSITION	37	0.619623612991431	2.09734337548126	1.16009966152419e-05	0.000246298081985135	0.00018289965311412	2781	tags=54%, list=19%, signal=44%	TGFBR3/SNAI2/TGFBR2/TMEM100/TGFB3/ACVRL1/JAG1/PDCD4/ACVR1/MSX2/TBX3/SPRY1/OLFM1/TGFB2/ENG/EMP2/SMAD4/HEYL/EFNA1/ADAM15
GOMF_SMAD_BINDING	GOMF_SMAD_BINDING	72	0.512650967237652	2.08973394873133	1.21181112926091e-05	0.000256454853681286	0.000190442018060744	3494	tags=49%, list=23%, signal=37%	DAB2/COL3A1/TGFBR3/TGFBR2/COL1A2/GATA4/USP9Y/ACVRL1/SMAD3/MEF2A/PURA/BMPR1A/COL5A2/CREB3L1/ACVR1/CITED2/SMAD5/IPO7/CTNNB1/TGFB1I1/TGFBRAP1/ZMIZ1/SKI/MAGI2/SMAD4/ZBTB7A/EID2/FERMT2/SMAD7/PML/HIPK2/USP9X/PURB/JUN/TOB1
GOBP_REGULATION_OF_CHROMOSOME_SEGREGATION	GOBP_REGULATION_OF_CHROMOSOME_SEGREGATION	122	-0.568679343007736	-1.83922091906851	1.25673265913515e-05	0.000265114558411186	0.000196872668995594	2276	tags=37%, list=15%, signal=32%	IK/CHFR/CENPE/DYNC1LI1/KAT5/PSMG2/CDK5RAP2/UBE2C/NCAPG2/CCNB1/ANAPC2/MAPK15/ANAPC11/KNTC1/SMARCA4/NCAPD2/PRAP1/CENPF/ZWINT/PCID2/MAD2L2/NCAPG/ACTL6A/NDC80/BIRC5/ESPL1/CDCA8/BUB1B/DLGAP5/CSNK2A2/NCAPH/ZWILCH/BUB1/NUF2/TEX14/CDCA2/TRIP13/PLK1/TACC3/KIF2C/CDC20/TTK/USP44/HORMAD1/KIF2B
GOCC_SPINDLE	GOCC_SPINDLE	331	-0.466186157337157	-1.59843669376549	1.26242460697198e-05	0.000265469860208964	0.00019713651423158	2276	tags=29%, list=15%, signal=25%	IK/KIF3B/DR1/CENPE/CALM3/DYNC1LI1/KAT5/ASPM/CEP350/FAM161A/KIF20B/CDK5RAP2/ARHGEF2/GPSM2/TUBGCP4/CKAP2/TNKS/KBTBD8/CCNB1/CEP63/TBCCD1/MAPK15/NUSAP1/KIFC1/KNTC1/KIF11/PLK2/FBF1/CTDP1/TPX2/HEPACAM2/KIF3A/KIF2A/CENPF/KIF23/MAD2L2/TOPBP1/CCDC117/NDE1/CKAP2L/RAB11FIP4/LATS2/WDR5/KIF20A/SAC3D1/KATNA1/CEP170/RANGAP1/HSF1/NEDD1/CDC14C/EFHC1/RAE1/DCDC2/KATNAL2/ESPL1/CDCA8/MAPRE3/POLB/BUB1B/MAP1S/DLGAP5/PR…
GOBP_VASCULOGENESIS	GOBP_VASCULOGENESIS	80	0.492404896492492	2.01978736397389	1.26910141104765e-05	0.000265489691461268	0.000197151240814662	1891	tags=36%, list=13%, signal=32%	RIN2/TGFBR3/PDGFRB/ITGAV/FZD4/TGFBR2/ITGB8/NRP1/CD34/RAP1A/TMEM100/CAV1/KDR/HEG1/ZFPM2/CITED2/YAP1/CTNNB1/ZFP36L1/SPRED1/RRAS/HDAC7/WT1/NTRK2/ZMIZ1/CUL7/ENG/EMP2/ADM
GOBP_ACROSOME_REACTION	GOBP_ACROSOME_REACTION	32	-0.747587659763004	-2.00209854688915	1.27183868393735e-05	0.000265489691461268	0.000197151240814662	894	tags=47%, list=6%, signal=44%	RIMS1/STX2/CACNA1H/PLA2G10/PLCD4/CRISP1/PKDREJ/CCDC87/ACR/TRIM36/IQCF1/PCSK4/AKAP3/TNP2/ROPN1B
GOBP_CARDIOCYTE_DIFFERENTIATION	GOBP_CARDIOCYTE_DIFFERENTIATION	134	0.419128122393869	1.90880348956753	1.27454290284848e-05	0.000265489691461268	0.000197151240814662	3288	tags=37%, list=22%, signal=29%	IGF1/PDGFRA/TGFBR3/PDGFRB/EDNRA/VCAM1/ZMPSTE24/GATA4/FHOD3/RGS2/JAG1/MEF2A/ATG5/EGFR/FHL2/ACTN2/PDCD4/BMPR1A/PI16/GATA6/ACVR1/MAP2K4/MEF2C/CITED2/DLL1/PDLIM5/TBX2/EDN1/SORBS2/TBX3/SPRY1/HAND2/ITGB1/AKAP13/WT1/TGFB2/ENG/SMAD4/INHBA/FRS2/PPARA/SGCD/CDC42/SRF/MYH11/SLC8A1/LMNA/ARRB2/EFNB2/ADPRHL1
GOBP_VASCULAR_ENDOTHELIAL_GROWTH_FACTOR_SIGNALING_PATHWAY	GOBP_VASCULAR_ENDOTHELIAL_GROWTH_FACTOR_SIGNALING_PATHWAY	39	0.615417243317245	2.13736619337088	1.28739844418402e-05	0.000267326874428681	0.000198515523170167	4708	tags=67%, list=31%, signal=46%	DCN/PDGFRA/PDGFRB/SMOC2/NRP1/CD63/KDR/SEMA6A/DLL1/PRKD1/GAB1/VEGFB/SPRY2/PIK3CA/HSPB1/FOXC1/ROBO1/NUS1/NRP2/CCBE1/VEGFC/PRKD2/VEGFA/PGF/TNXB/ADAMTS3
GOBP_POSITIVE_REGULATION_OF_CELL_SUBSTRATE_ADHESION	GOBP_POSITIVE_REGULATION_OF_CELL_SUBSTRATE_ADHESION	119	0.424036574240638	1.88524455425046	1.29447050816467e-05	0.000267955395190087	0.000198982259363603	3295	tags=39%, list=22%, signal=31%	DAB2/SFRP1/ABI3BP/ECM2/RIN2/VTN/VIT/CD36/MYOC/NRP1/HSD17B12/EMILIN1/SMAD3/KDR/SPOCK2/DOCK1/THY1/DOCK5/CCDC80/NID1/TEK/NEDD9/EFEMP2/ITGA5/ITGB1BP1/RRAS/ITGA3/PLEKHA2/RAC1/CCL21/EMP2/LIMS1/CX3CL1/LIMS2/RSU1/DAG1/FERMT2/FLNA/CDC42/FBLN2/MDK/S100A10/CSF1/P4HB/FN1/MAP4K4/ABL1
GOBP_POSITIVE_REGULATION_OF_OSTEOBLAST_DIFFERENTIATION	GOBP_POSITIVE_REGULATION_OF_OSTEOBLAST_DIFFERENTIATION	60	0.544096117432721	2.13898714263843	1.30939341636206e-05	0.000270200061993218	0.000200649137060499	2550	tags=43%, list=17%, signal=36%	IGF1/DDR2/IFITM1/PPP3CA/BMPR2/JAG1/WWTR1/BMPR1A/ACVR1/MEF2C/SMAD5/PRKD1/YAP1/MSX2/CTNNB1/CLIC1/IL6ST/CEBPD/HGF/FGF2/LRP3/IL6R/FAM20C/CEBPB/FERMT2/SFRP2
GOBP_HUMORAL_IMMUNE_RESPONSE_MEDIATED_BY_CIRCULATING_IMMUNOGLOBULIN	GOBP_HUMORAL_IMMUNE_RESPONSE_MEDIATED_BY_CIRCULATING_IMMUNOGLOBULIN	44	0.585408713078563	2.11946458574937	1.34301611720097e-05	0.000276277601252772	0.000205162285573068	2418	tags=39%, list=16%, signal=32%	C7/C1S/C6/C1QB/C1R/CFI/SERPING1/C1QC/C1RL/C1QA/BCL3/C2/FCGR2B/TREM2/C3/SVEP1/CD46
GOBP_MUSCLE_HYPERTROPHY	GOBP_MUSCLE_HYPERTROPHY	80	0.489662646160511	2.00853897345454	1.3947510956262e-05	0.000286031927474549	0.000212405796638789	3149	tags=44%, list=21%, signal=35%	IGF1/IGFBP5/PRKCA/PPP3CA/MYOC/LMCD1/GATA4/TNFRSF1A/SMAD3/RGS2/ROCK2/MEF2A/PI16/GATA6/MAP2K4/PDLIM5/PDE5A/EDN1/SORBS2/HTR2B/HAND2/IL6ST/AKAP13/BECN1/CAMK2D/SMAD4/ATP2B4/PPARA/CYBA/FOXO1/TNFRSF1B/LMNA/GATA5/PDE9A/TWF1
GOBP_REGULATION_OF_CELL_MORPHOGENESIS	GOBP_REGULATION_OF_CELL_MORPHOGENESIS	218	0.345777762648952	1.62500411188831	1.40535689023208e-05	0.000287317408669669	0.000213360388175909	4425	tags=44%, list=30%, signal=32%	ANXA1/RHOJ/HEXB/CCL2/FZD4/LPAR1/PARVA/ARHGAP18/PALMD/ZMPSTE24/SYT4/RHOU/ITGB2/RDX/KDR/MSN/MYH9/CSF1R/MACF1/TPM1/SH3KBP1/BRWD3/BAMBI/CDC42EP4/FAM171A1/SH3D19/RHOQ/RASAL1/ZMYM3/PLXNC1/PHIP/CPNE5/MKLN1/FYN/CCL13/LST1/PLXND1/GNA12/PAK3/RAC1/CUL7/LRP8/STAU2/ITSN2/PLXNA1/P2RY1/DLC1/EPS8/ARAP1/NTNG1/NTNG2/DAG1/CDC42EP2/TBC1D24/EZR/CD44/FERMT2/GNA13/HCK/BRWD1/CORO1A/ITGA7/PLXNA3/CDC42EP1/RHOG/FBLIM1/PLXN…
GOBP_POSITIVE_REGULATION_OF_REACTIVE_OXYGEN_SPECIES_METABOLIC_PROCESS	GOBP_POSITIVE_REGULATION_OF_REACTIVE_OXYGEN_SPECIES_METABOLIC_PROCESS	62	0.530490480854063	2.07818446565992	1.41369616061617e-05	0.000288133026705276	0.000213966061815687	4289	tags=55%, list=29%, signal=39%	CYP1B1/PDGFRB/ACE2/PID1/TGFBR2/GSTP1/CD36/TYROBP/TLR4/RIPK1/ITGB2/AKR1C3/AGTR1/TSPO/NFE2L2/ITGAM/SLC5A3/SNCA/SYK/GADD45A/CBR1/CLCN3/GRB2/CYBA/GNAI2/MAPK14/DUOXA1/TLR6/CDKN1A/GNAI3/DCXR/ZNF205/ZC3H12A/PDGFB
GOBP_POSITIVE_REGULATION_OF_PHOSPHATIDYLINOSITOL_3_KINASE_SIGNALING	GOBP_POSITIVE_REGULATION_OF_PHOSPHATIDYLINOSITOL_3_KINASE_SIGNALING	78	0.500502487869153	2.03799432436671	1.46381345831249e-05	0.000297432526008035	0.000220871820816735	3400	tags=41%, list=23%, signal=32%	DCN/IGF1/DDR2/PDGFRA/PDGFRB/MYOC/CCL5/CAT/KDR/ERBB4/TEK/PDGFC/HCST/DDR1/HCLS1/HGF/INSR/FGF2/BECN1/TGFB2/UNC5B/NTRK2/ROR1/TREM2/PDGFA/FGFR1/PDGFD/SRC/FN1/FGR/NEDD4/F2R
GOBP_ANTIGEN_PROCESSING_AND_PRESENTATION_OF_EXOGENOUS_PEPTIDE_ANTIGEN_VIA_MHC_CLASS_II	GOBP_ANTIGEN_PROCESSING_AND_PRESENTATION_OF_EXOGENOUS_PEPTIDE_ANTIGEN_VIA_MHC_CLASS_II	26	0.69050728207668	2.22795508008761	1.48951178316099e-05	0.000301728625432979	0.000224062081529416	3092	tags=77%, list=21%, signal=61%	HLA-DRA/HLA-DPA1/B2M/HLA-DPB1/HLA-DMA/HLA-DMB/FCER1G/CD74/HLA-DQA1/HLA-DRB1/CTSS/LGMN/HLA-DQA2/FCGR2B/IFI30/UNC93B1/HLA-DOA/HLA-DQB1/HLA-DRB5/CTSD
GOCC_SPERM_PRINCIPAL_PIECE	GOCC_SPERM_PRINCIPAL_PIECE	16	-0.857123491308895	-1.99430043843328	1.51546373697547e-05	0.000305119507408071	0.000226580132551156	914	tags=62%, list=6%, signal=59%	IFT172/CATSPER4/CATSPERB/SLC22A14/CATSPER1/SPAG6/AKAP3/FSCB/SPA17/AKAP4
GOBP_REGULATION_OF_SYNAPSE_STRUCTURE_OR_ACTIVITY	GOBP_REGULATION_OF_SYNAPSE_STRUCTURE_OR_ACTIVITY	222	0.341592160028634	1.61212160410315	1.51178493260417e-05	0.000305119507408071	0.000226580132551156	4314	tags=40%, list=29%, signal=29%	SLITRK4/NEGR1/PGRMC1/FLRT2/LRRN3/APOE/CLSTN2/AMIGO2/LRP4/APP/LRRK2/RAB17/TANC1/OGT/MEF2C/PDLIM5/IL10RA/NEDD9/SNCA/NLGN2/CTNNB1/FLRT3/PRNP/ITGB1/PLXNC1/FZD1/FCGR2B/WASL/ROBO2/FYN/EGLN1/ADAM10/NTRK2/PAK3/DLG5/ARF4/LRP8/STAU2/AKT1/RHOB/LRFN3/LRFN5/TREM2/PPT1/NTNG2/DAG1/GPM6A/SLITRK6/ZDHHC15/LRRN1/CAMK1/SRPX2/LILRB2/NGEF/CDC42/CNTNAP1/EFNA1/CDH2/DNM3/HOMER1/MAPK14/NRP2/TLR2/MDGA1/CLSTN1/GRIPAP1/RAP2A…
GOCC_SPINDLE_POLE	GOCC_SPINDLE_POLE	135	-0.554886629850731	-1.81382954465794	1.53439453531786e-05	0.000307994830361985	0.000228715332170346	2276	tags=39%, list=15%, signal=33%	IK/CALM3/DYNC1LI1/KAT5/ASPM/FAM161A/KIF20B/CDK5RAP2/GPSM2/TUBGCP4/CKAP2/TNKS/CCNB1/CEP63/TBCCD1/KNTC1/KIF11/PLK2/FBF1/CTDP1/TPX2/KIF2A/CENPF/TOPBP1/NDE1/CKAP2L/LATS2/KATNA1/HSF1/NEDD1/CDC14C/EFHC1/RAE1/KATNAL2/DLGAP5/PRC1/CDC14A/GIT1/AURKA/TUBG1/KATNB1/ANKRD53/PLK1/TACC3/CDC20/SPAG5/AURKC/WDR62/NEK2/ODF2/SPATA17/CETN1
GOBP_ENDODERM_DEVELOPMENT	GOBP_ENDODERM_DEVELOPMENT	81	0.477590065168167	1.96364815079777	1.54024162773497e-05	0.000308234457465754	0.000228893277990318	2956	tags=38%, list=20%, signal=31%	VTN/ITGAV/COL6A1/GATA4/ITGB2/EXT1/LAMB1/SMAD3/MMP2/BMPR1A/COL5A2/GATA6/LAMC1/SOX2/MMP14/CTNNB1/ZFP36L1/ITGA5/ITGB5/COL4A2/COL5A1/SMAD4/KIF16B/GRB2/COL12A1/INHBA/MED12/TNRC6A/ITGA7/NR0B1/SSBP3
GOBP_CARDIAC_CHAMBER_MORPHOGENESIS	GOBP_CARDIAC_CHAMBER_MORPHOGENESIS	121	0.418992444986066	1.87355585203086	1.54752051482139e-05	0.000308758309945087	0.000229282288071032	3309	tags=41%, list=22%, signal=32%	TGFBR3/CPE/TGFBR2/EDNRA/BMPR2/PARVA/HIF1A/NRP1/GATA4/JAG1/FHL2/HEG1/ADAMTS1/BMPR1A/TPM1/GATA6/SMARCD3/ZFPM2/TEK/ACVR1/MEF2C/CITED2/TBX2/MSX2/NPY2R/TBX3/HAND2/FZD2/FZD1/ROBO2/EGLN1/TGFB2/ENG/SMAD4/SLIT2/NOTCH2/MDM2/FOXC1/ROBO1/HEYL/SFRP2/SMAD7/SMO/PKP2/SRF/NRP2/WNT11/ADPRHL1/APLNR/PPP1R13L
GOBP_ARTERY_MORPHOGENESIS	GOBP_ARTERY_MORPHOGENESIS	69	0.508821841207018	2.0279314612341	1.58463784730706e-05	0.000315214447464323	0.000234076581648993	3255	tags=48%, list=22%, signal=38%	COL3A1/LDLR/PDGFRB/TGFBR2/EDNRA/BMPR2/APOE/PRRX1/NRP1/HPGD/LRP1/PKD2/ACVRL1/MYLK/JAG1/BMPR1A/CITED2/TBX2/EDN1/EFEMP2/HAND2/ADAMTS9/TGFB2/ZMIZ1/ENG/FOXC1/FKBP10/SMAD7/NOTCH3/SRF/MDK/WNT11/EFNB2
GOBP_PLATELET_ACTIVATION	GOBP_PLATELET_ACTIVATION	125	0.419896600549842	1.89922300040904	1.60342745980254e-05	0.000316597865927931	0.000235103900883743	2884	tags=35%, list=19%, signal=29%	COL3A1/PDGFRA/PRKCA/LYN/PLSCR1/FCER1G/APOE/CD9/PLA2G4A/EMILIN1/TLR4/CTSG/HBB/CSRP1/C1QTNF1/PEAR1/GNAQ/MYH9/STXBP3/C1GALT1C1/TYRO3/MYL9/SYK/CLIC1/VCL/IL6ST/P2RX1/SERPINE2/AXL/PIK3CA/HSPB1/P2RY1/PLEK/FZD6/VWF/PDGFA/TLN1/FLNA/RAP2B/PPIA/GNA13/MAPK14/MERTK/SRF
GOBP_REGULATION_OF_BLOOD_PRESSURE	GOBP_REGULATION_OF_BLOOD_PRESSURE	176	0.377859323905249	1.73329168856436	1.60593120398226e-05	0.000316597865927931	0.000235103900883743	2792	tags=32%, list=19%, signal=26%	CPA3/ACE2/ATP1A2/KCNQ1/EDNRA/BMPR2/NR2F2/COL1A2/CD34/ATP2B1/EMILIN1/PCSK5/SCPEP1/ID2/EXT1/ACVRL1/CTSG/SMAD3/HBB/ATP6AP2/ACSM3/AGTR1/ERAP2/AR/TPM1/NPPB/DLL1/EDN1/DDAH1/HSD11B2/MECP2/P2RX1/ADRB2/ADH5/CTSZ/ECE1/GNA12/NPY1R/EDNRB/EMP2/ADM/IER3/ABCC9/ATP1A1/APLN/HMOX1/NCALD/PPARA/GAS6/RENBP/AGTRAP/GNA13/CYBA/NPR2/DRD5/SCNN1A
GOBP_REGULATION_OF_HEMOPOIESIS	GOBP_REGULATION_OF_HEMOPOIESIS	365	0.300043347057368	1.47953959912666	1.60153894792708e-05	0.000316597865927931	0.000235103900883743	3317	tags=30%, list=22%, signal=24%	HLA-DRA/ANXA1/B2M/SFRP1/FGL2/LRRC17/ZFP36L2/C1QC/PRKCA/SNAI2/MEIS1/LYN/PIK3R1/LGALS3/TFE3/GPR137B/TGFBR2/PPP3CA/PTN/CD74/KITLG/TYROBP/HIF1A/FBN1/NDFIP1/LAG3/TLR4/RIPK1/HLA-DRB1/ID2/CD4/JAG1/MAFB/HMGB1/AP3B1/SMARCD3/MMP14/GLI2/MEF2C/DLL1/NEDD9/TMEM64/SYK/CTNNB1/XBP1/ZFP36L1/INHA/HLA-B/HCLS1/HSPA9/FCGR2B/MEIS2/IL34/TMEM176B/ZMIZ1/PRDX2/KLF13/SH3RF1/AXL/ISG15/RB1/SOX13/RASSF2/MYC/NOTCH2/JAK3/CD83/ET…
GOBP_BASEMENT_MEMBRANE_ORGANIZATION	GOBP_BASEMENT_MEMBRANE_ORGANIZATION	33	0.640033287228088	2.10393669361456	1.61365113125518e-05	0.00031717581879627	0.00023553308562722	2200	tags=58%, list=15%, signal=49%	COL3A1/LAMA2/FLRT2/CAV2/LAMB2/CAV1/EXT1/LAMB1/COL4A1/CTSS/PHLDB2/LAMC1/NID1/CLASP2/ITGB1/NID2/LAMA1/PHLDB1/DAG1
GOBP_REGULATION_OF_ENDOPEPTIDASE_ACTIVITY	GOBP_REGULATION_OF_ENDOPEPTIDASE_ACTIVITY	295	0.319334603092847	1.5207860552122	1.68502740933575e-05	0.000329360160912847	0.000244581113645076	3160	tags=31%, list=21%, signal=25%	CRYAB/TNFSF10/SERPING1/SERPINB1/ARL6IP5/SERPINA3/VTN/IFI16/MAP3K5/LYN/DHCR24/GSN/TIMP3/PERP/A2M/IFI6/ASPH/F3/AQP1/SERPINH1/SMAD3/ROCK2/SERPINB9/DAPK1/PSME1/SPOCK2/HMGB1/SORL1/PSMB9/PRDX3/LAPTM5/HSPD1/SOX2/TIMP1/SNCA/LGMN/TMED10/RPS6KA3/PSMB8/USP47/SYK/EIF2AK3/SIAH2/APH1A/NOL3/P2RX1/SERPINE2/SERPINF1/A2ML1/HGF/FYN/NOD1/NGFR/COL4A3/PYCARD/MT3/SH3RF1/MTCH1/PSMA3/MYC/RPS27L/AKT1/DLC1/RAF1/CASP1/UACA/…
GOBP_REGULATION_OF_SMALL_GTPASE_MEDIATED_SIGNAL_TRANSDUCTION	GOBP_REGULATION_OF_SMALL_GTPASE_MEDIATED_SIGNAL_TRANSDUCTION	267	0.322093910789347	1.50186977886403	1.68558415684564e-05	0.000329360160912847	0.000244581113645076	4153	tags=40%, list=28%, signal=29%	IGF1/COL3A1/PDGFRB/ITGAV/ARHGDIB/LPAR1/KITLG/ARHGAP18/APOE/MYOC/NRP1/STARD13/CGNL1/RHOU/KANK2/ARHGAP1/MCF2/RDX/ARHGAP12/ARHGAP20/HEG1/DENND4C/ARHGEF9/CYTH4/MAPRE2/ARRB1/ARHGAP10/FGF10/ARHGEF3/SWAP70/OGT/ARHGEF12/FBP1/TRIO/SPRY1/TNFAIP1/RASAL1/DENND4A/OPHN1/ITGB1/AKAP13/ARHGAP24/ARHGAP25/SQSTM1/PLEKHG3/CD2AP/TGFB2/ITGA3/SPRY2/RAC1/NET1/SLIT2/NOTCH2/DLC1/EPS8/RAF1/ARHGAP5/IQSEC1/ARAP1/TGM2/CCDC125/…
GOBP_REGULATION_OF_NEURON_APOPTOTIC_PROCESS	GOBP_REGULATION_OF_NEURON_APOPTOTIC_PROCESS	200	0.357921248976311	1.66935149240954	1.71325412261027e-05	0.000333782214946189	0.000247864907583833	4404	tags=44%, list=29%, signal=31%	CCL2/TRIM2/NUPR1/TYROBP/HIF1A/APOE/NRP1/TGFB3/KDR/SARM1/GCLC/ITGAM/ATM/CX3CR1/GBE1/VSTM2L/NES/MAP2K4/TYRO3/MEF2C/CLN8/KCNB1/SNCA/LGMN/BTG2/CTNNB1/PRKCI/ATF4/MECP2/IL6ST/PRNP/BACE1/PLXND1/TGFB2/UNC5B/NTRK2/PAK3/SNX6/NQO1/MT3/AXL/PIK3CA/BCL2/CX3CL1/TREM2/PPT1/NR3C1/SIGMAR1/AIFM1/CHL1/CEBPB/HMOX1/GRIK2/NONO/SET/FOXO3/CORO1A/NGF/MDK/CASP3/CCL3/HIPK2/WFS1/ARRB2/NTF3/GRN/ADAM8/ABL1/JUN/CCND1/F2R/KRAS/M…
GOBP_ENDOCARDIAL_CUSHION_DEVELOPMENT	GOBP_ENDOCARDIAL_CUSHION_DEVELOPMENT	53	0.56210817159067	2.18062893800606	1.74627239676911e-05	0.000338225390532123	0.000251164386275841	2441	tags=42%, list=16%, signal=35%	ADAMTS5/SNAI2/TGFBR2/BMPR2/GATA4/TMEM100/TGFB3/ACVRL1/JAG1/BMPR1A/ACVR1/CITED2/TBX2/MSX2/TBX3/ROBO2/TGFB2/ENG/SMAD4/MDM2/ROBO1/HEYL
GOBP_NEGATIVE_REGULATION_OF_LEUKOCYTE_APOPTOTIC_PROCESS	GOBP_NEGATIVE_REGULATION_OF_LEUKOCYTE_APOPTOTIC_PROCESS	53	0.562023767546188	2.18030150298343	1.74627239676911e-05	0.000338225390532123	0.000251164386275841	3522	tags=49%, list=24%, signal=38%	CD74/KITLG/HIF1A/CXCL12/CCL5/BCL3/ST6GAL1/IRS2/HCLS1/CCL21/AXL/BCL2/JAK3/ST3GAL1/TSC22D3/MIF/ITPKB/GAS6/EFNA1/CD27/MERTK/GPAM/BCL6/IL7R/IRF7/SLC39A10
GOBP_AMINOGLYCAN_METABOLIC_PROCESS	GOBP_AMINOGLYCAN_METABOLIC_PROCESS	116	0.427771304474821	1.87484590131874	1.80057108197753e-05	0.000347725447434961	0.000258219078290041	2929	tags=41%, list=20%, signal=33%	DCN/LYVE1/HEXB/PDGFRB/CTBS/EDNRA/NDST1/CHSY1/HS3ST1/UGDH/CHST7/B4GALT4/EXT1/HS2ST1/IDS/CHI3L2/XYLT1/SGSH/SPOCK2/UST/CHST3/CHST9/ITIH5/B3GNT2/ST3GAL6/CSGALNACT1/GLB1/DSE/CHST11/ST3GAL4/FGF2/SLC35D2/EDNRB/CHPF/CHIA/CLTC/ST3GAL1/HEXA/FOXC1/CHST12/CD44/IDUA/HYAL2/GLCE/NFKB1/DSEL/CHST2
GOBP_POSITIVE_REGULATION_OF_MONOATOMIC_ION_TRANSPORT	GOBP_POSITIVE_REGULATION_OF_MONOATOMIC_ION_TRANSPORT	210	0.348845193382498	1.6317313892438	1.80646044923634e-05	0.0003478486632483	0.00025831057770139	3727	tags=39%, list=25%, signal=30%	LHCGR/ANO6/CCL2/GLRX/PDGFRB/LGALS3/RGN/PPP3CA/KCNQ1/EDNRA/CXCL12/CCL5/ATP2B1/CACNA2D1/PKD2/TMSB4X/CAV1/MYLK/P2RX7/ACTN2/TSPO/CTSS/GJC2/ATP1B1/THY1/GSTM2/CASK/EDN1/FXYD1/SNCA/SRI/CACNB4/CALM1/PLP1/SCN4B/P2RX1/KCNMB1/GSTO1/ADRB2/AKAP9/ATP1B2/CX3CL1/JAK3/P2RY1/WNK3/AKT1/TRPC1/TREM2/PPP3CB/DMD/ANK3/TRPV2/GPD1L/CACNB2/AHCYL1/PPP3R1/BAK1/KCNK3/FLNA/STIM2/CCR1/HOMER1/PKP2/HTT/CCL3/ACTN4/WFS1/ARRB2/ORAI1…
GOCC_PIGMENT_GRANULE	GOCC_PIGMENT_GRANULE	106	0.442761288914291	1.87446507350667	1.86641779681018e-05	0.000357316516938457	0.000265341355780163	3769	tags=51%, list=25%, signal=38%	GPNMB/SDCBP/APOE/CD63/RAB9A/TPP1/STOM/RAB17/NAP1L1/RAB7A/MMP14/YWHAB/CALU/ATP7A/TMED10/ANXA2/PDIA6/ITGB1/ANXA6/SERPINF1/BACE2/PRDX1/GANAB/CTSB/RAC1/PPIB/CLTC/ANXA11/ATP1A1/TRPV2/ERP29/FASN/TMEM33/CNP/STX3/HSPA5/GNA13/MYO7A/SYTL2/MYH11/MYRIP/CTSD/RAB35/P4HB/GCHFR/HSP90AB1/CANX/MYO5A/RAB5A/RAB38/RAB5B/SLC3A2/HSP90B1/TFRC
GOBP_KIDNEY_EPITHELIUM_DEVELOPMENT	GOBP_KIDNEY_EPITHELIUM_DEVELOPMENT	144	0.397946650781599	1.8192267935419	1.86550418225044e-05	0.000357316516938457	0.000265341355780163	4314	tags=40%, list=29%, signal=29%	SFRP1/PECAM1/EDNRA/CD34/IQGAP1/PKD2/KANK2/LAMB2/AQP1/TCF21/EXT1/SMAD3/HS2ST1/CAT/JAG1/WWTR1/OSR1/MEF2C/DLL1/SMAD5/YAP1/CTNNB1/SPRY1/ROBO2/FGF2/WT1/PBX1/EDNRB/MAGI2/SMAD4/MYC/BCL2/SLIT2/NOTCH2/MAGED1/FOXC1/LAMA5/PODXL/HEYL/SMAD7/SMO/WNT2B/LGR4/WNT11/GDF11/EFNB2/MTSS1/DLG1/PTCH1/SDC4/WNT6/SOX9/EPHA4/BMP2/BASP1/KLF15/VEGFA/EPHA7
GOBP_AMYLOID_BETA_CLEARANCE	GOBP_AMYLOID_BETA_CLEARANCE	37	0.609916907528509	2.06448747074561	1.91046076535866e-05	0.000363646324992408	0.000270041837765307	2175	tags=46%, list=15%, signal=39%	LDLR/IFNGR1/CD36/APOE/LRP1/ITGB2/LRP4/HMGCR/ITGAM/MARCO/MME/INSR/MSR1/CYP51A1/TREM2/CLTC/C3
GOBP_REGULATION_OF_MONOATOMIC_CATION_TRANSMEMBRANE_TRANSPORT	GOBP_REGULATION_OF_MONOATOMIC_CATION_TRANSMEMBRANE_TRANSPORT	301	0.311987795888356	1.46631755125675	1.90820948540256e-05	0.000363646324992408	0.000270041837765307	3513	tags=34%, list=23%, signal=26%	LHCGR/ANO6/GLRX/LYN/AHNAK/KCNIP3/ATP1A2/RGN/PPP3CA/KCNQ1/EDNRA/CD63/CLIC2/CACNA2D1/PKD2/TMSB4X/CAV1/YWHAH/ATG5/P2RX7/ACTN2/STOM/CTSS/GJC2/KCNE3/ATP1B1/THY1/OSR1/GSTM2/ATP7A/EDN1/FXYD1/SNCA/SRI/CACNB4/PRKD1/FXYD6/CALM1/PLP1/C4orf3/SCN4B/P2RX1/PRNP/ITGB1/KCNMB1/GSTO1/FYN/VDAC1/AKAP9/CAMK2D/PHB2/TCIRG1/ATP1B2/SNTA1/BCL2/CX3CL1/KLHL24/TMEM168/WNK3/TRPC1/TREM2/ABCC9/PPP3CB/DMD/FXYD5/REM1/ANK3/ATP2B4/H…
GOBP_NEGATIVE_REGULATION_OF_NEURON_DEATH	GOBP_NEGATIVE_REGULATION_OF_NEURON_DEATH	198	0.351050490451705	1.63329594600488	1.93567841504767e-05	0.000367317355161317	0.000272767925354188	3400	tags=35%, list=23%, signal=28%	CCL2/GPNMB/GHR/NCOA7/HIF1A/APOE/NRP1/CD34/TGFB3/KDR/HLA-F/LRRK2/SORL1/GCLC/CX3CR1/GBE1/VSTM2L/NES/MAP2K4/TYRO3/MEF2C/CLN8/SNCA/LGMN/BTG2/CTNNB1/NENF/PRKCI/ATF4/MECP2/IL6ST/SERPINF1/FZD1/PLXND1/UNC5B/NTRK2/SNX6/MT3/AXL/PIK3CA/BCL2/CX3CL1/AKT1/PPT1/CHL1/TBC1D24/CEBPB/HMOX1/GRIK2/PPARA/NONO/SET/IKBKG/CORO1A/CHMP4A/TNFRSF1B/NGF/MDK/HIPK2/WFS1/CSF1/ARRB2/NTF3/GRN/ADAM8/JUN/SLC23A2/UCN/CCND1/F2R
GOBP_SENSORY_SYSTEM_DEVELOPMENT	GOBP_SENSORY_SYSTEM_DEVELOPMENT	361	0.30038868860073	1.50114810358722	1.94083747443329e-05	0.000367317355161317	0.000272767925354188	2884	tags=28%, list=19%, signal=23%	CRYAB/RHOJ/EFEMP1/PDGFRA/ALDH1A3/CYP1B1/MEIS1/PDGFRB/TSKU/OSR2/FZD4/TGFBR2/SH3PXD2B/BMPR2/HIF1A/NRP1/FBN1/ATP2B1/C1QA/ANGPTL7/LAMB2/AQP1/VIM/MAF/ACVRL1/SMAD3/JAG1/KDR/RAB18/EGFR/FAT1/COL4A1/COL5A2/TMEM135/FGF10/ITGAM/THY1/SMARCD3/LAMC3/SOX2/NES/CLN8/CITED2/DLL1/TBX2/DIO3/RCN1/CTNNB1/NHS/PRKCI/ATF4/SPRY1/SPRED1/C12orf57/SERPINF1/CHRDL1/PBX2/COL5A1/MEIS2/CPAMD8/TTC8/FGF2/WT1/TGFB2/NTRK2/PBX1/SPRY2/…
GOBP_NEGATIVE_REGULATION_OF_VASCULATURE_DEVELOPMENT	GOBP_NEGATIVE_REGULATION_OF_VASCULATURE_DEVELOPMENT	88	0.472649207667014	1.95996271610252	1.94907018628981e-05	0.000367824527463922	0.00027314454882388	3320	tags=42%, list=22%, signal=33%	DCN/EMILIN1/ANGPTL7/FOXO4/ROCK2/ADAMTS1/STAB1/SEMA6A/CREB3L1/TEK/NPPB/ANGPT2/CLDN5/SULF1/CTNNB1/MECP2/SPRED1/ADAMTS9/GADD45A/SERPINF1/COL4A2/GTF2I/COL4A3/TGFB2/SPRY2/KLF2/FOXC1/ATP2B4/PGK1/FOXJ2/TIE1/AMOT/ALOX5/HSPG2/PML/THBS2/SPARC
GOBP_STEROL_METABOLIC_PROCESS	GOBP_STEROL_METABOLIC_PROCESS	139	0.406561107193838	1.86910460337847	1.96233338587561e-05	0.000369275464432956	0.000274222006943682	3070	tags=35%, list=21%, signal=28%	CYP11A1/STAR/CYP1B1/LDLR/TSKU/DHCR24/HMGCS1/APOC1/LIPA/NFE2L1/SULT2A1/APOE/DHCR7/EBP/SOAT1/HMGCR/CAT/APP/CYP4V2/SCARB1/IDI1/OSBPL5/CLN8/SREBF2/MBTPS2/LIMA1/SCAP/TM7SF2/FDX1/APOL2/MBTPS1/CH25H/CYB5R3/LSS/MT3/FDXR/CYP7B1/CYP51A1/FECH/EPHX2/LEPR/CYP27A1/ABCA1/SCARF1/NPC2/CYB5R1/EBPL/PMVK/STARD4
GOBP_NEGATIVE_REGULATION_OF_EPITHELIAL_CELL_MIGRATION	GOBP_NEGATIVE_REGULATION_OF_EPITHELIAL_CELL_MIGRATION	63	0.514886695550484	2.02458546843492	1.97429912577598e-05	0.000370474714139946	0.00027511256343376	2246	tags=35%, list=15%, signal=30%	DCN/NR2F2/APOE/SP100/STARD13/PTPRG/ACVRL1/HMGB1/CXCL13/MEOX2/MEF2C/ANGPT2/MECP2/SPRED1/ADAMTS9/GADD45A/SERPINF1/ITGB1BP1/FGF2/SLIT2/MMRN2/ATP2B4
GOBP_CELLULAR_RESPONSE_TO_PEPTIDE_HORMONE_STIMULUS	GOBP_CELLULAR_RESPONSE_TO_PEPTIDE_HORMONE_STIMULUS	283	0.321660760490424	1.49842685079813	1.99066042520676e-05	0.000372489679564113	0.000276608866101434	4373	tags=43%, list=29%, signal=31%	CYP11A1/LHCGR/DDR2/CYP1B1/RARRES2/CAV2/LYN/GHR/PID1/PIK3R1/STAT6/EDNRA/PTPN11/PDK4/FBN1/MAP1B/ATP2B1/GRB14/CAV1/NAMPT/FOXO4/ROCK2/DENND4C/AGTR1/ACTN2/RAB31/CFLAR/IRS1/SORL1/GCLC/NFE2L2/PLAT/OGT/RAB10/KAT2B/EDN1/FBP1/CCND3/XBP1/ZFP36L1/RPS6KB1/GAB1/PRKCI/RHOQ/ADCY6/IRS2/SLC39A14/PHIP/SHC1/INSR/APPL1/PTPRE/PXN/SOCS2/RB1/PIK3CA/JAK3/AKT1/RAF1/GRB2/CDK4/STAT5A/APEX1/NCOA2/PTPN2/AHCYL1/SLC27A1/INHBA/N…
GOBP_CHROMOSOME_SEPARATION	GOBP_CHROMOSOME_SEPARATION	74	-0.623593792493236	-1.90565690071316	2.02726463750536e-05	0.000377627995910161	0.000280424552645592	3323	tags=64%, list=22%, signal=50%	SMC4/INCENP/ANAPC7/ZW10/TOP3A/MAD1L1/SMC2/BUB3/SPC25/MAD2L1/NCAPH2/SPC24/TPR/IK/CHFR/DYNC1LI1/PSMG2/CDK5RAP2/NCAPG2/CCNB1/MAPK15/ANAPC11/KNTC1/NCAPD2/PRAP1/CENPF/ZWINT/PCID2/MAD2L2/NCAPG/NDC80/BIRC5/ESPL1/CDCA8/BUB1B/DLGAP5/CSNK2A2/NCAPH/ZWILCH/BUB1/NUF2/TEX14/TRIP13/PLK1/CDC20/TTK/USP44
GOBP_MYELOID_LEUKOCYTE_ACTIVATION	GOBP_MYELOID_LEUKOCYTE_ACTIVATION	219	0.344603529956912	1.61402252999005	2.0295224417877e-05	0.000377627995910161	0.000280424552645592	3896	tags=40%, list=26%, signal=30%	ANXA1/LDLR/LYN/PLSCR1/FCER1G/PLA2G2A/GPR137B/TGFBR2/IFNGR1/CD74/ITGB8/TYROBP/IL33/SYT11/LTBR/CCL5/PLA2G4A/CTSC/TLR4/C1QA/S100A13/DYSF/ITGB2/CTSG/NMI/AIF1/ADAM9/APP/LRRK2/HMGB1/IFI35/CD93/ITGAM/ATM/STXBP3/CX3CR1/HSPD1/DNASE1L3/SHPK/SNCA/SYK/VAMP7/RELB/FCGR2B/FCGR3A/ADAM10/VSIG4/PYCARD/SNX6/RAC2/PJA2/TLR1/CX3CL1/NOTCH2/SNX4/LRFN5/TREM2/TRAF3IP2/TICAM1/HMOX1/MIF/MT1G/VAMP3/LCP2/HYAL2/HAVCR2/NDRG1/TL…
GOCC_AXONEMAL_MICROTUBULE	GOCC_AXONEMAL_MICROTUBULE	17	-0.848711767195533	-2.00849377824094	2.04526724216005e-05	0.00037949160257894	0.000281808457101987	1610	tags=82%, list=11%, signal=74%	ARL6/TTC30B/EFHC2/TTC30A/EFHC1/PACRG/TEKT4/SPAG8/EFHB/RIBC2/MNS1/TEKT1/TEKT2/TEKT3
GOBP_POSITIVE_REGULATION_OF_KINASE_ACTIVITY	GOBP_POSITIVE_REGULATION_OF_KINASE_ACTIVITY	379	0.289280792716487	1.44567391604987	2.10097243093568e-05	0.000388738586103853	0.000288675218164141	4325	tags=40%, list=29%, signal=29%	IGF1/DDR2/PDGFRA/PDGFRB/MAP3K5/LYN/GHR/FZD4/TGFBR2/CD74/KITLG/TXN/TPD52L1/CCL5/RAP1A/TLR4/IQGAP1/PKD2/HLA-DRB1/CCND2/ADAM9/CD4/KDR/ERBB4/EGFR/P2RX7/ANG/CSF1R/LRRK2/IRS1/PRLR/TEK/MAP3K7/TYRO3/MEF2C/PDE5A/EDN1/NEDD9/RALB/SNCA/PRKD1/CCND3/SYK/HTR2B/PDGFC/CALM1/DDR1/GPRC5B/PRNP/IRAK1/AKAP13/ADRB2/ITGB1BP1/SASH1/INSR/FGF2/IL34/ABI1/TGFB2/NTRK2/CCL21/MT3/EMP2/LRP8/PHB2/AXL/JTB/RASSF2/ROR1/TNFRSF10B/MAG…
GOBP_LUNG_MORPHOGENESIS	GOBP_LUNG_MORPHOGENESIS	50	0.566869880458346	2.13884901793924	2.23586878721904e-05	0.000412545817452337	0.000306354342256987	3086	tags=46%, list=21%, signal=37%	NFIB/TGFBR2/TCF21/EXT1/FGF7/HHIP/AP3B1/FGF10/TBX2/YAP1/CTNNB1/SPRY1/CTSZ/SPRY2/DLG5/LAMA1/DAG1/CDC42/RPL13A/WNT2B/CTSH/SRF/PLOD3
GOCC_CLATHRIN_COATED_ENDOCYTIC_VESICLE_MEMBRANE	GOCC_CLATHRIN_COATED_ENDOCYTIC_VESICLE_MEMBRANE	69	0.501358763609697	1.99818704259567	2.24584391199192e-05	0.000413235279806513	0.000306866333354919	3849	tags=48%, list=26%, signal=36%	HLA-DRA/HLA-DPA1/HLA-DPB1/LDLR/FZD4/CD74/HLA-DQA1/APOE/CD9/HLA-DRB1/SCARB2/CD4/EGFR/VAMP7/HLA-DQA2/IGF2R/ADRB2/FZD2/SGIP1/CLTC/STON1/TGOLN2/VAMP3/HLA-DQB1/HLA-DRB5/SH3GL2/IL7R/RAB35/RAB5A/M6PR/BTC/TFRC/HLA-DQB2
GOBP_SPROUTING_ANGIOGENESIS	GOBP_SPROUTING_ANGIOGENESIS	114	0.434620929060836	1.92432112742468	2.3257807953442e-05	0.000426758226824375	0.000316908402293145	3445	tags=39%, list=23%, signal=30%	ANXA1/RSPO3/RHOJ/PARVA/NRP1/STARD13/ACVRL1/KDR/AGTR1/SEMA6A/CLEC14A/CREB3L1/TEK/MEOX2/RNF213/DLL1/ITGA5/SPRED1/ADAMTS9/VEGFB/ITGB1/ITGB1BP1/HDAC7/NGFR/FGF2/ENG/SLIT2/MMRN2/AKT1/KLF2/ROBO1/HMOX1/SRPX2/PPP1R16B/PIK3C2A/ALOX5/SRF/RAMP2/CCBE1/EFNB2/ABL1/APLNR/CARD10/VEGFC
GOBP_REGULATION_OF_LIPASE_ACTIVITY	GOBP_REGULATION_OF_LIPASE_ACTIVITY	83	0.477544018354561	1.97511035219113	2.34270480594456e-05	0.000428676150126429	0.000318332641994153	2867	tags=37%, list=19%, signal=30%	ANXA1/PDGFRA/PDGFRB/APOC1/EDNRA/LPAR1/PLA2G5/CCL5/LRP1/PCSK6/PCSK5/RGS2/EGFR/AGTR1/GNAQ/ANG/SNCA/HTR2B/GPIHBP1/FGF2/ARF4/PHB2/RHOC/PPT1/ARL1/CD86/ARHGAP6/FGFR1/GNA13/ANGPTL4/PLA2R1
GOBP_REGULATION_OF_MUSCLE_SYSTEM_PROCESS	GOBP_REGULATION_OF_MUSCLE_SYSTEM_PROCESS	212	0.342826987499589	1.6087631734654	2.40888242104304e-05	0.0004395712715424	0.00032642330153789	4799	tags=45%, list=32%, signal=31%	IGF1/IGFBP5/CALCRL/PRKCA/ACE2/ATP1A2/PPP3CA/KCNQ1/LMCD1/ATP2B1/CLIC2/GATA4/CAV1/AIF1/TNFRSF1A/SMAD3/RGS2/ROCK2/MEF2A/PI16/TPM1/ATP1B1/DOCK5/GSTM2/PDE5A/EDN1/SRI/MYL9/RPS6KB1/CALM1/HAND2/IL6ST/P2RX1/TNNT3/ANXA6/C12orf57/GSTO1/ADRB2/CTTN/AKAP9/BECN1/CAMK2D/SMAD4/NMUR2/ATP1A1/DMD/DAG1/ATP2B4/HRC/PPARA/DOCK4/SMAD7/FOXO3/PPP1R12B/TMEM38A/FOXO1/PKP2/SRF/TACR2/TNFRSF1B/SLC8A1/LMNA/GATA5/PDE9A/PDE4D/TWF1…
GOBP_RESPIRATORY_SYSTEM_DEVELOPMENT	GOBP_RESPIRATORY_SYSTEM_DEVELOPMENT	195	0.357232652005543	1.64061379048254	2.42368946209556e-05	0.000441058214201126	0.000327527497292439	2884	tags=31%, list=19%, signal=26%	COL3A1/NFIB/IGFBP5/PDGFRA/ALDH1A3/PDGFRB/TGFBR2/LIPA/BMPR2/CRISPLD2/TGFB3/TCF21/EXT1/FGF7/HHIP/KDR/HSD11B1/HEG1/BMPR1A/AP3B1/FGF10/GATA6/ZFPM2/MMP14/GLI2/TBX2/ATP7A/YAP1/CTNNB1/SPRY1/HS6ST1/MME/EPAS1/MSC/CTSZ/WT1/ITGA3/SPRY2/DLG5/SKI/LTBP3/ELK1/LAMA1/KLF2/NPHP3/DAG1/RBBP9/LAMA5/PDGFA/PHF14/PPP3R1/RCN3/SP3/DISP1/MAN1A2/CDC42/RPL13A/WNT2B/ASS1/CTSH/SRF
GOBP_CELLULAR_RESPONSE_TO_AMYLOID_BETA	GOBP_CELLULAR_RESPONSE_TO_AMYLOID_BETA	41	0.594288681478594	2.11326310979209	2.4568012956167e-05	0.000443458096436893	0.000329309637148741	2052	tags=46%, list=14%, signal=40%	IGF1/GJA1/CD36/VCAM1/LRP1/TLR4/CACNA2D1/CASP4/APP/BCL2L2/LGMN/PRNP/ADRB2/FCGR2B/BACE1/FYN/NGFR/SNX6/TREM2
GOBP_CARDIAC_SEPTUM_DEVELOPMENT	GOBP_CARDIAC_SEPTUM_DEVELOPMENT	99	0.457000478802141	1.91935484090038	2.45696137367662e-05	0.000443458096436893	0.000329309637148741	2946	tags=36%, list=20%, signal=29%	TGFBR3/TGFBR2/BMPR2/PARVA/NDST1/NRP1/GATA4/JAG1/HEG1/BMPR1A/GATA6/ZFPM2/ACVR1/CITED2/TBX2/MSX2/TBX3/FZD2/FZD1/ROBO2/EGLN1/PLXND1/TGFB2/ENG/SMAD4/SLIT2/NOTCH2/MDM2/NPHP3/ROBO1/FRS2/HEYL/SMAD7/SMO/NRP2/PDE2A
GOBP_SECONDARY_ALCOHOL_METABOLIC_PROCESS	GOBP_SECONDARY_ALCOHOL_METABOLIC_PROCESS	135	0.408956443459505	1.86202342913353	2.4562112824957e-05	0.000443458096436893	0.000329309637148741	2691	tags=32%, list=18%, signal=26%	CYP11A1/STAR/LDLR/TSKU/DHCR24/HMGCS1/APOC1/NFE2L1/SULT2A1/APOE/IDH1/DHCR7/EBP/SOAT1/HMGCR/CAT/APP/SCARB1/IDI1/OSBPL5/CLN8/SREBF2/MBTPS2/LIMA1/SCAP/TM7SF2/FDX1/APOL2/MBTPS1/CH25H/CYB5R3/LSS/MT3/FDXR/CYP7B1/CYP51A1/FECH/EPHX2/LEPR/CYP27A1/ABCA1/SCARF1/NPC2
GOBP_REGULATION_OF_OSTEOBLAST_DIFFERENTIATION	GOBP_REGULATION_OF_OSTEOBLAST_DIFFERENTIATION	113	0.423982290649365	1.85890995634841	2.49886743044514e-05	0.000449796137480126	0.000334016232908185	4162	tags=50%, list=28%, signal=36%	IGF1/SFRP1/IGFBP5/DDR2/IFITM1/SNAI2/PPP3CA/BMPR2/SMAD3/ID3/JAG1/WWTR1/BMPR1A/ACVR1/MEF2C/SMAD5/BAMBI/PRKD1/YAP1/TMEM64/MSX2/CTNNB1/CLIC1/ATF4/HAND2/IL6ST/CEBPD/CRIM1/HGF/HDAC7/FGF2/SKI/TCIRG1/RASSF2/LRP3/IL6R/FAM20C/CEBPB/FERMT2/SFRP2/CTHRC1/GLI1/LIMD1/CEBPA/VEGFC/TOB1/PTCH1/TWSG1/GDF10/ACVR2A/SOX9/ESRRA/CHRD/TWIST1/RANBP3L/BMP2
GOBP_GLYCOPROTEIN_BIOSYNTHETIC_PROCESS	GOBP_GLYCOPROTEIN_BIOSYNTHETIC_PROCESS	269	0.325855963373604	1.53265621360646	2.53747987701176e-05	0.00045550858280016	0.000338258264592097	3546	tags=38%, list=24%, signal=30%	IGF1/ITM2B/ST6GALNAC6/ITM2A/ST6GALNAC1/BMPR2/NDST1/IL33/CHSY1/HS3ST1/UGDH/CHST7/B4GALT4/GALNT1/EXT1/SOAT1/A4GALT/SLC2A10/B4GALT1/HS2ST1/XYLT1/OSTC/PLOD2/TET2/SLC39A8/UST/DPY19L4/C1GALT1C1/OGT/ATP7A/CHST3/HS6ST2/CHST9/GALNT10/MAN1C1/CTNNB1/B3GNT2/B3GALT2/GALNT7/SERP1/ST6GAL1/ST3GAL6/GOLPH3/CSGALNACT1/HS6ST1/DSE/VEGFB/GALNT2/TMTC1/CHST11/PLOD1/BACE2/ST3GAL4/TMTC3/GALNT11/SLC35D2/CCL21/MT3/CHPF/MGAT…
GOBP_CELLULAR_RESPONSE_TO_COPPER_ION	GOBP_CELLULAR_RESPONSE_TO_COPPER_ION	24	0.690542555959918	2.16886545009809	2.57296971589058e-05	0.000459389525554156	0.000341140232156523	1828	tags=67%, list=12%, signal=59%	MT1M/AQP2/AQP1/APP/NFE2L2/MT1E/MT1F/ATP7A/MT2A/MT1X/SNCA/MT1A/PRNP/BACE1/BECN1/MT3
GOBP_RECEPTOR_MEDIATED_ENDOCYTOSIS	GOBP_RECEPTOR_MEDIATED_ENDOCYTOSIS	239	0.336296634224296	1.58674928795679	2.56948992637161e-05	0.000459389525554156	0.000341140232156523	3465	tags=38%, list=23%, signal=29%	LYVE1/DAB2/CD14/B2M/SFRP4/CALCRL/LDLR/VTN/CAV2/ITGAV/ACE2/FCER1G/SDCBP/TGFBR2/UBQLN2/APOC1/CD36/LPAR1/APOE/CD9/DNAJC13/CD63/LRP1/ITGB2/CAV1/SCARB2/APP/ARRB1/RAB31/SORL1/STAB1/ITGAM/MARCO/LMBRD1/DLL1/RALB/SNCA/LRP6/ANXA2/SYK/HTR2B/IGF2R/OPHN1/ITGB1/ADRB2/FCGR2B/WASL/CTTN/INSR/MKLN1/CD2AP/RAC1/SCYL2/CCL21/SGIP1/ADM/MAGI2/MSR1/ITSN2/LRP3/CLTC/GRB2/PPT1/C3/STON1/APLN/EZR/PPP3R1/SIGLEC1/SCARF1/DNM3/SN…
GOBP_HEART_GROWTH	GOBP_HEART_GROWTH	78	0.492206915603059	2.004215612761	2.61257802203219e-05	0.000465207441342507	0.000345460585652418	1790	tags=33%, list=12%, signal=30%	IGF1/TGFBR3/TGFBR2/GATA4/RGS2/ERBB4/HEG1/BMPR1A/PI16/GATA6/ZFPM2/MAP2K4/MEF2C/CITED2/PDLIM5/TBX2/EDN1/YAP1/SORBS2/AKAP13/VGLL4/FGF2/WT1/TGFB2/S1PR1/SKI
GOMF_MHC_CLASS_II_PROTEIN_COMPLEX_BINDING	GOMF_MHC_CLASS_II_PROTEIN_COMPLEX_BINDING	24	0.689550832153925	2.16575063048228	2.66568688074435e-05	0.000473391686274815	0.000351538162656085	2870	tags=67%, list=19%, signal=54%	HLA-DRA/HLA-DPA1/B2M/HLA-DPB1/HLA-DMA/HLA-DMB/CD74/HLA-DQA1/HLA-DRB1/CD4/ATP1B1/HLA-DQA2/ANXA11/HLA-DOA/HLA-DQB1/HLA-DRB5
GOCC_COPII_COATED_ER_TO_GOLGI_TRANSPORT_VESICLE	GOCC_COPII_COATED_ER_TO_GOLGI_TRANSPORT_VESICLE	83	0.47483873116134	1.96392135068423	2.73150483533944e-05	0.000481920569636991	0.000357871666335123	2170	tags=35%, list=14%, signal=30%	HLA-DRA/HLA-DPA1/B2M/HLA-DPB1/HLA-E/CD74/HLA-DQA1/CTSC/HLA-DRB1/F8/HLA-F/APP/MCFD2/CD59/SREBF2/HLA-A/SCAP/TMED10/SAR1A/HLA-C/HLA-DQA2/TMED2/YIPF6/HLA-B/CTSZ/LMAN1/ERGIC1/SLC30A5/SEC31A
GOCC_EARLY_ENDOSOME_MEMBRANE	GOCC_EARLY_ENDOSOME_MEMBRANE	154	0.39106130573604	1.78414553808806	2.73260210983517e-05	0.000481920569636991	0.000357871666335123	4153	tags=49%, list=28%, signal=36%	STEAP4/HLA-DRA/HSD17B6/ANXA1/B2M/GPNMB/HLA-E/MR1/LITAF/DNAJC13/STX12/IFITM3/CAV1/EGFR/HLA-F/CLIP3/RAB31/CMTM6/DTX3L/SORL1/TMEM30A/SORCS2/MON2/ZFYVE16/HLA-A/ATP7A/SNX21/LRP6/HLA-C/ATP13A3/HLA-B/SNX7/SLC39A14/MTMR4/APPL1/NTRK2/HPS6/OCRL/SNX6/VPS41/STX7/MMGT1/SNX4/KIF16B/CLCN3/RABEP1/PLD3/VAMP3/APPL2/SNX2/TPCN1/SNX1/PML/ATP9A/GRIPAP1/STAM/EHD4/VPS13B/ATP11C/SNX12/GGA2/RAB5A/RAB5B/FIG4/TMEM165/RUFY1/…
GOMF_SULFUR_COMPOUND_BINDING	GOMF_SULFUR_COMPOUND_BINDING	234	0.334114148148059	1.56559987430401	2.73553946533075e-05	0.000481920569636991	0.000357871666335123	3297	tags=33%, list=22%, signal=26%	CFH/ADAMTS5/SFRP1/ECM2/RSPO3/LIPH/TGFBR3/VTN/GPNMB/SMOC2/GSTP1/FSTL1/PTN/CRISPLD2/SULT2A1/APOE/FTL/NRP1/FBN1/CD34/HSD17B12/LRP1/PCSK6/FGF7/SOAT1/CTSG/ANG/APP/ADAMTS1/PCOLCE/FGF10/CXCL13/TPMT/CCDC80/PCCA/EFEMP2/ZNF146/N6AMT1/P2RX1/PRNP/VEGFB/DPYSL3/SERPINE2/ANXA6/DBT/RPL22/SCP2/SUMF1/ACP5/COL5A1/FGF2/TKT/SMAD4/SLIT2/FTH1/TAF1/ILVBL/PRELP/CHST12/LPL/ADAMTSL5/APLP2/SELL/PPIA/FXN/FGFR1/LTBP2/ENPP1/PO…
GOBP_INTRACILIARY_TRANSPORT	GOBP_INTRACILIARY_TRANSPORT	35	-0.734017618752347	-1.98718885895409	2.75157376066064e-05	0.000483431107762428	0.000358993383958465	3103	tags=74%, list=21%, signal=59%	DYNLL1/IFT81/WDR35/DYNC2LI1/WDR19/RPGR/TRAF3IP1/IFT20/KIF3B/IFT57/BBS12/IFT140/CLUAP1/TTC30B/PCM1/IFT74/SSNA1/TTC26/TTC30A/IFT172/IFT88/FUZ/IFT122/MAK/TTC21A/LCA5L
GOBP_CELL_ACTIVATION_INVOLVED_IN_IMMUNE_RESPONSE	GOBP_CELL_ACTIVATION_INVOLVED_IN_IMMUNE_RESPONSE	275	0.320743466769255	1.47249335945761	2.7587101258182e-05	0.000483431107762428	0.000358993383958465	3882	tags=35%, list=26%, signal=27%	HLA-DRA/ANXA1/FGL2/LYN/ITM2A/HLA-DMB/FCER1G/LGALS3/STAT6/CD74/TYROBP/IL33/NDFIP1/LRP1/TLR4/HLA-DRB1/S100A13/BCL3/DYSF/ITGB2/NMI/HLA-F/APP/HMGB1/IFI35/ITGAM/STXBP3/CX3CR1/HSPD1/SWAP70/DNASE1L3/DLL1/ATP7A/DOCK10/SYK/XBP1/VAMP7/PLCL2/MFNG/RELB/NKG7/FCGR2B/EXOSC6/FCGR3A/TMEM98/LFNG/PYCARD/SNX6/RAC2/TNFSF13/EIF2AK4/NOTCH2/JAK3/SNX4/TREM2/IL6R/ST3GAL1/PHF14/TICAM1/CD86/CD46/HMOX1/DOCK11/LGALS1/ITFG2/VA…
GOMF_IMMUNOGLOBULIN_BINDING	GOMF_IMMUNOGLOBULIN_BINDING	19	0.735747817021189	2.16088875300278	2.8361998013344e-05	0.000494743813300856	0.00036739413926311	2128	tags=47%, list=14%, signal=41%	FCER1G/LGALS3/FCER1A/FCGRT/MS4A2/FCGR2B/FCGR3A/CD22/VWF
GOBP_NEGATIVE_REGULATION_OF_TRANSFORMING_GROWTH_FACTOR_BETA_RECEPTOR_SIGNALING_PATHWAY	GOBP_NEGATIVE_REGULATION_OF_TRANSFORMING_GROWTH_FACTOR_BETA_RECEPTOR_SIGNALING_PATHWAY	86	0.469383238369734	1.96311067367364	2.83820424296989e-05	0.000494743813300856	0.00036739413926311	2696	tags=40%, list=18%, signal=33%	CILP/TGFBR3/CAV2/FBN1/EMILIN1/TGFB3/CAV1/HTRA3/WFIKKN2/SLC2A10/HTRA1/OGT/BAMBI/SNX25/SPRY1/SPRED1/PBLD/ASPN/TGFB1I1/CHST11/MTMR4/SPRY2/SNX6/ARID4A/SKI/RASL11B/ZBTB7A/PPARA/EID2/HSPA5/VASN/SMAD7/RBBP7/ADAM17
GOCC_CHROMATOID_BODY	GOCC_CHROMATOID_BODY	11	-0.89810439848677	-1.90211673788867	2.85094595788482e-05	0.000495660525591313	0.000368074884961894	931	tags=73%, list=6%, signal=68%	TDRD5/PIWIL2/EIF4E/TDRD7/TDRD6/MAEL/DDX25/PIWIL1
GOCC_ER_TO_GOLGI_TRANSPORT_VESICLE_MEMBRANE	GOCC_ER_TO_GOLGI_TRANSPORT_VESICLE_MEMBRANE	54	0.540332442331158	2.09376064266907	2.92501311268369e-05	0.000507206462262219	0.000376648836472055	2870	tags=48%, list=19%, signal=39%	HLA-DRA/HLA-DPA1/B2M/HLA-DPB1/HLA-E/CD74/HLA-DQA1/HLA-DRB1/HLA-F/MCFD2/CD59/SREBF2/HLA-A/SCAP/TMED10/SAR1A/HLA-C/HLA-DQA2/TMED2/HLA-B/LMAN1/SLC30A5/SEC31A/HLA-DQB1/SEC23A/HLA-DRB5
GOBP_CELLULAR_RESPONSE_TO_REACTIVE_OXYGEN_SPECIES	GOBP_CELLULAR_RESPONSE_TO_REACTIVE_OXYGEN_SPECIES	130	0.40538363336669	1.83925332959718	2.94246061337551e-05	0.000508899715483012	0.000377906237358905	3398	tags=38%, list=23%, signal=30%	ANXA1/DDR2/PDGFRA/CYP1B1/MAP3K5/CD36/STAT6/TXN/RIPK1/PKD2/AQP1/MMP2/CAT/EGFR/AKR1C3/LRRK2/PRDX3/TPM1/NFE2L2/PTPRK/ATP7A/EDN1/FBLN5/PRDX1/HGF/FYN/MAPK9/BECN1/PRDX2/NQO1/MT3/PXN/AXL/NET1/CAMKK2/AKT1/RHOB/KLF2/APEX1/SIGMAR1/AIFM1/GPR37/FXN/PDGFD/RPS3/PCGF2/SRC/ABL1/JUN/PDK2
GOBP_AMINOGLYCAN_BIOSYNTHETIC_PROCESS	GOBP_AMINOGLYCAN_BIOSYNTHETIC_PROCESS	69	0.497032975209247	1.98094642577957	2.95579876353842e-05	0.000509875286710377	0.000378630691392955	4317	tags=55%, list=29%, signal=39%	PDGFRB/NDST1/CHSY1/HS3ST1/UGDH/CHST7/B4GALT4/EXT1/XYLT1/UST/CHST3/CHST9/B3GNT2/ST3GAL6/CSGALNACT1/DSE/CHST11/ST3GAL4/SLC35D2/CHPF/CLTC/ST3GAL1/HEXA/CHST12/GLCE/NFKB1/DSEL/CHST2/B4GALT5/B3GAT3/ABCC5/B3GALT6/SLC10A7/HYAL1/CHST6/CSGALNACT2/PDGFB/ST3GAL2
GOBP_HEART_MORPHOGENESIS	GOBP_HEART_MORPHOGENESIS	240	0.335333766046033	1.56635211522633	2.98475352049811e-05	0.00051353265765661	0.000381346635715316	2927	tags=33%, list=20%, signal=27%	ADAMTS5/FLRT2/TGFBR3/SNAI2/CPE/TGFBR2/EDNRA/BMPR2/PARVA/HIF1A/NRP1/ZMPSTE24/GATA4/PKD2/TMEM100/TGFB3/EXT1/ACVRL1/SMAD3/JAG1/FHL2/HEG1/PDCD4/ADAMTS1/BMPR1A/TPM1/GATA6/SMARCD3/ZFPM2/TEK/ACVR1/MEF2C/CITED2/DLL1/TBX2/CLDN5/EDN1/YAP1/MSX2/NPY2R/CTNNB1/HTR2B/TBX3/SPRY1/HAND2/TMED2/OLFM1/FZD2/FZD1/ROBO2/COL5A1/INSR/EGLN1/PLXND1/TGFB2/S1PR1/NPY1R/ZMIZ1/ENG/EMP2/SMAD4/SLIT2/NOTCH2/MDM2/DLC1/NPHP3/FOXC1/RO…
GOBP_REGULATION_OF_TRANSFORMING_GROWTH_FACTOR_BETA1_PRODUCTION	GOBP_REGULATION_OF_TRANSFORMING_GROWTH_FACTOR_BETA1_PRODUCTION	12	0.813560523911754	2.04614320817218	3.0886232213319e-05	0.000530026948655506	0.000393595208979656	1947	tags=67%, list=13%, signal=58%	LUM/TSKU/TYROBP/ATP6AP2/LAPTM4B/GATA6/CD2AP/CX3CL1
GOBP_REGULATION_OF_PHOSPHATIDYLINOSITOL_3_KINASE_SIGNALING	GOBP_REGULATION_OF_PHOSPHATIDYLINOSITOL_3_KINASE_SIGNALING	102	0.434512663627925	1.84412893127537	3.16147998907087e-05	0.000541127737664224	0.000401838596190077	4098	tags=44%, list=27%, signal=32%	DCN/IGF1/DDR2/PDGFRA/PDGFRB/MYOC/CCL5/CAT/KDR/ERBB4/EGFR/TEK/PDGFC/HCST/DDR1/SERPINE2/HCLS1/PIK3IP1/HGF/INSR/FGF2/BECN1/TGFB2/UNC5B/NTRK2/ROR1/TREM2/PDGFA/BTN2A2/PPP1R16B/FGFR1/LIME1/PDGFD/SRC/FN1/FGR/NEDD4/F2R/IGF1R/IL18/STAMBP/SOX9/PTPN13/UBE3A/TWIST1
GOBP_CARDIAC_CHAMBER_DEVELOPMENT	GOBP_CARDIAC_CHAMBER_DEVELOPMENT	156	0.38557964448525	1.76485454252457	3.3017922158139e-05	0.00056368741333895	0.000418591292037394	3472	tags=37%, list=23%, signal=29%	TGFBR3/CPE/TGFBR2/EDNRA/BMPR2/PARVA/HIF1A/NDST1/NRP1/ZMPSTE24/GATA4/JAG1/FHL2/HEG1/ADAMTS1/BMPR1A/TPM1/GATA6/SMARCD3/ZFPM2/TEK/ACVR1/MEF2C/CITED2/TBX2/MSX2/NPY2R/TBX3/HAND2/FZD2/FZD1/ROBO2/EGLN1/PLXND1/TGFB2/ENG/SMAD4/SLIT2/NOTCH2/MDM2/NPHP3/FOXC1/ROBO1/FRS2/HEYL/SFRP2/SMAD7/SMO/PKP2/SRF/NRP2/PDE2A/WNT11/ADPRHL1/APLNR/PPP1R13L/PTCD2/HECTD1
GOBP_NIK_NF_KAPPAB_SIGNALING	GOBP_NIK_NF_KAPPAB_SIGNALING	118	0.42345969683743	1.87060606156036	3.34278958539796e-05	0.000569219491354141	0.000422699383914617	5347	tags=59%, list=36%, signal=38%	CD14/EIF2AK2/LITAF/TLR4/BCL3/TMSB4X/NMI/EGFR/APP/PDCD4/IFI35/LAPTM5/MAP3K7/EDN1/TRIP6/DICER1/IRAK1/RELB/PRDX1/SASH1/HDAC7/NOD1/LIMS1/PHB2/RASSF2/TNFRSF10B/AKT1/TREM2/UACA/BIRC2/TRADD/CD86/EZR/NFAT5/LIME1/HAVCR2/CD27/NFKB1/TLR2/TLR7/RPS3/ACTN4/CARD10/CALR/NDUFC2/DLG1/TIRAP/TLR6/REL/SPI1/IL18/TRIM44/NLRP3/CHUK/ZC3H12A/CCL19/NFKBIA/BIRC3/RC3H2/IL18R1/ADIPOR1/TLR9/RC3H1/CHI3L1/AGER/RBCK1/LGALS9/RHOA/…
GOBP_RESPONSE_TO_AMYLOID_BETA	GOBP_RESPONSE_TO_AMYLOID_BETA	50	0.559883967315867	2.11249056429884	3.37858820967866e-05	0.000573840212843882	0.000426130707255826	2052	tags=40%, list=14%, signal=35%	IGF1/GJA1/CD36/VCAM1/LRP1/TLR4/CACNA2D1/CASP4/MMP2/APP/BCL2L2/LGMN/PRNP/ADRB2/FCGR2B/BACE1/FYN/NGFR/SNX6/TREM2
GOBP_HEART_VALVE_DEVELOPMENT	GOBP_HEART_VALVE_DEVELOPMENT	69	0.492789211117145	1.964032720393	3.41405357503487e-05	0.000576905379618137	0.000428406883891996	3608	tags=46%, list=24%, signal=35%	ADAMTS5/SNAI2/CDH11/TGFBR2/BMPR2/EMILIN1/GATA4/TNFRSF1A/ROCK2/JAG1/BMPR1A/ACVR1/MEF2C/ADAMTS9/OLFM1/ROBO2/TGFB2/RB1/SMAD4/SLIT2/NOTCH2/MDM2/ROBO1/HEYL/TIE1/EFNA1/TNFRSF1B/PDE2A/GATA5/APLNR/HECTD1/ELN
GOBP_TUMOR_NECROSIS_FACTOR_SUPERFAMILY_CYTOKINE_PRODUCTION	GOBP_TUMOR_NECROSIS_FACTOR_SUPERFAMILY_CYTOKINE_PRODUCTION	160	0.376902002272761	1.69503464069772	3.41321578058021e-05	0.000576905379618137	0.000428406883891996	3150	tags=33%, list=21%, signal=26%	IGF1/CD14/GPNMB/PIK3R1/IRAK3/CYBB/HLA-E/IFNGR1/GSTP1/CD36/PTPN11/TYROBP/IL33/SYT11/CD34/TLR4/RIPK1/BCL3/SPON2/APP/TSPO/LRRK2/HMGB1/CX3CR1/LY96/SYK/DICER1/ACP5/FCGR3A/ZBTB20/NOD1/PYCARD/OAS1/AXL/TLR1/CX3CL1/HSPB1/TREM2/TICAM1/CD47/IFIH1/CD86/MIF/LPL/GAS6/CYBA/HAVCR2/STAT3/RIPK2/TLR2/PTPRC/CCL3/ARRB2
GOBP_RETINA_VASCULATURE_DEVELOPMENT_IN_CAMERA_TYPE_EYE	GOBP_RETINA_VASCULATURE_DEVELOPMENT_IN_CAMERA_TYPE_EYE	17	0.754451035756144	2.08617280468766	3.46670284403475e-05	0.000584311441193033	0.000433906586049937	2027	tags=71%, list=14%, signal=61%	RHOJ/PDGFRA/CYP1B1/PDGFRB/FZD4/BMPR2/HIF1A/NRP1/ACVRL1/COL4A1/LAMA1/NDP
GOBP_MUSCLE_ORGAN_DEVELOPMENT	GOBP_MUSCLE_ORGAN_DEVELOPMENT	307	0.31743961169594	1.51534631629334	3.5274981760764e-05	0.000591807574901483	0.000439473175297901	2873	tags=29%, list=19%, signal=24%	CRYAB/IGF1/COL3A1/LAMA2/TGFBR3/CAV2/FLNB/NUPR1/COL6A3/PPP3CA/EDNRA/NR2F2/SGCE/SVIL/CAV1/TCF21/FOXO4/SMAD3/VAMP5/MYLK/ID3/MEF2A/NR1D2/HEG1/HOXD10/CFLAR/HLF/HOXD9/BMPR1A/TPM1/ZFPM2/ACVR1/ARID5B/MEOX2/MEF2C/CITED2/DLL1/SRI/BTG2/CTNNB1/XBP1/RPS6KB1/SERP1/EFEMP2/COPS2/ZFHX3/MTM1/ITGB1/MSC/FZD2/CFL2/FZD1/MYOZ2/EGLN1/WT1/TGFB2/S1PR1/SKI/ENG/CD164/RB1/SMAD4/BCL2/PPP3CB/DMD/DAG1/FOXC1/GPC1/LAMA5/HEYL/EMD/…
GOBP_CELL_PROJECTION_ASSEMBLY	GOBP_CELL_PROJECTION_ASSEMBLY	471	-0.43252415496136	-1.50101014300397	3.52904577424646e-05	0.000591807574901483	0.000439473175297901	1621	tags=21%, list=11%, signal=20%	MAPK15/CCDC13/KCTD17/ANLN/IFT57/FBF1/ARL6/CCDC88A/INPP5K/KIF3A/MPHOSPH9/KIAA0586/IFT140/CLUAP1/SPEF2/TBC1D10B/AKIRIN1/FXR1/SPAG1/TESK1/CAPZB/CNTROB/C2CD3/RAB3IP/TTC30B/KLF5/BBS5/PCM1/SPEF1/CCDC40/KIF24/IFT74/CENPJ/TTC26/SPAG16/SCIN/LRGUK/CDC14C/EVI5L/WDR54/DCDC2/DNAH7/RFX3/KIF27/CEP70/IQCG/DNAH1/DNHD1/HYLS1/IFT172/CCDC39/TTBK2/B9D1/CDC14A/DZIP1/UBXN10/IFT88/LRRC43/PLK4/CCNO/FOXJ1/QRICH2/DNAL1/ARM…
GOBP_POSITIVE_REGULATION_OF_SMOOTH_MUSCLE_CELL_PROLIFERATION	GOBP_POSITIVE_REGULATION_OF_SMOOTH_MUSCLE_CELL_PROLIFERATION	80	0.476872391521859	1.95607484305052	3.66191811156128e-05	0.000610996110100301	0.000453722480056367	3862	tags=51%, list=26%, signal=38%	IGF1/IGFBP5/DDR2/CALCRL/PDGFRB/MAP3K5/TGFBR2/GJA1/HPGD/CCL5/TLR4/ID2/AIF1/MMP2/ADAMTS1/BMPR1A/EDN1/RPS6KB1/IRAK1/FGF2/S1PR1/PIK3CA/CX3CL1/AKT1/IL6R/FRS2/HMOX1/FOXJ2/MNAT1/CYBA/MEF2D/GNAI2/NOTCH3/PDGFD/SRC/ITGA2/JUN/IGF1R/GNAI3/PTGS2/IL18
GOBP_RESPONSE_TO_INSULIN	GOBP_RESPONSE_TO_INSULIN	247	0.322544423138147	1.5014282378597	3.65657600460755e-05	0.000610996110100301	0.000453722480056367	4373	tags=43%, list=29%, signal=31%	CTSK/TNFSF10/RARRES2/CAV2/LYN/GHR/PID1/PIK3R1/KCNQ1/AGRP/PTPN11/PDK4/COL1A1/VPS13C/ATP2B1/GRB14/EPM2AIP1/NAMPT/FOXO4/CAT/DENND4C/RAB31/CFLAR/IRS1/SORL1/GCLC/STXBP3/OGT/RAB10/KAT2B/HSD11B2/SCAP/FBP1/CCND3/XBP1/ZFP36L1/RPS6KB1/GAB1/PRKCI/RHOQ/ZBED3/IRS2/SLC39A14/PHIP/SHC1/INSR/APPL1/PTPRE/RB1/PIK3CA/ADM/AKT1/RAF1/GRB2/CDK4/NCOA2/PTPN2/SLC27A1/NUCKS1/INPPL1/LPL/PPARA/EIF4EBP2/APPL2/PIK3C2A/OSBPL8/AP…
GOBP_REGULATION_OF_CILIUM_DEPENDENT_CELL_MOTILITY	GOBP_REGULATION_OF_CILIUM_DEPENDENT_CELL_MOTILITY	21	-0.796735002783417	-1.96321607008227	3.73932790833374e-05	0.000622344423738761	0.00046214967774778	447	tags=29%, list=3%, signal=28%	KIF9/TTLL6/TEX101/CATSPER1/IQCF1/TPPP2
GOBP_REGULATION_OF_REACTIVE_OXYGEN_SPECIES_METABOLIC_PROCESS	GOBP_REGULATION_OF_REACTIVE_OXYGEN_SPECIES_METABOLIC_PROCESS	131	0.407694382617612	1.83741191612021	3.79125488075255e-05	0.000629405321556514	0.000467393063125094	2866	tags=37%, list=19%, signal=30%	CRYAB/CYP1B1/PDGFRB/ACE2/PID1/TGFBR2/GSTP1/CD36/TYROBP/HIF1A/TLR4/RIPK1/ITGB2/ABCB7/ATG5/AKR1C3/AGTR1/TSPO/CFLAR/NFE2L2/ITGAM/SLC5A3/SNCA/SYK/HK2/GADD45A/FBLN5/ACP5/FYN/VDAC1/BECN1/CBR1/PRDX2/RAC1/ARF4/MT3/RAC2/BCL2/IER3/CLCN3/GRB2/BIRC2/PPARA/CYBA/ALOX5/FOXO1/GNAI2/MAPK14
GOBP_MITOTIC_SISTER_CHROMATID_SEPARATION	GOBP_MITOTIC_SISTER_CHROMATID_SEPARATION	58	-0.649032656591223	-1.90278327707083	3.84006478128009e-05	0.000632750972915406	0.00046987752613045	3198	tags=62%, list=21%, signal=49%	ANAPC7/ZW10/MAD1L1/BUB3/SPC25/MAD2L1/NCAPH2/SPC24/TPR/IK/DYNC1LI1/PSMG2/CDK5RAP2/CCNB1/ANAPC11/KNTC1/PRAP1/CENPF/ZWINT/PCID2/MAD2L2/NDC80/BIRC5/ESPL1/CDCA8/BUB1B/DLGAP5/ZWILCH/BUB1/NUF2/TEX14/TRIP13/PLK1/CDC20/TTK/USP44
GOBP_RESPONSE_TO_MECHANICAL_STIMULUS	GOBP_RESPONSE_TO_MECHANICAL_STIMULUS	197	0.350037218581368	1.62747352746351	3.82161800201579e-05	0.000632750972915406	0.00046987752613045	3841	tags=39%, list=26%, signal=29%	DDR2/GSN/ATP1A2/TGFBR2/SLC38A2/KCNQ1/PTN/CAPN2/SLC1A3/CXCL12/IL33/LTBR/COL1A1/MAP1B/TLR4/GATA4/PKD2/USP53/AQP1/TLR5/TNFRSF1A/MMP2/P2RX7/SCN9A/GCLC/MMP14/MAP2K4/CITED2/ANGPT2/EDN1/BTG2/CTNNB1/RPS6KB1/TXNIP/GADD45A/SERPINE2/BACE1/FYN/MEIS2/IGFBP2/FGF2/PPL/ENG/PIK3CA/MAP3K2/TNFRSF10B/P2RY1/RAF1/CASP1/DMD/FAS/DAG1/SLITRK6/BAK1/CYBA/CDH2/NFKB1/MAPK14/PDE2A/SLC8A1/TLR7/HTT/MDK/CSF1/WNT11/SRC/ITGA2/JUN/…
GOBP_NEGATIVE_REGULATION_OF_PHOSPHORUS_METABOLIC_PROCESS	GOBP_NEGATIVE_REGULATION_OF_PHOSPHORUS_METABOLIC_PROCESS	369	0.293564077557238	1.4445343694595	3.83568264847137e-05	0.000632750972915406	0.00046987752613045	3534	tags=33%, list=24%, signal=26%	SFRP1/DDR2/LYN/PARP14/PID1/NUPR1/CAMK2N1/LGALS3/IRAK3/RGN/APOC1/GSTP1/NR2F2/APOE/PRKAR2B/LRP1/EMILIN1/IBTK/IQGAP1/CAV1/HMGCR/RGS2/CTDSP2/ROCK2/CTDSP1/HEG1/GNAQ/WWTR1/PDCD4/TSPO/LRRK2/SORL1/PRDX3/THY1/SWAP70/HEXIM1/YWHAB/KAT2B/SNCA/IPO7/FBP1/LRP6/IGFBP3/SNX25/MVP/CALM1/TRIB2/SPRY1/INHA/TMED2/SPRED1/GADD45A/PRNP/ZBED3/IRS2/PIK3IP1/ITGB1BP1/HGF/NCK2/CTDSPL/TGFB2/SPRY2/PYCARD/SH3BP5/SNX6/ENG/DUSP16/R…
GOBP_SECONDARY_METABOLIC_PROCESS	GOBP_SECONDARY_METABOLIC_PROCESS	52	0.54078114684944	2.07356905297794	3.89288826919088e-05	0.000639863322459564	0.000475159119287685	3128	tags=42%, list=21%, signal=34%	ZEB2/CYP1B1/AS3MT/FMO1/BDH2/PAM/FMO2/AKR1C3/NFE2L2/ATP7A/N6AMT1/AKR1A1/APPL1/BCL2/TRPC1/OPN3/CBR4/ARL1/AKR1B1/CDH3/RAPGEF2/PON3
GOBP_XENOBIOTIC_METABOLIC_PROCESS	GOBP_XENOBIOTIC_METABOLIC_PROCESS	109	0.429762873038431	1.86353519361196	3.92843080099743e-05	0.000644107069945717	0.000478310503727488	2520	tags=29%, list=17%, signal=25%	AOX1/GSTA1/GSTA4/CYP1B1/EPHX1/CRYZ/AS3MT/GSTA2/FMO1/SLCO2B1/GSTA3/GSTP1/CMBL/SULT2A1/FMO2/TPMT/GSTM2/FMO4/N6AMT1/GSTO1/GSTM1/CBR3/CBR1/NQO1/VKORC1/SLC29A1/AHR/GSTM4/GSTA5/CYP2U1/ACAA1/BPHL
GOBP_RESPONSE_TO_ACID_CHEMICAL	GOBP_RESPONSE_TO_ACID_CHEMICAL	107	0.423735463633776	1.80805869588971	4.04262072882876e-05	0.000661193079203993	0.000490998483841893	3313	tags=43%, list=22%, signal=34%	COL3A1/PDGFRA/LYN/CYBB/CAPN2/COL6A1/COL1A2/COL1A1/PKD2/AQP2/CDO1/MMP2/EGFR/COL4A1/GCLC/COL5A2/BCL2L2/KCNB1/ATP7A/EDN1/XBP1/PDGFC/RPS6KB1/MTHFR/UBR2/SESN1/FYN/NTRK2/NQO1/RRAGB/PIK3CA/BCL2/KLF2/ATP2B4/AIFM1/CEBPB/CDKN1B/SH3BP4/CYBA/ASS1/PDGFD/CASP3/ALAD/DNMT3A/SLC7A5/COL4A6
GOBP_POSITIVE_REGULATION_OF_RESPONSE_TO_WOUNDING	GOBP_POSITIVE_REGULATION_OF_RESPONSE_TO_WOUNDING	67	0.498192143050835	1.97582734120058	4.11386861509563e-05	0.000671188810502303	0.000498421261040755	4902	tags=58%, list=33%, signal=39%	ANXA1/DDR2/ANO6/CLDN1/VTN/SMOC2/CD36/PTN/EMILIN1/F3/MYLK/NFE2L2/PLAT/ATP7A/XBP1/ITGB1/ST3GAL4/PRDX2/INSL3/FERMT2/FLNA/SCARF1/MDK/PLAU/GRN/CLDN3/F2R/DUOX2/EMILIN2/IGF1R/SERPINF2/FERMT1/THBD/ENPP4/STK24/PTK2/SERPINE1/FOXC2/OCLN
GOBP_POSITIVE_REGULATION_OF_CELL_JUNCTION_ASSEMBLY	GOBP_POSITIVE_REGULATION_OF_CELL_JUNCTION_ASSEMBLY	98	0.429629965495426	1.80380607002231	4.18331721970877e-05	0.000680842586323117	0.000505590103910489	4257	tags=44%, list=28%, signal=32%	SLITRK4/SFRP1/FLRT2/LRRN3/CLDN1/ACE2/MYOC/NRP1/CLSTN2/AMIGO2/CAV1/SMAD3/KDR/THY1/TEK/CLDN5/NLGN2/FLRT3/ITGB1BP1/NTRK2/DLG5/RAC1/LIMS1/STAU2/SLITRK6/LRRN1/SRPX2/FERMT2/CLSTN1/S100A10/THBS2/MAP4K4/ABL1/CLDN3/OXTR/NLGN3/CLSTN3/SDC4/LRRTM3/EEF2K/COL16A1/IL1RAP/VEGFA
GOCC_DNA_PACKAGING_COMPLEX	GOCC_DNA_PACKAGING_COMPLEX	57	-0.653143691295265	-1.91031288687447	4.21716893850662e-05	0.000684669780604604	0.000508432158143484	2157	tags=39%, list=14%, signal=33%	KAT5/BRD8/RUVBL1/NCAPG2/MORF4L1/ACD/XRCC6/SPHK2/NCAPD2/NCAPG/ACTL6A/YEATS4/REC8/NCAPH/SMC1B/RUVBL2/PRM3/STAG3/TNP2/PRM2/PRM1/TNP1
GOBP_ROOF_OF_MOUTH_DEVELOPMENT	GOBP_ROOF_OF_MOUTH_DEVELOPMENT	84	0.467939863959775	1.94851859931427	4.25221410147763e-05	0.000688671545432464	0.000511403847540984	1900	tags=33%, list=13%, signal=29%	PDGFRA/TGFBR3/SNAI2/OSR2/TGFBR2/ITGB8/PRRX1/ASPH/TSHZ1/TGFB3/TCF21/WFIKKN2/BMPR1A/BNC2/OSR1/ARID5B/MEOX2/TBX2/CLDN5/TBX3/HAND2/MSC/FZD2/FZD1/TGFB2/LRRC32/SKI/SMAD4
GOBP_SECRETORY_GRANULE_ORGANIZATION	GOBP_SECRETORY_GRANULE_ORGANIZATION	53	-0.660405596103655	-1.90556190161477	4.3025799549827e-05	0.000695129015165986	0.000516199130414228	396	tags=21%, list=3%, signal=20%	TBPL1/SPACA1/RFX2/ZPBP/SOX30/ZPBP2/PFN4/CCDC136/SPINK2/ACRBP/ACTL7A
GOBP_REGULATION_OF_DEVELOPMENTAL_GROWTH	GOBP_REGULATION_OF_DEVELOPMENTAL_GROWTH	297	0.3039363483021	1.44258186047715	4.32867944202463e-05	0.000697644102773021	0.000518066821169961	4839	tags=43%, list=32%, signal=30%	IGF1/TGFBR3/GHR/TGFBR2/WWC3/BMPR2/SPP1/APOE/CXCL12/NRP1/MAP1B/ZMPSTE24/SYT4/ARX/RGS2/ERBB4/APP/AR/MACF1/FTO/BMPR1A/PI16/SEMA6A/GATA6/SEMA3D/ZFPM2/SEMA7A/MEF2C/CITED2/DLL1/TBX2/DIO3/EDN1/LGMN/YAP1/RPS6KB1/SERP1/MTM1/RASAL1/RUFY3/OLFM1/VGLL4/ADRB2/CTTN/CPNE5/INSR/FGF2/WT1/NPY1R/MT3/TWF2/SOCS2/PIK3CA/PPIB/ITSN2/BCL2/AKT1/CDK4/STAT5A/TRPV2/SEMA4C/FOXC1/EZR/PLCB1/PPARA/CDKN1B/SOX15/LPAR3/SMAD7/FXN/SMO…
GOBP_MITOTIC_NUCLEAR_DIVISION	GOBP_MITOTIC_NUCLEAR_DIVISION	251	-0.476661331385019	-1.6148941997106	4.46118897435196e-05	0.000717255237041441	0.000532629945762563	2937	tags=37%, list=20%, signal=31%	DMRT1/SMC2/BUB3/SPC25/SMC3/MAD2L1/PIBF1/NCAPH2/KIF14/KPNB1/SPC24/DRD3/PIN1/TPR/SIRT7/ESCO2/KIF22/RCC1/NPM2/IK/MYBL2/KIF3B/CENPE/DYNC1LI1/REEP4/KAT5/PSMG2/KIF20B/CDK5RAP2/UBE2C/NCAPG2/TNKS/CCNB1/NUSAP1/KIFC1/CENPK/ANAPC11/ANLN/KNTC1/KIF11/RANBP1/DSN1/CTDP1/TPX2/NCAPD2/PRAP1/KIF2A/CENPF/ZWINT/PCID2/KIF23/MAD2L2/NCAPG/NDE1/NDC80/BIRC5/CDC14C/CUL9/UBE2S/ESPL1/CDCA8/BUB1B/DLGAP5/PRC1/RACGAP1/KIF18A/CD…
GOBP_NEGATIVE_REGULATION_OF_EXTRINSIC_APOPTOTIC_SIGNALING_PATHWAY	GOBP_NEGATIVE_REGULATION_OF_EXTRINSIC_APOPTOTIC_SIGNALING_PATHWAY	94	0.448725202391966	1.89286949076038	4.54297170629713e-05	0.000728635462046301	0.000541080840665898	3160	tags=40%, list=21%, signal=32%	IGF1/SNAI2/ITGAV/LGALS3/GSTP1/TMBIM1/NRP1/IFI6/RIPK1/AR/CFLAR/GCLC/FGF10/ACVR1/ITGA6/YAP1/RPS6KB1/SIAH2/NOL3/CTNNA1/CTTN/PHIP/HGF/UNC5B/PRDX2/SH3RF1/BCL2/CX3CL1/AKT1/RAF1/FAIM/HMOX1/SFRP2/TCF7L2/HTT/PEA15/LMNA/SRC
GOBP_CALCIUM_MEDIATED_SIGNALING	GOBP_CALCIUM_MEDIATED_SIGNALING	166	0.375367289953205	1.67929832507618	4.57968185283619e-05	0.000730983435980409	0.00054282443369191	3093	tags=34%, list=21%, signal=28%	IGF1/LHCGR/ITPR1/ATP1A2/RGN/PPP3CA/VCAM1/RCAN2/LMCD1/GBP1/ZMPSTE24/CLIC2/TMEM100/CD4/KDR/FHL2/P2RX7/AGTR1/LRRK2/ATP1B1/GSTM2/EDN1/SYK/HTR2B/CALM1/EIF2AK3/PRNP/GSTO1/FCGR3A/MYOZ2/CAMK2D/EDNRB/CMKLR1/NMUR2/CD22/CAMKK2/PLEK/TREM2/HOMER3/PPP3CB/DMD/ATP2B4/HRC/PPP3R1/NFAT5/NCALD/DYRK2/PPP1R9A/NR5A2/SGCD/TMEM38A/PTGFR/MCOLN1/SLC8A1/HTT/PTPRC/CCL3
GOMF_CYTOKINE_RECEPTOR_BINDING	GOMF_CYTOKINE_RECEPTOR_BINDING	235	0.327689670237613	1.55237119180016	4.57609183864231e-05	0.000730983435980409	0.00054282443369191	3516	tags=30%, list=23%, signal=23%	TNFSF10/TGFBR3/CCL2/PIK3R1/SDCBP/TGFBR2/KITLG/ECM1/CXCL12/TMBIM1/IL33/LIFR/CCL5/RIPK1/TGFB3/TLR5/SMAD3/CFLAR/CXCL13/CX3CR1/NES/BAMBI/TRIP6/SYK/ITGA5/TNFSF13B/SPRED1/IL6ST/CXCL14/NOL3/VEGFB/SHC1/CCL13/IL34/CD2AP/TGFB2/PYCARD/TGFBRAP1/SNX6/ENG/CCL21/SOCS2/TNFSF13/CX3CL1/JAK3/GRB2/IL6R/TYK2/OSMR/TRADD/RASL11B/FRS2/MIF/LTB/EBI3/FERMT2/SMAD7/ADAM17/CCL26/NGF/CASP3/CCL3/CSF1/PDCL3/NTF3/VEGFC/ERAP1/TNFS…
GOCC_LUMENAL_SIDE_OF_ENDOPLASMIC_RETICULUM_MEMBRANE	GOCC_LUMENAL_SIDE_OF_ENDOPLASMIC_RETICULUM_MEMBRANE	24	0.676403140414754	2.12445618147908	4.79865131417564e-05	0.000764092940026429	0.000567411376294099	3849	tags=88%, list=26%, signal=65%	HLA-DRA/HLA-DPA1/HLA-DPB1/HLA-E/CD74/HLA-DQA1/PKD2/HLA-DRB1/HLA-F/HLA-A/TAPBP/HLA-C/HLA-DQA2/HLA-B/SPPL2A/HLA-DQB1/HLA-DRB5/CANX/CALR/HM13/HLA-DQB2
GOBP_STEROID_BIOSYNTHETIC_PROCESS	GOBP_STEROID_BIOSYNTHETIC_PROCESS	161	0.360242449405196	1.61385983169864	4.86230545209441e-05	0.000772371973972982	0.000573559343118444	2449	tags=30%, list=16%, signal=26%	CYP11A1/DAB2/HSD3B2/HSD17B6/LHCGR/STAR/CYP17A1/HSD17B3/HSD17B11/SNAI2/DHCR24/HMGCS1/PDE8B/APOE/DHCR7/EBP/HSD17B12/NR5A1/HMGCR/IGFBP7/AKR1C3/TSPO/IDI1/ASAH1/PRLR/MBTPS2/H6PD/SCAP/TM7SF2/FDX1/MBTPS1/CH25H/CYB5R3/DKK3/SCP2/LSS/PBX1/ABCD3/FDXR/ADM/CYP7B1/CYP51A1/ATP1A1/HSD17B1/NR3C1/AKR1B1/HSD17B10/OSBPL3/CYP27A1
GOMF_EXTRACELLULAR_MATRIX_STRUCTURAL_CONSTITUENT_CONFERRING_COMPRESSION_RESISTANCE	GOMF_EXTRACELLULAR_MATRIX_STRUCTURAL_CONSTITUENT_CONFERRING_COMPRESSION_RESISTANCE	22	0.69571870740558	2.10631119913468	4.88725584307265e-05	0.000774478055131895	0.000575123307848866	2153	tags=41%, list=14%, signal=35%	LUM/DCN/OGN/FMOD/PODN/VCAN/ASPN/TUFT1/PRELP
GOBP_SECOND_MESSENGER_MEDIATED_SIGNALING	GOBP_SECOND_MESSENGER_MEDIATED_SIGNALING	262	0.324854431895202	1.50166280415007	4.92484330882188e-05	0.000778571887294419	0.000578163365962182	3499	tags=33%, list=23%, signal=26%	IGF1/LHCGR/ITPR1/ITPR2/PDE7B/ATP1A2/RGN/PPP3CA/CD36/LPAR1/VCAM1/APOE/RCAN2/LMCD1/GBP1/ZMPSTE24/CLIC2/TMEM100/AQP1/DDAH2/CD4/KDR/EGFR/FHL2/P2RX7/AGTR1/LRRK2/ATP1B1/RAPGEF3/GSTM2/NPPB/GNAI1/PDE5A/EDN1/DDAH1/SYK/HTR2B/CALM1/EIF2AK3/PRNP/GSTO1/FCGR3A/MYOZ2/CAMK2D/EDNRB/CMKLR1/ADM/NMUR2/CD22/CAMKK2/PLEK/TREM2/HOMER3/AHR/PPP3CB/DMD/ATP2B4/HRC/INSL3/PPP3R1/NFAT5/NCALD/DYRK2/PPP1R9A/NR5A2/SGCD/TMEM38A/NP…
GOBP_CELLULAR_RESPONSE_TO_INORGANIC_SUBSTANCE	GOBP_CELLULAR_RESPONSE_TO_INORGANIC_SUBSTANCE	210	0.338971031001117	1.58554476834195	4.97721414031795e-05	0.000784977772987288	0.000582920342799643	2551	tags=29%, list=17%, signal=24%	SLC40A1/B2M/ALOX5AP/CLDN1/CYBB/NEK7/SYT11/CPNE3/SYT4/MT1M/IQGAP1/PKD2/ATRX/AQP2/AQP1/MEF2A/EGFR/AKR1C3/APP/TSPO/LRRK2/CFLAR/NFE2L2/MT1E/MT1F/MEF2C/KCNB1/ATP7A/EDN1/MT2A/MT1X/SNCA/LGMN/FBP1/MT1A/EIF2AK3/ATF4/RASAL1/PRNP/SERPINF1/BACE1/CPNE5/MAPK9/BECN1/CAMK2D/NQO1/MTR/SLC41A1/MT3/AKT1/FABP4/SLC25A23/ANK3/HSD17B1/AIFM1/HMOX1/KCNK3/ITPKB/CDKN1B/MT1G/HSPA5
GOMF_CERAMIDE_BINDING	GOMF_CERAMIDE_BINDING	16	0.743381045685756	2.0446451280535	5.00007198654321e-05	0.000786709663630931	0.000584206435632364	1691	tags=50%, list=11%, signal=44%	PLTP/PLA2G4A/CLIP3/LAPTM4B/EPDR1/CLN8/PSAP/VDAC1
GOBP_NEGATIVE_REGULATION_OF_CELL_DEVELOPMENT	GOBP_NEGATIVE_REGULATION_OF_CELL_DEVELOPMENT	258	0.327485042183188	1.51188451014655	5.5060169623841e-05	0.000864261999024461	0.000641796389753577	4974	tags=42%, list=33%, signal=29%	IGF1/ANXA1/B2M/SFRP1/FGL2/LRRC17/C1QC/LDLR/SNAI2/LYN/PIK3R1/GPR137B/PPP3CA/PTN/CD74/SPP1/NRP1/FBN1/SYT4/LAG3/TLR4/ID2/MCF2/LRP4/YWHAH/CTDSP1/MAFB/TSPO/BMPR1A/HMGB1/SORL1/SEMA6A/THY1/SEMA3D/SEMA7A/BTG2/CTNNB1/INHA/RUFY3/DICER1/HSPA9/CTNNA1/FCGR2B/TMEM98/TMEM176B/PRDX2/SKI/EDNRB/MT3/RB1/MYC/JAK3/TREM2/SEMA4C/PTPN2/SLC4A2/TRIB1/INHBA/APPL2/SMAD7/ZBTB46/HOOK3/NPR2/ID4/PLXNA3/SEMA6C/BCL6/MDK/RAPGEF2/C…
GOBP_REGULATION_OF_EXTRINSIC_APOPTOTIC_SIGNALING_PATHWAY	GOBP_REGULATION_OF_EXTRINSIC_APOPTOTIC_SIGNALING_PATHWAY	147	0.386388203101815	1.75647908843892	5.69553458638541e-05	0.000891896479910567	0.000662317609112332	3160	tags=37%, list=21%, signal=30%	IGF1/SFRP1/TNFSF10/SNAI2/ITGAV/TIMP3/LGALS3/GSTP1/SRPX/SP100/TMBIM1/NRP1/LTBR/IFI6/RIPK1/CAV1/AR/CFLAR/GCLC/FGF10/ACVR1/ITGA6/YAP1/RPS6KB1/SIAH2/NOL3/CTNNA1/CTTN/PHIP/HGF/UNC5B/PYCARD/PRDX2/SH3RF1/BCL2/CX3CL1/ITM2C/AKT1/RAF1/TNFRSF12A/INHBA/FAIM/HMOX1/LTB/SFRP2/HYAL2/TCF7L2/FGFR1/PML/HTT/PEA15/LMNA/PTPRC/PPP2R1A/SRC
GOBP_RESPONSE_TO_ALCOHOL	GOBP_RESPONSE_TO_ALCOHOL	241	0.331013651223606	1.56334981580404	5.72128549681899e-05	0.000893815922899268	0.000663742977324606	3530	tags=32%, list=24%, signal=25%	CTSK/HSD3B2/CD14/SFRP1/CYP1B1/ADCY3/TGFBR3/CLDN1/MAOB/ITPR2/CYBB/TGFBR2/VCAM1/HPGD/A2M/ATP2B1/CDO1/RGS2/CAT/IGFBP7/AKR1C3/TSPO/H6PD/GNAI1/CLDN5/FBP1/LRP6/CTNNB1/FDX1/RPS6KB1/ST6GAL1/GOLPH3/GLB1/ADCY6/GNRH1/KCNMB1/CTNNA1/KLF9/FYN/TBXAS1/NQO1/CCL21/LRP8/SLIT2/AKT1/EPS8/CDK4/AHR/KLF2/DAG1/BIRC2/INHBA/AIFM1/BAK1/PPARA/GRIN3A/CYBA/CD27/SMO/ADAM15/SCNN1A/RPL15/PTGFR/PMVK/CCL3/SGK1/ALAD/DNMT3A/PRKAA2/SL…
GOBP_NEGATIVE_REGULATION_OF_CELL_SUBSTRATE_ADHESION	GOBP_NEGATIVE_REGULATION_OF_CELL_SUBSTRATE_ADHESION	54	0.529492322764006	2.05175573248154	5.74454077397479e-05	0.000894544524483962	0.000664284033008129	3207	tags=43%, list=21%, signal=34%	PIK3R1/FZD4/APOD/MYOC/COL1A1/GBP1/ACVRL1/JAG1/PHLDB2/MMP14/CASK/CLASP2/ANGPT2/FAM107A/ITGB1BP1/CX3CL1/DLC1/ARHGAP6/ADAM15/BCL6/ACTN4/SRC/MAP4K4
GOBP_RESPONSE_TO_HYDROGEN_PEROXIDE	GOBP_RESPONSE_TO_HYDROGEN_PEROXIDE	113	0.412052276551083	1.80660394622542	5.76646304279366e-05	0.000894544524483962	0.000664284033008129	3160	tags=39%, list=21%, signal=31%	CRYAB/ANXA1/DDR2/CYP1B1/PDGFRB/MAP3K5/STAT6/CAPN2/TXN/COL1A1/RIPK1/AQP1/ADAM9/MMP2/CAT/HBB/LRRK2/PRDX3/NFE2L2/HBA2/EDN1/TXNIP/HGF/FYN/BECN1/NQO1/AXL/NET1/BCL2/RHOB/KLF2/APEX1/SIGMAR1/AIFM1/BAK1/HMOX1/GPR37/FXN/SLC8A1/PDGFD/RPS3/PCGF2/CASP3/SRC
GOBP_POSITIVE_REGULATION_OF_TUMOR_NECROSIS_FACTOR_SUPERFAMILY_CYTOKINE_PRODUCTION	GOBP_POSITIVE_REGULATION_OF_TUMOR_NECROSIS_FACTOR_SUPERFAMILY_CYTOKINE_PRODUCTION	102	0.42366923197535	1.79810798022216	5.75536581507464e-05	0.000894544524483962	0.000664284033008129	3676	tags=39%, list=25%, signal=30%	CD14/PIK3R1/CYBB/HLA-E/IFNGR1/CD36/PTPN11/TYROBP/IL33/TLR4/RIPK1/SPON2/APP/LRRK2/HMGB1/LY96/SYK/FCGR3A/ZBTB20/NOD1/PYCARD/OAS1/TLR1/HSPB1/TICAM1/IFIH1/CD86/MIF/LPL/CYBA/HAVCR2/STAT3/RIPK2/TLR2/PTPRC/CCL3/ADAM8/IL1A/TIRAP/CD84
GOBP_REGULATION_OF_VIRAL_ENTRY_INTO_HOST_CELL	GOBP_REGULATION_OF_VIRAL_ENTRY_INTO_HOST_CELL	44	0.562150536711522	2.03525866254091	5.9048270582065e-05	0.000909868935466561	0.000675663859559376	1564	tags=39%, list=10%, signal=35%	TRIM22/IFITM1/TRIM38/GSN/CD74/HLA-DRB1/IFITM2/IFITM3/CD4/HMGB1/TRIM8/LY6E/TRIM25/MID2/TRIM21/CH25H/TRIM5
GOBP_COLLAGEN_BIOSYNTHETIC_PROCESS	GOBP_COLLAGEN_BIOSYNTHETIC_PROCESS	38	0.573745839278962	1.97637968402667	5.90645595185117e-05	0.000909868935466561	0.000675663859559376	4838	tags=66%, list=32%, signal=45%	DDR2/PDGFRB/COL1A1/EMILIN1/TGFB3/VIM/SERPINH1/PCOLCE/CREB3L1/COL5A1/ENG/INHBA/RCN3/CIITA/ARRB2/CYGB/ITGA2/UCN/F2R/SERPINF2/RUNX1/ADAMTS3/ERRFI1/TGFB1/WNT4
GOBP_MAINTENANCE_OF_LOCATION	GOBP_MAINTENANCE_OF_LOCATION	308	0.303103031468956	1.43401206501515	5.89469484419871e-05	0.000909868935466561	0.000675663859559376	3548	tags=38%, list=24%, signal=30%	ANXA1/LHCGR/ITPR1/HEXB/ITGAV/LYN/ITPR2/GSN/ATP1A2/CD36/NBL1/APOE/FTL/SP100/TXN/FBN1/SYNE1/VPS13C/CLIC2/IBTK/PKD2/SLC30A7/TMSB4X/CAV1/NR5A1/SOAT1/PLA2G4C/ANKRD13C/CD4/SRGN/ATG5/P2RX7/TSPO/FTO/SCARB1/SORL1/OS9/THY1/GSTM2/YWHAB/NRIP1/RNF213/SREBF2/SNCA/SRI/PRKD1/HTR2B/CALM1/GOLPH3/KDELR3/HK2/NOL3/ANXA6/GSTO1/LMAN1/TMSB10/FGF2/AKAP9/CDS1/CAMK2D/CCL21/TWF2/KDELR1/MSR1/CX3CL1/FTH1/AKT1/TRPC1/TREM2/HEXA…
GOMF_INSULIN_LIKE_GROWTH_FACTOR_BINDING	GOMF_INSULIN_LIKE_GROWTH_FACTOR_BINDING	18	0.729044077383608	2.08085402698447	6.12501297636196e-05	0.000941347701981941	0.000699039825095603	1981	tags=61%, list=13%, signal=53%	IGFBP4/IGFBP5/ITGAV/IGFBP6/IGFBP7/ITGA6/IGFBP3/IGF2R/INSR/IGFBP2/KAZALD1
GOBP_REGULATION_OF_CILIUM_MOVEMENT	GOBP_REGULATION_OF_CILIUM_MOVEMENT	25	-0.766121895383507	-1.94233580647412	6.18483016898794e-05	0.000948340625911484	0.000704232733423018	1237	tags=36%, list=8%, signal=33%	CCDC40/CCDC39/KIF9/TTLL6/TEX101/CATSPER1/IQCF1/CCDC65/TPPP2
GOBP_CELLULAR_EXTRAVASATION	GOBP_CELLULAR_EXTRAVASATION	69	0.481587938653079	1.91938956438804	6.30920374313972e-05	0.00096517703451634	0.000716735361412226	3841	tags=42%, list=26%, signal=31%	LYVE1/CCL2/PECAM1/VCAM1/IL1R1/CXCL12/CD99/EXT1/JAM3/THY1/CX3CR1/JAM2/CD99L2/GOLPH3/ITGB1/ST3GAL4/CCL21/CX3CL1/CD47/PLCB1/SELL/CHST2/PDGFD/MDK/ADAM8/BCR/ICAM1/BST1/FADD
GOBP_MORPHOGENESIS_OF_AN_EPITHELIAL_SHEET	GOBP_MORPHOGENESIS_OF_AN_EPITHELIAL_SHEET	52	0.534225360562972	2.04843157242642	6.35500858104847e-05	0.000969944166840208	0.000720275408664552	2884	tags=48%, list=19%, signal=39%	ACVRL1/ARHGAP12/JAG1/PHLDB2/TMEFF2/CLASP2/MSX2/ITGA5/DDR1/FLRT3/ITGB1/ARHGAP24/COL5A1/RHOC/LIN7C/LAMA1/NOTCH2/TOR1A/CD151/DAG1/CD44/FERMT2/FLNA/ADAM17/SRF
GOBP_SEQUESTERING_OF_CALCIUM_ION	GOBP_SEQUESTERING_OF_CALCIUM_ION	124	0.397997179332871	1.79508373467978	6.48229552872826e-05	0.000986326371340216	0.000732440747087597	3503	tags=39%, list=23%, signal=30%	LHCGR/ITPR1/LYN/ITPR2/ATP1A2/CLIC2/IBTK/PKD2/ATG5/P2RX7/THY1/GSTM2/SNCA/SRI/PRKD1/HTR2B/CALM1/NOL3/ANXA6/GSTO1/FGF2/CAMK2D/CCL21/CX3CL1/TRPC1/SLC25A23/DMD/HRC/PLCB1/FLNA/TPCN1/LIME1/CYBA/TMEM38A/CORO1A/PLCB4/MCOLN1/SLC8A1/HTT/PTPRC/CCL3/PDE4D/ABL1/APLNR/F2R/CALR/PLN/UBASH3B
GOBP_NEGATIVE_REGULATION_OF_LEUKOCYTE_CELL_CELL_ADHESION	GOBP_NEGATIVE_REGULATION_OF_LEUKOCYTE_CELL_CELL_ADHESION	127	0.394064894377656	1.78469527001707	6.49212406256543e-05	0.000986326371340216	0.000732440747087597	5029	tags=53%, list=34%, signal=35%	ANXA1/FGL2/GPNMB/LGALS3/PLA2G2A/CD74/PLA2G5/TNFRSF14/CXCL12/NDFIP1/LAG3/HLA-DRB1/CTSG/HMGB1/LAPTM5/PDE5A/PRNP/FCGR2B/VSIG4/LRRC32/PRDX2/DLG5/CCL21/JAK3/AKT1/PTPN2/SLC4A2/CD86/BTN2A2/CEBPB/PPARA/LILRB2/SMAD7/HAVCR2/ASS1/PAG1/BCL6/MDK/CASP3/PDCD1LG2/SOCS6/TNFAIP8L2/NCKAP1L/TNFSF4/DLG1/TWSG1/SDC4/IL4R/PELI1/ZC3H12A/CBFB/ADORA2A/CD300A/RC3H2/LOXL3/LILRB4/IRF1/HFE/RUNX1/HLX/RC3H1/GLI3/PRKAR1A/SOCS5/CE…
GOBP_NEGATIVE_REGULATION_OF_CELL_CELL_ADHESION	GOBP_NEGATIVE_REGULATION_OF_CELL_CELL_ADHESION	179	0.350479931936763	1.623067003563	6.61088835919736e-05	0.00100207149865728	0.000744132995363826	5029	tags=47%, list=34%, signal=32%	ANXA1/FGL2/GPNMB/LGALS3/PLA2G2A/CD74/PLA2G5/TNFRSF14/CXCL12/CD9/NDFIP1/LAG3/HLA-DRB1/CTSG/RDX/JAG1/C1QTNF1/HMGB1/LAPTM5/SWAP70/PDE5A/PRNP/SERPINE2/FCGR2B/VSIG4/LRRC32/PRDX2/DLG5/CCL21/JAK3/AKT1/ZNF703/FXYD5/PTPN2/SLC4A2/PODXL/CD86/BTN2A2/CEBPB/PPARA/LILRB2/SMAD7/HAVCR2/ASS1/PAG1/BCL6/MDK/CASP3/PDCD1LG2/SOCS6/TNFAIP8L2/NCKAP1L/ABL1/TNFSF4/UBASH3B/DLG1/SPI1/TWSG1/SDC4/IL4R/PELI1/BMP2/ZC3H12A/VEGFA/…
GOBP_REGULATION_OF_MYELOID_CELL_DIFFERENTIATION	GOBP_REGULATION_OF_MYELOID_CELL_DIFFERENTIATION	178	0.349587764439124	1.60805393229934	6.85801730783451e-05	0.00103715768600675	0.000770187812533301	2866	tags=32%, list=19%, signal=26%	B2M/SFRP1/LRRC17/C1QC/PRKCA/MEIS1/LYN/PIK3R1/TFE3/GPR137B/PPP3CA/CD74/KITLG/TYROBP/HIF1A/FBN1/NDFIP1/TLR4/RIPK1/HLA-DRB1/ID2/CD4/JAG1/MAFB/MEF2C/DLL1/NEDD9/TMEM64/CTNNB1/ZFP36L1/INHA/HCLS1/HSPA9/MEIS2/IL34/KLF13/ISG15/RB1/RASSF2/MYC/NOTCH2/ETS1/TREM2/MITF/PTPN2/TRIB1/INHBA/CEBPB/ITPKB/EVI2B/CCR1/FOXO3/ZBTB46/ARNT/PRMT6/STAT3/MAPK14
GOCC_MITOTIC_SPINDLE	GOCC_MITOTIC_SPINDLE	138	-0.528820932550746	-1.73257746484109	6.91221858167204e-05	0.00104297348257393	0.00077450659230676	2375	tags=34%, list=16%, signal=29%	KIF22/ECT2/IK/DR1/CENPE/KAT5/ASPM/FAM161A/KIF20B/CDK5RAP2/GPSM2/CKAP2/TNKS/NUSAP1/KIFC1/KIF11/TPX2/HEPACAM2/KIF23/CCDC117/CKAP2L/WDR5/KATNA1/RANGAP1/HSF1/CDC14C/EFHC1/RAE1/DCDC2/ESPL1/MAPRE3/MAP1S/PRC1/RACGAP1/KIF18A/CDC14A/GIT1/TUBB3/AURKA/TUBG1/PLK1/TACC3/MAK/SPAG5/WDR62/AGBL5/KIF2B
GOBP_NEURAL_CREST_CELL_DIFFERENTIATION	GOBP_NEURAL_CREST_CELL_DIFFERENTIATION	94	0.441000055267179	1.86028229657963	6.95396577585484e-05	0.0010468879386196	0.000777413446664346	3187	tags=41%, list=21%, signal=33%	SFRP1/SNAI2/EFNB1/EDNRA/KITLG/HIF1A/NRP1/FAM172A/EXT1/JAG1/ERBB4/BMPR1A/SEMA6A/SEMA3D/ACVR1/SEMA7A/MEF2C/CITED2/EDN1/LRP6/HTR2B/NRTN/HAND2/ANXA6/ENG/EDNRB/SMAD4/SEMA4C/FOXC1/OTUD5/LAMA5/CDC42/CDH2/SMO/NRP2/SEMA6C/FBXL17/FN1/SEMA4B
GOBP_ENDOTHELIAL_CELL_DEVELOPMENT	GOBP_ENDOTHELIAL_CELL_DEVELOPMENT	64	0.490248779232003	1.91598422845	6.99531109599869e-05	0.00105072427890919	0.000780262292674589	5375	tags=67%, list=36%, signal=43%	CLDN1/PECAM1/EDNRA/RAP1A/RDX/TNFRSF1A/ROBO4/ROCK2/MSN/HEG1/RAPGEF3/CLDN5/RAP2C/VCL/EDNRB/PPP1R12A/RAP1B/FASN/EZR/PLCB1/PPP1R16B/RAP2B/PDE2A/IKBKB/RAPGEF2/PLOD3/CLIC4/PDE4D/CLDN3/VEZF1/ICAM1/ZDHHC21/VEGFA/STC1/MYD88/NOTCH4/MET/SOX18/MYADM/CCM2/TNF/GPX1/TJP1
GOCC_PLATELET_ALPHA_GRANULE_LUMEN	GOCC_PLATELET_ALPHA_GRANULE_LUMEN	63	0.49438555296788	1.94397294587852	7.1110641086053e-05	0.00106569431347062	0.000791378961169625	3445	tags=48%, list=23%, signal=37%	IGF1/CFD/SERPING1/SERPINA3/PROS1/A2M/ISLR/F8/TGFB3/TMSB4X/SRGN/ACTN2/APP/F13A1/APOOL/TIMP1/VEGFB/HGF/TGFB2/MAGED2/VWF/PDGFA/GAS6/ACTN4/QSOX1/FN1/NHLRC2/SPARC/PCYOX1L/VEGFC
GOBP_REGULATION_OF_VIRAL_PROCESS	GOBP_REGULATION_OF_VIRAL_PROCESS	149	0.369437653421348	1.67404315047267	7.19436909055717e-05	0.00107574494031266	0.000798842503508938	2858	tags=36%, list=19%, signal=30%	TRIM22/IFITM1/EIF2AK2/TRIM38/IFI16/PLSCR1/GSN/CD74/IFIT1/CCL5/ZC3HAV1/HLA-DRB1/IFITM2/RNASEL/IFITM3/IFIT5/MX1/CD4/ATG5/FAM111A/STOM/HMGB1/BST2/TRIM8/LY6E/RAB7A/HEXIM1/TYRO3/TRIM25/MID2/CD209/PKN2/TRIM21/CH25H/UBP1/TRIM5/RSAD2/TOP2B/OAS1/AXL/ISG15/BCL2/APOBEC3G/IFIH1/LGALS1/PPARA/NR5A2/TNIP1/PPIA/LARP7/TRIM26/N4BP1/MDFIC/CIITA
GOBP_REGULATION_OF_CYSTEINE_TYPE_ENDOPEPTIDASE_ACTIVITY	GOBP_REGULATION_OF_CYSTEINE_TYPE_ENDOPEPTIDASE_ACTIVITY	210	0.334148014300602	1.56298499715873	7.22253817021329e-05	0.00107752461350209	0.000800164079407461	4793	tags=44%, list=32%, signal=31%	CRYAB/TNFSF10/ARL6IP5/IFI16/MAP3K5/DHCR24/GSN/PERP/IFI6/ASPH/F3/AQP1/SMAD3/SERPINB9/DAPK1/HMGB1/PSMB9/PRDX3/LAPTM5/HSPD1/SOX2/SNCA/LGMN/RPS6KA3/USP47/SYK/EIF2AK3/SIAH2/NOL3/P2RX1/HGF/FYN/NOD1/NGFR/COL4A3/PYCARD/MT3/SH3RF1/MTCH1/MYC/RPS27L/AKT1/DLC1/RAF1/CASP1/UACA/FAS/XIAP/BIRC2/AIFM1/HSPE1/ROBO1/BAK1/CD44/GAS6/SFRP2/CD27/RIPK2/CTSH/PML/RPS3/TRIAP1/CTSD/ARRB2/SRC/CIDEB/F2R/TFAP4/PAK2/CST7/CASP8/P…
GOBP_MAINTENANCE_OF_LOCATION_IN_CELL	GOBP_MAINTENANCE_OF_LOCATION_IN_CELL	211	0.334936206938114	1.57057289923663	7.28022802629892e-05	0.00108369057182481	0.000804742887448725	3536	tags=41%, list=24%, signal=32%	LHCGR/ITPR1/HEXB/LYN/ITPR2/GSN/ATP1A2/APOE/FTL/SP100/TXN/SYNE1/VPS13C/CLIC2/IBTK/PKD2/SLC30A7/TMSB4X/CAV1/NR5A1/ANKRD13C/CD4/SRGN/ATG5/P2RX7/TSPO/SORL1/OS9/THY1/GSTM2/SNCA/SRI/PRKD1/HTR2B/CALM1/GOLPH3/KDELR3/HK2/NOL3/ANXA6/GSTO1/TMSB10/FGF2/AKAP9/CAMK2D/CCL21/TWF2/KDELR1/CX3CL1/FTH1/AKT1/TRPC1/HEXA/SLC25A23/DMD/ANK3/HRC/PLCB1/ARHGAP21/HSPA5/FLNA/TPCN1/LIME1/CYBA/TMEM38A/CORO1A/GM2A/PLCB4/MCOLN1/P…
GOBP_POSITIVE_REGULATION_OF_INFLAMMATORY_RESPONSE	GOBP_POSITIVE_REGULATION_OF_INFLAMMATORY_RESPONSE	137	0.387129621072988	1.75334103755522	7.33493846257585e-05	0.00108938637614579	0.00080897256161475	3974	tags=42%, list=27%, signal=31%	LDLR/ALOX5AP/NUPR1/CAMK2N1/PLA2G2A/HLA-E/IL33/CTSC/TLR4/RIPK1/CASP4/NMI/TNFRSF1A/AGTR1/APP/PDCD4/LRRK2/IFI35/SNCA/VAMP7/GPRC5B/IL6ST/MGST2/NKG7/PLA2G7/PYCARD/CX3CL1/ETS1/SNX4/FABP4/TREM2/CASP1/NINJ1/OSMR/C3/TRADD/CD47/CEBPB/LPL/LGALS1/HYAL2/TNIP1/PDE2A/TLR2/TLR7/MDK/CCL3/GRN/ADAM8/ITGA2/CEBPA/TNFSF4/PTGS2/NAPEPLD/IL18/NLRP3/IL16
GOBP_NEGATIVE_REGULATION_OF_APOPTOTIC_SIGNALING_PATHWAY	GOBP_NEGATIVE_REGULATION_OF_APOPTOTIC_SIGNALING_PATHWAY	207	0.33600254167788	1.56675148655602	7.40617232519104e-05	0.00109750526805516	0.000815001607809201	3160	tags=37%, list=21%, signal=29%	IGF1/SNAI2/ITGAV/LGALS3/GSTP1/CD74/HIF1A/CXCL12/TMBIM1/NRP1/IFI6/GATA4/RIPK1/TMEM14A/AR/LRRK2/CFLAR/GCLC/NFE2L2/FGF10/CX3CR1/ARMC10/CREB3L1/ACVR1/SLC25A6/BCL2L2/ITGA6/YAP1/USP47/CTNNB1/HERPUD1/XBP1/RPS6KB1/RRM2B/SIAH2/NOL3/OPA1/CTNNA1/CTTN/PHIP/HGF/UNC5B/PRDX2/SH3RF1/RB1/BCL2/CX3CL1/HSPB1/MDM2/IER3/AKT1/RAF1/ZNF385A/BAK1/CD44/FAIM/HMOX1/MIF/TPT1/RRN3/IVNS1ABP/SFRP2/NONO/TCF7L2/PPIA/FXN/GNAI2/SLC2…
GOBP_REGULATION_OF_NIK_NF_KAPPAB_SIGNALING	GOBP_REGULATION_OF_NIK_NF_KAPPAB_SIGNALING	91	0.440412197399228	1.8380310698937	7.42943623525462e-05	0.00109849521478408	0.000815736737014681	5347	tags=63%, list=36%, signal=41%	CD14/EIF2AK2/LITAF/TLR4/BCL3/TMSB4X/NMI/EGFR/APP/PDCD4/IFI35/LAPTM5/EDN1/TRIP6/IRAK1/PRDX1/SASH1/HDAC7/NOD1/LIMS1/PHB2/RASSF2/TREM2/UACA/BIRC2/TRADD/CD86/EZR/NFAT5/LIME1/HAVCR2/CD27/TLR2/TLR7/RPS3/ACTN4/CALR/NDUFC2/DLG1/SPI1/IL18/TRIM44/NLRP3/ZC3H12A/CCL19/NFKBIA/RC3H2/IL18R1/ADIPOR1/TLR9/RC3H1/AGER/RBCK1/LGALS9/RHOA/TNF/EDA
GOCC_MHC_CLASS_II_PROTEIN_COMPLEX	GOCC_MHC_CLASS_II_PROTEIN_COMPLEX	15	0.759760012544711	2.06130338983009	7.54347800369053e-05	0.00111287301328388	0.000826413614142441	504	tags=60%, list=3%, signal=58%	HLA-DRA/HLA-DPA1/B2M/HLA-DPB1/HLA-DMA/HLA-DMB/CD74/HLA-DQA1/HLA-DRB1
GOBP_POSITIVE_REGULATION_OF_MONONUCLEAR_CELL_MIGRATION	GOBP_POSITIVE_REGULATION_OF_MONONUCLEAR_CELL_MIGRATION	70	0.486775314556091	1.93962275508772	7.72125227388155e-05	0.00113656833471536	0.000844009634522771	3841	tags=47%, list=26%, signal=35%	ANO6/LGALS3/TNFRSF14/CXCL12/CCL5/AIF1/APP/HMGB1/CXCL13/CX3CR1/NEDD9/JAM2/LGMN/CD99L2/PLA2G7/ADAM10/PYCARD/CCL21/MOSPD2/CD47/GAS6/OXSR1/CCR1/ADAM17/CORO1A/PDGFD/CCL3/CSF1/ADAM8/ABL1/CALR/SPI1/FADD
GOBP_BRANCHING_INVOLVED_IN_SALIVARY_GLAND_MORPHOGENESIS	GOBP_BRANCHING_INVOLVED_IN_SALIVARY_GLAND_MORPHOGENESIS	20	0.719885533884554	2.12950836080417	7.91707226171762e-05	0.00115772065516772	0.000859717235824869	2314	tags=60%, list=15%, signal=51%	SNAI2/NRP1/FGF7/FGF10/HGF/PLXND1/LAMA1/PLXNA1/TGM2/DAG1/LAMA5/PDGFA
GOBP_REGULATION_OF_PHOSPHOLIPASE_ACTIVITY	GOBP_REGULATION_OF_PHOSPHOLIPASE_ACTIVITY	63	0.492278759446251	1.93568882514721	7.8968094520314e-05	0.00115772065516772	0.000859717235824869	2867	tags=40%, list=19%, signal=32%	ANXA1/PDGFRA/PDGFRB/EDNRA/LPAR1/PLA2G5/CCL5/LRP1/RGS2/EGFR/AGTR1/GNAQ/ANG/SNCA/HTR2B/FGF2/ARF4/PHB2/PPT1/ARL1/CD86/ARHGAP6/FGFR1/GNA13/PLA2R1
GOBP_SPERM_AXONEME_ASSEMBLY	GOBP_SPERM_AXONEME_ASSEMBLY	14	-0.847262244502669	-1.9069254915655	7.91738310372849e-05	0.00115772065516772	0.000859717235824869	1466	tags=71%, list=10%, signal=64%	SPEF2/SPAG16/IQCG/DNAH1/ARMC2/MEIG1/TTC12/MNS1/SPAG6/TBC1D21
GOBP_REGULATION_OF_MICROTUBULE_BASED_MOVEMENT	GOBP_REGULATION_OF_MICROTUBULE_BASED_MOVEMENT	37	-0.693956174612081	-1.89569480356336	7.97168890352234e-05	0.00116309399332449	0.000863707448322743	1581	tags=30%, list=11%, signal=27%	CNIH2/STK11/CCDC40/CCDC39/KIF9/TTLL6/TEX101/CATSPER1/IQCF1/CCDC65/TPPP2
GOBP_NEGATIVE_REGULATION_OF_VIRAL_PROCESS	GOBP_NEGATIVE_REGULATION_OF_VIRAL_PROCESS	82	0.451877265999577	1.86625149570056	8.31447041877097e-05	0.00121044070448217	0.000898866865631388	2858	tags=43%, list=19%, signal=35%	IFITM1/EIF2AK2/IFI16/PLSCR1/GSN/IFIT1/CCL5/ZC3HAV1/IFITM2/RNASEL/IFITM3/IFIT5/MX1/FAM111A/BST2/TRIM8/LY6E/HEXIM1/TRIM25/MID2/TRIM21/CH25H/UBP1/TRIM5/RSAD2/OAS1/ISG15/APOBEC3G/IFIH1/TNIP1/PPIA/LARP7/TRIM26/N4BP1/CIITA
GOBP_PEPTIDE_ANTIGEN_ASSEMBLY_WITH_MHC_PROTEIN_COMPLEX	GOBP_PEPTIDE_ANTIGEN_ASSEMBLY_WITH_MHC_PROTEIN_COMPLEX	18	0.720123422574692	2.05539249309602	8.51002541165653e-05	0.00123619316506169	0.000917990506663688	1326	tags=61%, list=9%, signal=56%	HLA-DRA/HLA-DPA1/B2M/HLA-DPB1/HLA-DMA/HLA-DMB/HLA-DQA1/HLA-DRB1/TAPBPL/TAPBP/HLA-DQA2
GOBP_ENDOCARDIAL_CUSHION_FORMATION	GOBP_ENDOCARDIAL_CUSHION_FORMATION	31	0.617541230936847	2.04960004015533	8.70236170643531e-05	0.00125314008572668	0.000930575200324307	2441	tags=48%, list=16%, signal=41%	SNAI2/TGFBR2/TMEM100/TGFB3/BMPR1A/ACVR1/TBX2/MSX2/TBX3/ROBO2/TGFB2/ENG/SMAD4/ROBO1/HEYL
GOBP_MACROPHAGE_CYTOKINE_PRODUCTION	GOBP_MACROPHAGE_CYTOKINE_PRODUCTION	37	0.585997646796221	1.9835239600087	8.68976721442969e-05	0.00125314008572668	0.000930575200324307	2993	tags=54%, list=20%, signal=43%	IRAK3/CD36/CD74/LITAF/TLR4/TGFB3/SPON2/P2RX7/LAPTM5/SEMA7A/GPRC5B/ACP5/PANX1/NOD1/TGFB2/PYCARD/AXL/TICAM1/RIPK2/TLR7
GOBP_MAMMARY_GLAND_DEVELOPMENT	GOBP_MAMMARY_GLAND_DEVELOPMENT	128	0.404749008103492	1.82860568560366	8.65204409832655e-05	0.00125314008572668	0.000930575200324307	3530	tags=41%, list=24%, signal=31%	IGFBP5/TGFBR2/STAT6/HIF1A/PAM/TGFB3/ID2/CDO1/CAV1/ERBB4/AR/CSF1R/HOXD9/FGF10/PRLR/GLI2/TBX2/ATP7A/CAPN1/MSX2/XBP1/TBX3/DDR1/HK2/IRS2/FGF2/NCOR2/PHB2/SOCS2/AKT1/ARHGAP5/SLC29A1/STAT5A/ZNF703/NR3C1/FASN/APLN/ROBO1/CEBPB/SMO/NFKB1/USF2/PML/CSF1/SRC/ORAI1/ITGA2/CCND1/APRT/UMPS/OXTR/PTCH1
GOCC_TERTIARY_GRANULE	GOCC_TERTIARY_GRANULE	152	0.375366050910459	1.69919476323596	8.6780558025897e-05	0.00125314008572668	0.000930575200324307	5524	tags=53%, list=37%, signal=34%	B2M/METTL7A/LAMP2/ANO6/ATP8B4/FCER1G/LGALS3/CYBB/IDH1/HGSNAT/ITGB2/CD53/HBB/ATP6AP2/STOM/NIT2/CTSS/ALDOC/CD93/ITGAM/STXBP3/ASAH1/CD59/RAP2C/QPCT/CD58/ADAM10/RAC1/ATP11A/TCIRG1/ARL8A/STX7/FTH1/LYZ/CSTB/CD47/PGM1/LILRB2/RAP2B/CYBA/CFP/ARMC8/CTSH/PLD1/CTSD/GSDMD/QSOX1/PLAU/ADAM8/NCKAP1L/TSPAN14/TMC6/CD33/TCN1/ITGAX/CYFIP1/NRAS/PPBP/ATP6V0A1/CD300A/CNN2/NBEAL2/ENPP4/OSCAR/TBC1D10C/SPTAN1/RAB14/SNAP23…
GOBP_POSITIVE_REGULATION_OF_INTEGRIN_MEDIATED_SIGNALING_PATHWAY	GOBP_POSITIVE_REGULATION_OF_INTEGRIN_MEDIATED_SIGNALING_PATHWAY	12	0.791371837092255	1.99033761104748	8.8286705569775e-05	0.00126400453878139	0.000938643085705162	2566	tags=92%, list=17%, signal=76%	LAMA2/CD63/LAMB2/LAMB1/LAMC1/NID1/EMP2/LIMS1/LAMA1/LIMS2/FLNA
GOBP_REGULATION_OF_RAS_PROTEIN_SIGNAL_TRANSDUCTION	GOBP_REGULATION_OF_RAS_PROTEIN_SIGNAL_TRANSDUCTION	170	0.354650543029726	1.61465850059894	8.83505587946535e-05	0.00126400453878139	0.000938643085705162	4141	tags=40%, list=28%, signal=29%	IGF1/COL3A1/PDGFRB/ARHGDIB/LPAR1/KITLG/APOE/MYOC/NRP1/STARD13/KANK2/RDX/HEG1/DENND4C/CYTH4/MAPRE2/ARRB1/FGF10/ARHGEF3/OGT/FBP1/SPRY1/TNFAIP1/RASAL1/DENND4A/OPHN1/ITGB1/AKAP13/ARHGAP24/SQSTM1/TGFB2/ITGA3/SPRY2/RAC1/NET1/NOTCH2/DLC1/EPS8/RAF1/IQSEC1/CCDC125/LPAR4/RALBP1/STMN3/ROBO1/ITPKB/ABCA1/SYDE1/RASA4/NGF/BCL6/CSF1/SRC/MAP4K4/ABL1/STARD8/BCR/F2R/KRAS/RASAL3/KCTD10/SPRY3/STAMBP/PSD3/PSD4/MYO9B/K…
GOBP_REGULATION_OF_ANATOMICAL_STRUCTURE_SIZE	GOBP_REGULATION_OF_ANATOMICAL_STRUCTURE_SIZE	439	0.270751464955998	1.37048968566397	8.79853825021669e-05	0.00126400453878139	0.000938643085705162	4732	tags=44%, list=32%, signal=31%	ANO6/ACE2/GSN/ATP1A2/EDNRA/BMPR2/SPP1/ARHGAP18/LMOD1/APOE/CXCL12/NRP1/PLEKHH2/MAP1B/ATP2B1/SVIL/SCPEP1/CAPZA2/FHOD3/TMSB4X/AQP1/CAV1/EXT1/RDX/MMP2/RGS2/ROCK2/HBB/ATG5/MSN/P2RX7/AGTR1/ACTN2/MACF1/LRRK2/SPTBN1/SEMA6A/GCLC/NCKAP1/DOCK5/SEMA3D/SWAP70/ESAM/TMEM123/SEMA7A/NPPB/CLN8/ATP7A/EDN1/ARPC5/LIMA1/HTR2B/KCNMB4/TMOD3/P2RX1/ADCY6/RUFY3/OLFM1/HCLS1/KCNMB1/ADRB2/ITGB1BP1/CFL2/DSTN/CTTN/NCK2/ECE1/TMS…
GOBP_NEUROINFLAMMATORY_RESPONSE	GOBP_NEUROINFLAMMATORY_RESPONSE	67	0.484590281259717	1.92188243100279	8.94846239675201e-05	0.00127617002427977	0.00094767711089807	3862	tags=51%, list=26%, signal=38%	IGF1/LDLR/NUPR1/IFNGR1/TYROBP/IL33/SYT11/LRP1/CTSC/C1QA/ITGB2/AIF1/APP/LRRK2/ITGAM/ATM/CX3CR1/MT1X/SNCA/ITGB1/CX3CL1/TREM2/NR3C1/SMO/TNFRSF1B/TLR2/PTPRC/CCL3/GRN/JUN/CST7/IFNGR2/PTGS2/IL18
GOCC_COATED_VESICLE_MEMBRANE	GOCC_COATED_VESICLE_MEMBRANE	184	0.357117214075561	1.64441051288591	8.95862109435528e-05	0.00127617002427977	0.00094767711089807	4045	tags=42%, list=27%, signal=31%	DAB2/HLA-DRA/HLA-DPA1/B2M/HLA-DPB1/LDLR/FZD4/HLA-E/CD74/HLA-DQA1/APOE/CD9/SYT11/MYO6/HLA-DRB1/SCARB2/CD4/AP1S2/ATP6AP2/EGFR/HLA-F/CLINT1/MCFD2/AP3B1/CD59/SREBF2/HLA-A/SCAP/TMED10/VAMP7/KDELR3/SAR1A/HLA-C/HLA-DQA2/TMED2/IGF2R/HLA-B/ADRB2/FZD2/LMAN1/SGIP1/KDELR1/CLTC/SLC30A5/SEC31A/COPZ1/STON1/TGOLN2/ATP6V1E1/NCALD/VAMP3/ATP6V1C1/ATP6V1D/HLA-DQB1/COPA/SEC23A/HLA-DRB5/SH3GL2/IL7R/RAB35/SEC23IP/RAB5A…
GOMF_PROTEIN_LIPID_COMPLEX_BINDING	GOMF_PROTEIN_LIPID_COMPLEX_BINDING	28	0.642210242804295	2.08612962432684	9.00266035740274e-05	0.00127969146367888	0.00095029211317242	2678	tags=57%, list=18%, signal=47%	LDLR/PLTP/CD36/APOE/SCARB1/SORL1/STAB1/HSPD1/COLEC12/APOL2/GPIHBP1/LRP8/MSR1/TREM2/LPL/SCARF1
GOBP_POSITIVE_REGULATION_OF_MUSCLE_HYPERTROPHY	GOBP_POSITIVE_REGULATION_OF_MUSCLE_HYPERTROPHY	25	0.663111457678141	2.09928251120878	9.14569370168772e-05	0.00129446741623888	0.000961264657399612	1788	tags=44%, list=12%, signal=39%	IGF1/PRKCA/PPP3CA/ROCK2/MEF2A/PDE5A/EDN1/HAND2/IL6ST/BECN1/CAMK2D
GOBP_MUSCLE_ADAPTATION	GOBP_MUSCLE_ADAPTATION	97	0.431019413928479	1.81123385660129	9.12703545733128e-05	0.00129446741623888	0.000961264657399612	3149	tags=39%, list=21%, signal=31%	IGF1/IGFBP5/PRKCA/GSN/PPP3CA/MYOC/LMCD1/AIF1/TNFRSF1A/SMAD3/RGS2/ROCK2/MEF2A/CFLAR/PI16/GATA6/PDE5A/EDN1/RPS6KB1/HAND2/IL6ST/GATM/MYOZ2/BECN1/CAMK2D/SMAD4/DAG1/ATP2B4/HMOX1/PPARA/FOXO3/CYBA/FOXO1/TNFRSF1B/LMNA/GATA5/PDE9A/TWF1
GOBP_SUBSTRATE_ADHESION_DEPENDENT_CELL_SPREADING	GOBP_SUBSTRATE_ADHESION_DEPENDENT_CELL_SPREADING	92	0.445858118954907	1.86476260327788	9.45020439287396e-05	0.00133471543493384	0.000991152623227472	3295	tags=42%, list=22%, signal=33%	DAB2/ITGAV/PIK3R1/FZD4/PARVA/MYOC/NRP1/GBP1/LAMB1/ITGA8/DOCK1/DOCK5/LAMC1/TEK/TYRO3/NEDD9/ST6GAL1/ANTXR1/ITGB1BP1/RAC1/PXN/LIMS1/AXL/LIMS2/LAMA5/VAMP3/FERMT2/FLNA/CDC42/EFNA1/PKP2/MERTK/MDK/ACTN4/S100A10/SRC/P4HB/FN1/ABL1
GOBP_MACROPHAGE_DIFFERENTIATION	GOBP_MACROPHAGE_DIFFERENTIATION	53	0.537855949282918	2.08654544936794	9.55942973664869e-05	0.0013472694165013	0.00100047514354668	4842	tags=64%, list=32%, signal=44%	C1QC/PRKCA/IL33/RIPK1/HLA-DRB1/ID2/CD4/EIF2AK1/APP/CSF1R/INHA/HCLS1/IL34/RB1/NR3C1/PTPN2/TRIB1/INHBA/ZBTB46/CDC42/GAB3/TLR2/CSF1/CEBPA/CASP8/SPI1/FADD/IL15/L3MBTL3/VEGFA/CASP10/VPS54/TGFB1/TSPAN2
GOBP_VACUOLE_ORGANIZATION	GOBP_VACUOLE_ORGANIZATION	182	0.344864464118815	1.58665064904294	9.75056478145109e-05	0.00137128962021936	0.00101831241979486	3732	tags=41%, list=25%, signal=31%	HEXB/TMEM106B/RAB34/NUPR1/UBQLN2/PLA2G5/SRPX/CLN5/STX12/EXT1/SCARB2/SYNPO2/ATG5/ATP6AP2/WDR45/TPP1/P2RX7/RAB23/LRRK2/LAPTM4B/AP3B1/LAPTM5/RAB7A/ZFYVE26/CLN8/RALB/ANXA2/MBTPS1/MTM1/SNX7/RAB3GAP2/BECN1/CHMP2B/MT3/TCIRG1/VPS18/FEZ2/NAGLU/CCDC115/SNX4/NDP/RAB43/RAB33B/TMEM41B/PPT1/HEXA/ATG16L2/PIK3C2B/MOAP1/UBXN2A/ABCA1/ATP6V1D/HOOK3/SNX18/NPR2/CORO1A/CHMP4A/SNAPIN/MYO7A/GABARAPL1/CTSD/GRN/GNPTAB/MFS…
GOBP_AGING	GOBP_AGING	157	0.37085982972261	1.68807535481595	9.79320409437836e-05	0.00137397077066707	0.00102030342793784	2480	tags=32%, list=17%, signal=27%	CRYAB/IGFBP5/SERPING1/CLDN1/PDGFRB/CD68/RGN/TGFBR2/PPP3CA/EDNRA/VCAM1/APOD/ATP2B1/CTSC/C1QA/TGFB3/NR5A1/FOXO4/MMP2/CAT/TSPO/GCLC/NFE2L2/TIMP1/EDN1/SCAP/RPS6KB1/SERP1/MME/IRAK1/KCNMB1/SERPINF1/COL4A2/CTNNA1/IGFBP2/FGF2/BECN1/GNA12/NQO1/EDNRB/ADM/SMAD4/CX3CL1/P2RY1/GRB2/APEX1/DAG1/SEC63/INHBA/BAK1/CNP
GOBP_REGULATION_OF_MICROTUBULE_BASED_PROCESS	GOBP_REGULATION_OF_MICROTUBULE_BASED_PROCESS	207	-0.47746504793181	-1.59994894670348	9.83185605821546e-05	0.00137397077066707	0.00102030342793784	2626	tags=32%, list=18%, signal=27%	TRAF3IP1/TPR/CAMSAP1/LAMP1/STMN2/BBS4/GSK3B/ALMS1/WDR47/CDH5/CIB1/SLAIN2/DIXDC1/BRCA1/CDK5RAP2/ARHGEF2/GPSM2/CKAP2/MAPK15/PRKAA1/PLK2/TPX2/CNIH2/STK11/TRIM37/STIL/STMN1/SPEF1/FSD1/FKBP4/ARL2/CCDC40/CENPJ/MEMO1/CEP76/RAE1/CEP70/MAPRE3/FRMPD2/CDK5R1/CCDC39/TTBK2/MAP1S/KIF18A/GIT1/AURKA/PLK4/RANGRF/KIF15/C10orf90/DRG1/KATNB1/FBXW5/ANKRD53/PLK1/TACC3/KIF9/SPAG5/WDR62/TTLL6/TEX101/CATSPER1/TRIM36/IQCF…
GOMF_CADHERIN_BINDING	GOMF_CADHERIN_BINDING	301	0.295510450802313	1.38887535442664	9.82441485876198e-05	0.00137397077066707	0.00102030342793784	4719	tags=44%, list=32%, signal=30%	ANXA1/CALD1/FLNB/AHNAK/CDH11/CTNNAL1/BMPR2/PARVA/PTPN11/ARHGAP18/IDH1/ZC3HAV1/EIF2S3/IQGAP1/PPFIBP1/ARHGAP1/RDX/KDR/EGFR/CLINT1/MYH9/MACF1/SPTBN1/PHLDB2/TNKS1BP1/SWAP70/CNN3/YWHAB/ACVR1/RAB10/ITGA6/PDLIM5/TRIM25/DDX6/LIMA1/ANXA2/CTNNB1/CLIC1/DOCK9/VCL/PKN2/TMOD3/ITGB1/SLK/CTNNA1/PRDX1/RPL6/COBLL1/CTTN/ABI1/CD2AP/EIF2A/CHMP2B/PPL/VAPA/TWF2/LASP1/FXYD5/ANK3/RPL14/FASN/EZR/CD46/S100A11/TLN1/EMD/HSPA…
GOBP_RESPONSE_TO_KETONE	GOBP_RESPONSE_TO_KETONE	200	0.337615792870719	1.57464646008504	0.00010097206719389	0.00140808204861542	0.00104563428254193	3866	tags=36%, list=26%, signal=27%	HSD3B2/SFRP1/CYP1B1/ADCY3/TGFBR3/CLDN1/MAOB/CYBB/SPP1/A2M/ATP2B1/TGFB3/AQP1/CAV1/ROCK2/IGFBP7/MSN/AKR1C3/AR/TSPO/CFLAR/PLAT/UGT3A2/GNAI1/EDN1/YAP1/FBP1/FDX1/RPS6KB1/GOLPH3/TXNIP/GLB1/ADCY6/SERPINF1/KLF9/TGFB2/NQO1/CCL21/PIK3CA/ELK1/SLIT2/AKT1/CDK4/AHR/KLF2/TRERF1/NCOA2/NR3C1/AIFM1/GAS6/MTAP/CYBA/ADAM15/SCNN1A/PTGFR/POSTN/ASS1/TLR2/SGK1/SRC/PRKAA2/FIBIN/CCND1/TFAP4/CALR/TNFSF4/OXTR/IGF1R/SRD5A1/DD…
GOMF_MINUS_END_DIRECTED_MICROTUBULE_MOTOR_ACTIVITY	GOMF_MINUS_END_DIRECTED_MICROTUBULE_MOTOR_ACTIVITY	16	-0.828365530503651	-1.92738824383835	0.000102099101655904	0.00142080766674099	0.00105508425926148	1725	tags=69%, list=12%, signal=61%	DNAH14/DNAH6/DNAH7/DNAH1/DNHD1/DNAH3/DNAH9/DNAH10/DNAH2/DNAH8/DNAH17
GOBP_STEM_CELL_DIFFERENTIATION	GOBP_STEM_CELL_DIFFERENTIATION	233	0.319839865649873	1.50219051510456	0.00010273077741394	0.00142660098446528	0.00105938634636509	3297	tags=31%, list=22%, signal=24%	SFRP1/PDGFRA/ZFP36L2/EIF2AK2/SNAI2/EFNB1/PTN/EDNRA/KITLG/HIF1A/NRP1/FAM172A/A2M/EXT1/FOXO4/JAG1/ERBB4/BMPR1A/SEMA6A/NFE2L2/GATA6/SEMA3D/OSR1/ACVR1/SEMA7A/MEF2C/CITED2/TBX2/EDN1/YAP1/LRP6/MSX2/MSI2/CTNNB1/HTR2B/TBX3/NRTN/HAND2/ITGB1/ANXA6/HSPA9/FZD1/FGF2/TGFB2/ENG/EDNRB/LTBP3/SMAD4/BCL2/GPM6A/SEMA4C/FOXC1/OTUD5/LAMA5/N4BP2L2/SFRP2/RBBP7/CDC42/CDH2/SMO/STAT3/MAPK14/SRF/NRP2/PUM1/SEMA6C/PTPRC/FBXL17…
GOBP_T_CELL_MEDIATED_CYTOTOXICITY	GOBP_T_CELL_MEDIATED_CYTOTOXICITY	54	0.519322885937235	2.01234968369028	0.000106005560070831	0.00146899755211127	0.0010908698132812	3254	tags=43%, list=22%, signal=33%	HLA-DRA/B2M/HLA-E/MR1/CTSC/HLA-DRB1/HLA-F/P2RX7/HLA-A/HLA-C/HLA-B/FCGR2B/MICA/EMP2/STX7/PPP3CB/ULBP1/HPRT1/CTSH/PTPRC/IL7R/TAP2/NCKAP1L
GOBP_PERIPHERAL_NERVOUS_SYSTEM_DEVELOPMENT	GOBP_PERIPHERAL_NERVOUS_SYSTEM_DEVELOPMENT	67	0.480586442997245	1.90600323013806	0.000108233265562368	0.0014967372674011	0.00111146917915162	2716	tags=36%, list=18%, signal=29%	CLDN1/PMP22/ALDH3A2/MYOC/LAMB2/HOXD10/HOXD9/CITED2/SLC5A3/HAND2/DICER1/NTRK2/SKI/LGI4/EDNRB/AKT1/DAG1/GPC1/MED12/PPP3R1/SH3TC2/NAB1/CNTNAP1/NDRG1
GOCC_LATE_ENDOSOME	GOCC_LATE_ENDOSOME	243	0.319572627467739	1.4899072107017	0.000109024284897481	0.00150141278825011	0.00111494119620722	3566	tags=40%, list=24%, signal=31%	HLA-DRA/HLA-DMA/LAMP2/LDLR/RAB9B/TMEM106B/SLC9A9/HLA-DMB/MR1/VPS36/KCNQ1/CD74/APOE/FYCO1/LITAF/RAP1A/VPS13C/CD63/ZMPSTE24/HLA-DRB1/RAB9A/IFITM2/IFITM3/DYSF/ABHD6/SCARB2/VAMP5/EGFR/LRRK2/SORL1/BST2/TMEM30A/CTSS/LAPTM4B/RAB7A/ZFYVE26/KIDINS220/ATP7A/LGMN/RNF13/ANXA2/VAMP7/ATP13A3/IGF2R/MTM1/ANXA6/SLC39A14/BACE1/SQSTM1/INSR/PSAP/ASTN2/CHMP2B/NMNAT2/SLC31A1/VPS41/TCIRG1/ARL8A/MAGI2/VPS18/STX7/SLC11A2…
GOBP_REGULATION_OF_TRANSPORTER_ACTIVITY	GOBP_REGULATION_OF_TRANSPORTER_ACTIVITY	261	0.308289315631042	1.43306103806332	0.000109024690692679	0.00150141278825011	0.00111494119620722	3652	tags=34%, list=24%, signal=26%	CCL2/GLRX/ACE2/AHNAK/ATP1A2/RGN/PPP3CA/KCNQ1/EDNRA/NDFIP1/CLIC2/RIPK1/CACNA2D1/PKD2/TMSB4X/CAV1/YWHAH/ACTN2/APP/DAPK1/STOM/CTSS/KCNE3/ATP1B1/OSR1/GSTM2/MEF2C/SLC5A3/ATP7A/EDN1/FXYD1/SNCA/SRI/CACNB4/CAPN1/NLGN2/FXYD6/CALM1/PRRT1/C4orf3/SCN4B/PRNP/ITGB1/GSTO1/ADRB2/AKAP9/CAMK2D/PHB2/ATP1B2/BCL2/KLHL24/TMEM168/WNK3/TREM2/ABCC9/PPP3CB/DMD/FXYD5/REM1/ANK3/HRC/GPD1L/CACNB2/AHCYL1/PPP3R1/KCNK3/OXSR1/KCN…
GOBP_REGULATION_OF_MAP_KINASE_ACTIVITY	GOBP_REGULATION_OF_MAP_KINASE_ACTIVITY	180	0.350263558656678	1.61431733494599	0.00011059233142759	0.00151984150078082	0.00112862626067073	4534	tags=41%, list=30%, signal=29%	SFRP1/PDGFRB/MAP3K5/LYN/GHR/IRAK3/FZD4/GSTP1/KITLG/APOE/TPD52L1/TLR4/CAV1/HMGCR/ADAM9/RGS2/EGFR/P2RX7/PDCD4/LRRK2/SORL1/MAP3K7/MEF2C/PDE5A/EDN1/SYK/HTR2B/PDGFC/TRIB2/SPRY1/IRAK1/AKAP13/SASH1/INSR/FGF2/IL34/SPRY2/DUSP16/MAGED1/TAOK3/PDGFA/TRIB1/ERP29/ROBO1/MIF/SFRP2/HYAL2/FGFR1/LIME1/PDGFD/RPS3/PTPRC/SRC/NTF3/UCHL1/ADAM8/DVL3/TLR6/MAP3K12/ARHGEF5/SPRY3/CBS/EPHA4/FGD2/BMP2/MAP3K11/VEGFA/PDGFB/CCL19…
GOBP_REGULATION_OF_PROTEIN_LOCALIZATION_TO_PLASMA_MEMBRANE	GOBP_REGULATION_OF_PROTEIN_LOCALIZATION_TO_PLASMA_MEMBRANE	95	0.420760302184668	1.79426296610475	0.000110917726186013	0.00152115738769389	0.0011296034313332	4557	tags=52%, list=30%, signal=36%	DAB2/PGRMC1/PID1/PIK3R1/LGALS3/TMBIM1/GBP1/LRP1/EGFR/CLIP3/AR/SPTBN1/MMP14/PRKCI/RHOQ/PRNP/ITGB1/SQSTM1/APPL1/ITGA3/STX7/WNK3/AKT1/ATP2C1/TREM2/CLTC/ATP2B4/PRKCH/EZR/STX3/MRAP/PTPN9/RHOG/GRIPAP1/NUMB/HECTD1/DLG1/STX4/ZDHHC7/CNPY4/ACTB/ABI3/RSC1A1/CDK5/PIK3R2/STAC/ACSL3/RAMP3/TMEM59
GOBP_LYTIC_VACUOLE_ORGANIZATION	GOBP_LYTIC_VACUOLE_ORGANIZATION	84	0.454188396006771	1.89125698700461	0.000112026552142544	0.00153318983758722	0.00113853866498936	4100	tags=52%, list=27%, signal=38%	HEXB/TMEM106B/RAB34/PLA2G5/SRPX/CLN5/SCARB2/ATP6AP2/TPP1/P2RX7/LRRK2/LAPTM4B/AP3B1/LAPTM5/RAB7A/ZFYVE26/CLN8/MBTPS1/BECN1/CHMP2B/MT3/TCIRG1/VPS18/NAGLU/CCDC115/PPT1/HEXA/ABCA1/ATP6V1D/HOOK3/CORO1A/CHMP4A/SNAPIN/MYO7A/GRN/GNPTAB/MFSD8/ATP6AP1/CHMP4C/TMEM165/ATP6V0B/ATP6V1H/RNASEK/CHMP4B
GOBP_REGULATION_OF_LYMPHOCYTE_MIGRATION	GOBP_REGULATION_OF_LYMPHOCYTE_MIGRATION	59	0.503884245409686	1.98621754749881	0.000112831375801169	0.00154102068723081	0.00114435381252059	3295	tags=42%, list=22%, signal=33%	CCL2/TNFRSF14/APOD/ECM1/CXCL12/CCL5/AIF1/MSN/APP/CXCL13/NEDD9/JAM2/CD99L2/WASL/ADAM10/PYCARD/CCL21/SPNS2/AKT1/OXSR1/ADAM17/CORO1A/CCL3/ADAM8/ABL1
GOBP_REGULATION_OF_FIBROBLAST_PROLIFERATION	GOBP_REGULATION_OF_FIBROBLAST_PROLIFERATION	78	0.467288446861164	1.90275018731606	0.000113143898644624	0.00154210943337858	0.001145162309652	3626	tags=46%, list=24%, signal=35%	IGF1/SFRP1/DDR2/PDGFRA/PDGFRB/NUPR1/CD248/GSTP1/CD74/S100A6/ZMPSTE24/AQP1/CAV1/EGFR/FOSL2/FGF10/CTNNB1/PDGFC/NGFR/ZMIZ1/SKI/IFI30/MYC/FTH1/CDK4/PDGFA/MIF/EMD/GAS6/PML/PDGFD/FN1/ABL1/JUN/MORC3/CDKN1A
GOBP_LYMPHOCYTE_APOPTOTIC_PROCESS	GOBP_LYMPHOCYTE_APOPTOTIC_PROCESS	78	0.466578762305626	1.89986042526426	0.000116946966843847	0.00159067085908345	0.00118122376755927	3249	tags=35%, list=22%, signal=27%	LYN/LGALS3/CD74/HIF1A/CCL5/GIMAP8/RIPK1/BCL3/P2RX7/IRS2/KDELR1/BCL2/JAK3/EBF4/AKT1/TRAF3IP2/ST3GAL1/FAS/TSC22D3/BAK1/MIF/EFNA1/CD27/GPAM/BCL6/IL7R/ADAM8
GOBP_PROTEIN_KINASE_B_SIGNALING	GOBP_PROTEIN_KINASE_B_SIGNALING	171	0.355440127127727	1.61599113936351	0.000118893713418408	0.0016138359788597	0.00119842606299443	3262	tags=33%, list=22%, signal=26%	IGF1/IGFBP5/CCL2/MYOC/TXN/CCL5/GATA4/F3/TMEM100/F10/KDR/EGFR/C1QTNF1/AKR1C3/PEAR1/CX3CR1/TEK/TYRO3/ZFP36L1/RPS6KB1/MTM1/ITGB1/HCLS1/ITGB1BP1/RRAS/INSR/FGF2/NTRK2/SPRY2/ENG/CCL21/MT3/AXL/PIK3CA/MAGI2/CX3CL1/AKT1/DAG1/PIK3C2B/PDGFA/BTN2A2/FAM110C/RCN3/PPARA/GAS6/FERMT2/HYAL2/OSBPL8/TCF7L2/FGFR1/MERTK/CCL3/ARRB2/SRC/ADAM8/PPP2CA/HSP90AB1
GOBP_MUCOPOLYSACCHARIDE_METABOLIC_PROCESS	GOBP_MUCOPOLYSACCHARIDE_METABOLIC_PROCESS	87	0.447755612884498	1.85749051160544	0.000119312831956694	0.0016162130856465	0.00120019128992278	2929	tags=46%, list=20%, signal=37%	DCN/LYVE1/HEXB/EDNRA/NDST1/CHSY1/UGDH/CHST7/B4GALT4/EXT1/HS2ST1/IDS/XYLT1/SPOCK2/UST/CHST3/CHST9/ITIH5/B3GNT2/ST3GAL6/CSGALNACT1/GLB1/DSE/CHST11/ST3GAL4/FGF2/SLC35D2/EDNRB/CHPF/CLTC/ST3GAL1/HEXA/CHST12/CD44/IDUA/HYAL2/GLCE/NFKB1/DSEL/CHST2
GOBP_POSITIVE_REGULATION_OF_BLOOD_VESSEL_ENDOTHELIAL_CELL_MIGRATION	GOBP_POSITIVE_REGULATION_OF_BLOOD_VESSEL_ENDOTHELIAL_CELL_MIGRATION	50	0.537938474452774	2.0296883243554	0.000120646240061334	0.00163094019217607	0.00121112756134611	4289	tags=62%, list=29%, signal=44%	ANXA1/RHOJ/PRKCA/HIF1A/NRP1/TMSB4X/KDR/HMGB1/NFE2L2/PRKD1/HDAC7/FGF2/HSPB1/ETS1/AKT1/STAT5A/HMOX1/SRPX2/PIK3C2A/FGFR1/ADAM17/MAPK14/NUS1/ABL1/VEGFC/MAP2K3/PTGS2/AKT3/PRKD2/VEGFA/PDGFB
GOBP_HEPARAN_SULFATE_PROTEOGLYCAN_METABOLIC_PROCESS	GOBP_HEPARAN_SULFATE_PROTEOGLYCAN_METABOLIC_PROCESS	14	0.762960719965966	1.99791632819022	0.000123931220744987	0.00167193565420528	0.00124157057464106	1374	tags=50%, list=9%, signal=45%	NDST1/HS3ST1/HS2ST1/HS6ST2/SULF1/SULF2/HS6ST1
GOBP_ANTIGEN_PROCESSING_AND_PRESENTATION_OF_ENDOGENOUS_ANTIGEN	GOBP_ANTIGEN_PROCESSING_AND_PRESENTATION_OF_ENDOGENOUS_ANTIGEN	29	0.62900506107614	2.04489624151335	0.000125200636897879	0.00168220896310659	0.00124919947949992	1610	tags=48%, list=11%, signal=43%	HLA-DRA/B2M/HLA-E/CD74/HLA-DRB1/ATG5/HLA-F/ERAP2/HLA-A/TAPBP/HLA-C/HLA-B/TAP1/MICA
GOBP_NEGATIVE_REGULATION_OF_SMOOTH_MUSCLE_CELL_PROLIFERATION	GOBP_NEGATIVE_REGULATION_OF_SMOOTH_MUSCLE_CELL_PROLIFERATION	52	0.522831309393315	2.00474226847954	0.00012505290698877	0.00168220896310659	0.00124919947949992	2690	tags=42%, list=18%, signal=35%	IGFBP5/OGN/NDRG2/ACE2/BMPR2/APOE/APOD/TGFB3/AIF1/ANG/PDCD4/TPM1/MEF2C/IGFBP3/EFEMP2/GNA12/RBM10/TRIB1/APLN/HMOX1/CDKN1B/GNA13
GOBP_ORGANIC_ACID_BIOSYNTHETIC_PROCESS	GOBP_ORGANIC_ACID_BIOSYNTHETIC_PROCESS	290	0.303783896297765	1.39290450611696	0.000131977676849102	0.0017696763794503	0.001314152320298	3256	tags=36%, list=22%, signal=29%	RBP1/ANXA1/STAR/ALDH1A3/ALOX5AP/BHMT2/FMO1/RGN/APOC1/GSTP1/CD74/PLA2G5/SLC1A3/PDK4/PLA2G4A/HSD17B12/UGDH/OAT/FADS1/ADI1/PTGIS/CDO1/ALDH1A1/DPYD/MGST3/AKR1C3/ACSM3/PLOD2/SDSL/PNPLA8/UST/GGT5/SLC25A12/PCBD1/GSTM2/GLS/PTGES/EDN1/SLC38A1/SCAP/SYK/XBP1/PLP1/MTHFR/THNSL2/PRKAB2/ASNSD1/DSE/MGST2/AKR1A1/SCP2/GATM/MGLL/APIP/GSTM1/CBR1/ACSS1/PYCARD/TBXAS1/ABCD3/BCAT1/MTR/CYP7B1/ENOPH1/ELOVL5/CASP1/CBR4/PSA…
GOMF_TRANSMEMBRANE_RECEPTOR_PROTEIN_KINASE_ACTIVITY	GOMF_TRANSMEMBRANE_RECEPTOR_PROTEIN_KINASE_ACTIVITY	78	0.463778808784021	1.88845930434313	0.000134060804138842	0.00179397730629433	0.00133219806005489	1953	tags=35%, list=13%, signal=30%	DDR2/EFEMP1/PDGFRA/TGFBR3/PDGFRB/TGFBR2/BMPR2/NRP1/PDGFRL/ACVRL1/LTBP4/KDR/ERBB4/EGFR/CSF1R/BMPR1A/TEK/ACVR1/EFNA4/TYRO3/DDR1/IGF2R/CRIM1/INSR/NTRK2/AXL/ROR1
GOBP_REGULATION_OF_INSULIN_LIKE_GROWTH_FACTOR_RECEPTOR_SIGNALING_PATHWAY	GOBP_REGULATION_OF_INSULIN_LIKE_GROWTH_FACTOR_RECEPTOR_SIGNALING_PATHWAY	22	0.679101281883596	2.05600139848512	0.000136783536822181	0.00182672207239946	0.00135651415019112	2789	tags=50%, list=19%, signal=41%	IGF1/IGFBP4/IGFBP5/CILP/IGFBP6/AR/IGFBP3/PHIP/IGFBP2/INPPL1/CDH3
GOBP_RESPONSE_TO_MANGANESE_ION	GOBP_RESPONSE_TO_MANGANESE_ION	20	0.708430312161945	2.09562243132656	0.000137788621486314	0.00183644231131859	0.00136373234820617	3776	tags=65%, list=25%, signal=49%	ADAM9/APP/TSPO/LRRK2/ATP7A/EIF2AK3/ATF4/BACE1/HSPA5/D2HGDH/FIBIN/TFRC/PTGS2
GOBP_CHROMOSOME_CONDENSATION	GOBP_CHROMOSOME_CONDENSATION	29	-0.726751718250426	-1.90840373898347	0.000140572692855309	0.0018697861796658	0.00138849332849897	1886	tags=38%, list=13%, signal=33%	NCAPG2/NUSAP1/NCAPD2/NCAPG/TOP2A/CDCA5/NCAPH/PLK1/PRM3/PRM2/PRM1
GOBP_MITOTIC_SPINDLE_ORGANIZATION	GOBP_MITOTIC_SPINDLE_ORGANIZATION	113	-0.539317045800153	-1.73371414365711	0.000141066732313491	0.00187259726421757	0.00139058082502045	2341	tags=35%, list=16%, signal=30%	RCC1/MYBL2/KIF3B/CENPE/GPSM2/TNKS/CCNB1/KIFC1/CENPH/KIF11/PLK2/TPX2/KIF2A/STIL/STMN1/KIF23/FSD1/NDC80/BIRC5/CENPJ/EFHC1/RAE1/CDCA8/MAP1S/DLGAP5/PRC1/RACGAP1/AURKA/KIF15/TUBG1/DRG1/NUF2/ANKRD53/PLK1/TACC3/CDC20/TTK/AURKC/WDR62/NEK2
GOBP_LIPID_DIGESTION	GOBP_LIPID_DIGESTION	21	0.678113089551117	2.03200907650844	0.000142222161692442	0.00188415919810147	0.00139916665597638	1161	tags=24%, list=8%, signal=22%	LDLR/CD36/AQP1/ARX/LIMA1
GOBP_ESTABLISHMENT_OF_ENDOTHELIAL_BARRIER	GOBP_ESTABLISHMENT_OF_ENDOTHELIAL_BARRIER	51	0.512853621336003	1.93660235853215	0.000144431677675575	0.0019058076353048	0.001415242670954	3385	tags=51%, list=23%, signal=40%	CLDN1/PECAM1/EDNRA/RAP1A/RDX/TNFRSF1A/ROBO4/ROCK2/MSN/RAPGEF3/CLDN5/RAP2C/VCL/EDNRB/PPP1R12A/RAP1B/FASN/EZR/PLCB1/PPP1R16B/RAP2B/PDE2A/IKBKB/RAPGEF2/PDE4D/CLDN3
GOBP_CELLULAR_RESPONSE_TO_CAMP	GOBP_CELLULAR_RESPONSE_TO_CAMP	51	0.512028622197168	1.93348705386901	0.000144431677675575	0.0019058076353048	0.001415242670954	3071	tags=45%, list=21%, signal=36%	IGFBP5/CYP1B1/ITPR2/KCNQ1/RAP1A/PKD2/AQP1/APP/RAPGEF3/FBP1/FDX1/ZFP36L1/AKAP9/WT1/RAP1B/AHR/APEX1/EZR/HSPA5/ASS1/PDE2A/SLC8A1/RAPGEF2
GOBP_EXTRACELLULAR_MATRIX_ASSEMBLY	GOBP_EXTRACELLULAR_MATRIX_ASSEMBLY	39	0.57144955394432	1.98466482874909	0.000145258041215228	0.00191290112327966	0.00142051025760963	4054	tags=67%, list=27%, signal=49%	COL3A1/COL1A2/EMILIN1/SMAD3/PHLDB2/CLASP2/ATP7A/EFEMP2/ANTXR1/FBLN5/MFAP4/PHLDB1/DAG1/GPM6B/GAS6/FKBP10/TIE1/MYH11/RAMP2/PLOD3/QSOX1/ELN/CLASP1/THSD4/NTN4/SOX9
GOBP_NEGATIVE_REGULATION_OF_COAGULATION	GOBP_NEGATIVE_REGULATION_OF_COAGULATION	52	0.519633448885559	1.99248040501914	0.000146504859651779	0.00192549244113767	0.00142986050366075	2362	tags=33%, list=16%, signal=28%	PDGFRA/SERPING1/VTN/PROS1/APOE/CD9/CD34/TFPI/C1QTNF1/PLAT/EDN1/ANXA2/SERPINE2/TSPAN8/FAP/PDGFA/ANXA5
GOBP_CELL_CYCLE_CHECKPOINT_SIGNALING	GOBP_CELL_CYCLE_CHECKPOINT_SIGNALING	158	-0.506617364570091	-1.67704291032617	0.000148013926834731	0.00194147376505596	0.0014417281502839	3123	tags=47%, list=21%, signal=38%	HUS1B/ZW10/ATF2/MAD1L1/RPA2/E2F1/CLSPN/RBBP8/CDC6/BUB3/SPC25/MAD2L1/THOC5/SPC24/BRCA2/TPR/DNA2/CDK5RAP3/GML/BLM/GTSE1/IK/CHFR/DYNC1LI1/BRCA1/RAD17/PSMG2/CDK5RAP2/CCNB1/CEP63/UIMC1/FZR1/EME1/KNTC1/RFWD3/PLK2/FANCD2/TIPIN/FBXO31/PRAP1/CENPF/ZWINT/PCID2/MAD2L2/CRY1/TOPBP1/DONSON/PROX1/BRIP1/NDC80/DOT1L/MDC1/FBXO6/DTL/BIRC5/NEK11/RAD9B/CDCA8/BUB1B/RAD51/INTS7/FEM1B/ATRIP/MUC1/ZWILCH/BUB1/STK33/NUF2/T…
GOBP_RESPONSE_TO_COPPER_ION	GOBP_RESPONSE_TO_COPPER_ION	36	0.581838028913614	1.96106220200619	0.000149271203560071	0.00195409575569548	0.00145110117378035	2083	tags=50%, list=14%, signal=43%	MT1M/PAM/AQP2/AQP1/APP/NFE2L2/MT1E/MT1F/ATP7A/MT2A/MT1X/SNCA/MT1A/PRNP/BACE1/BECN1/MT3/SORD
GOBP_REGULATION_OF_BASEMENT_MEMBRANE_ORGANIZATION	GOBP_REGULATION_OF_BASEMENT_MEMBRANE_ORGANIZATION	11	0.806576446711541	2.00781030188367	0.000151409197004767	0.00197817459755341	0.00146898199440108	2200	tags=91%, list=15%, signal=78%	LAMA2/LAMB2/LAMB1/PHLDB2/LAMC1/NID1/CLASP2/LAMA1/PHLDB1/DAG1
GOBP_BONE_REMODELING	GOBP_BONE_REMODELING	83	0.44889852655679	1.85663330040367	0.000152375872493949	0.00198475176837369	0.00147386616666829	3249	tags=40%, list=22%, signal=31%	CTSK/SFRP1/PRKCA/GPR137B/GJA1/PTN/SPP1/PDK4/EXT1/TPP1/P2RX7/CSF1R/DOCK5/RAB7A/IL20RA/TMEM64/SYK/CTNNB1/ADRB2/ACP5/S1PR1/LTBP3/TCIRG1/RASSF2/NOTCH2/MITF/SLC4A2/LEPR/LGR4/MDK/CTHRC1/SRC/ADAM8
GOBP_ERYTHROCYTE_HOMEOSTASIS	GOBP_ERYTHROCYTE_HOMEOSTASIS	121	0.385958890639592	1.72584385913019	0.000152511873505768	0.00198475176837369	0.00147386616666829	4257	tags=46%, list=28%, signal=33%	B2M/TGFBR3/LYN/KCNQ1/HIF1A/ID2/TMEM14C/MAFB/CFLAR/CITED2/SMAD5/ZFP36L1/INHA/TMOD3/EPAS1/HCLS1/HSPA9/PRDX1/ARID4A/KLF13/AXL/ISG15/RB1/SLC11A2/ETS1/DNASE2/KLF2/FECH/PTPN2/ZBTB7A/INHBA/HMOX1/SP3/RPS17/FOXO3/SFXN1/ARNT/STAT3/MAPK14/SRF/SLC25A38/BCL6/CASP3/HIPK2/NCKAP1L/RPS14/IREB2/SLC25A5/ABCB10/SPI1/ALAS1/ADAR/ACVR2A/HSCB/L3MBTL3/VEGFA
GOBP_MUSCLE_CELL_DEVELOPMENT	GOBP_MUSCLE_CELL_DEVELOPMENT	169	0.359334045753061	1.62343613405847	0.000153244673719939	0.00199037787984486	0.00147804408729263	3099	tags=33%, list=21%, signal=27%	IGF1/PDGFRA/PDGFRB/CAV2/PGM5/PPP3CA/EDNRA/LMOD1/ZMPSTE24/GATA4/FHOD3/WFIKKN2/RGS2/CSRP1/MEF2A/ATG5/FHL2/ACTN2/CFLAR/BMPR1A/PI16/TPM1/MAP2K4/PDLIM5/EDN1/CACNB4/MYL9/SORBS2/TBX3/EFEMP2/TMOD3/TNNT3/ITGB1/AKAP13/CFL2/MYOZ2/SKI/ENG/ADM/SMAD4/BCL2/PPP3CB/DMD/PPARA/TMOD2/SGCD/CNTNAP1/SMO/HOMER1/FLNC/SRF/MYH11/SLC8A1/LMNA/RAMP2/ACTN4
GOCC_COMPLEX_OF_COLLAGEN_TRIMERS	GOCC_COMPLEX_OF_COLLAGEN_TRIMERS	20	0.706671512701871	2.09041969008658	0.000153789670308009	0.00199354750708464	0.00148039783571804	1718	tags=60%, list=11%, signal=53%	LUM/COL3A1/COL1A2/COL1A1/COL4A5/COL4A4/COL4A1/COL5A2/COL27A1/COL4A2/COL5A1/COL4A3
GOBP_TOXIN_METABOLIC_PROCESS	GOBP_TOXIN_METABOLIC_PROCESS	17	0.724186328090703	2.00248624707005	0.000154956466729104	0.00200474928830778	0.00148871621921279	2237	tags=47%, list=15%, signal=40%	CYP1B1/AS3MT/FMO1/PAM/FMO2/NFE2L2/N6AMT1/ARL1
GOBP_HEPARAN_SULFATE_PROTEOGLYCAN_BIOSYNTHETIC_PROCESS	GOBP_HEPARAN_SULFATE_PROTEOGLYCAN_BIOSYNTHETIC_PROCESS	31	0.603692334926605	2.00363598723592	0.000160066325286412	0.00206682132299648	0.00153481058389947	3546	tags=58%, list=24%, signal=44%	NDST1/HS3ST1/UGDH/EXT1/HS2ST1/XYLT1/HS6ST2/CTNNB1/CSGALNACT1/HS6ST1/DSE/SLC35D2/EXTL2/GLCE/TCF7L2/B3GAT3/EXTL1/B3GALT6
GOBP_POSITIVE_REGULATION_OF_WOUND_HEALING	GOBP_POSITIVE_REGULATION_OF_WOUND_HEALING	56	0.507310364238349	1.97428678456509	0.00016278531617763	0.00209376686283616	0.00155482019928066	4902	tags=55%, list=33%, signal=37%	ANXA1/DDR2/ANO6/CLDN1/VTN/SMOC2/CD36/EMILIN1/F3/MYLK/NFE2L2/PLAT/XBP1/ITGB1/ST3GAL4/PRDX2/INSL3/FERMT2/PLAU/CLDN3/F2R/DUOX2/EMILIN2/SERPINF2/FERMT1/THBD/ENPP4/PTK2/SERPINE1/FOXC2/OCLN
GOBP_POSITIVE_REGULATION_OF_LEUKOCYTE_CHEMOTAXIS	GOBP_POSITIVE_REGULATION_OF_LEUKOCYTE_CHEMOTAXIS	89	0.438092437156323	1.81957330397189	0.000162491582058441	0.00209376686283616	0.00155482019928066	3734	tags=43%, list=25%, signal=32%	RARRES2/ANO6/PTN/CD74/CXCL12/CCL5/AIF1/C3AR1/CSF1R/HMGB1/CXCL13/CX3CR1/SWAP70/EDN1/NEDD9/LGMN/VEGFB/PLA2G7/IL34/ADAM10/RAC1/CCL21/RAC2/CMKLR1/IL6R/MOSPD2/GAS6/OXSR1/CCR1/ADAM17/MDK/CCL3/CSF1/NCKAP1L/VEGFC/CALR/TIRAP/SPI1
GOBP_CARDIAC_VENTRICLE_DEVELOPMENT	GOBP_CARDIAC_VENTRICLE_DEVELOPMENT	119	0.388512741781185	1.72730744278732	0.000163590385710533	0.00210004402121429	0.00155948158389499	3472	tags=35%, list=23%, signal=27%	TGFBR3/CPE/TGFBR2/EDNRA/BMPR2/HIF1A/ZMPSTE24/GATA4/JAG1/HEG1/BMPR1A/TPM1/SMARCD3/ZFPM2/ACVR1/MEF2C/CITED2/NPY2R/TBX3/HAND2/FZD2/FZD1/ROBO2/EGLN1/TGFB2/ENG/SMAD4/SLIT2/MDM2/FOXC1/ROBO1/FRS2/HEYL/SFRP2/SMAD7/PKP2/PDE2A/WNT11/APLNR/PPP1R13L/PTCD2/HECTD1
GOBP_REGULATION_OF_MITOTIC_SISTER_CHROMATID_SEGREGATION	GOBP_REGULATION_OF_MITOTIC_SISTER_CHROMATID_SEGREGATION	50	-0.6522899419341	-1.86809295526495	0.000165188800565487	0.00211646153761275	0.00157167314474707	3123	tags=64%, list=21%, signal=51%	ZW10/MAD1L1/BUB3/SPC25/MAD2L1/SPC24/TPR/IK/DYNC1LI1/KAT5/PSMG2/CDK5RAP2/CCNB1/KNTC1/PRAP1/CENPF/ZWINT/PCID2/MAD2L2/NDC80/BIRC5/CDCA8/BUB1B/ZWILCH/BUB1/NUF2/TEX14/TRIP13/PLK1/CDC20/TTK/USP44
GOBP_CELL_KILLING	GOBP_CELL_KILLING	174	0.349608950200507	1.58877028856722	0.00016563034250455	0.00211802198600413	0.00157283192546995	3254	tags=27%, list=22%, signal=21%	CFH/HLA-DRA/B2M/HLA-E/MR1/TYROBP/CTSC/LAG3/HLA-DRB1/CTSG/HLA-F/P2RX7/SERPINB9/ITGAM/CX3CR1/DNASE1L3/CD59/HLA-A/SYK/VAMP7/HLA-C/HLA-B/PRDX1/NKG7/FCGR2B/MICA/FCGR3A/CCL13/ATN1/TGFB2/EMP2/STX7/LYZ/PPP3CB/C3/ULBP1/CLEC12B/HPRT1/KLRB1/HAVCR2/CORO1A/CTSH/PTPRC/IL7R/ARRB2/TAP2/NCKAP1L
GOBP_SYNAPSE_PRUNING	GOBP_SYNAPSE_PRUNING	14	0.754998677011735	1.97706663670843	0.000167568469643821	0.00213253125565359	0.00158360643237815	2175	tags=71%, list=15%, signal=61%	C1QB/C1QC/C1QA/ITGAM/CX3CR1/ITGB1/PLXNC1/CX3CL1/TREM2/C3
GOBP_PEPTIDE_ANTIGEN_ASSEMBLY_WITH_MHC_CLASS_II_PROTEIN_COMPLEX	GOBP_PEPTIDE_ANTIGEN_ASSEMBLY_WITH_MHC_CLASS_II_PROTEIN_COMPLEX	14	0.754720574797019	1.97633838826635	0.000167568469643821	0.00213253125565359	0.00158360643237815	2870	tags=86%, list=19%, signal=69%	HLA-DRA/HLA-DPA1/B2M/HLA-DPB1/HLA-DMA/HLA-DMB/HLA-DQA1/HLA-DRB1/HLA-DQA2/HLA-DOA/HLA-DQB1/HLA-DRB5
GOCC_SARCOLEMMA	GOCC_SARCOLEMMA	131	0.388796353358717	1.75224158846316	0.000168052734820527	0.00213253125565359	0.00158360643237815	3892	tags=40%, list=26%, signal=30%	ANXA1/LAMA2/SSPN/CAV2/AHNAK/ATP1A2/PGM5/COL6A3/SLC38A2/PPP3CA/COL6A1/VCAM1/SGCE/CACNA2D1/TGFB3/COL6A2/DYSF/AQP1/CAV1/RDX/ATP1B1/KCNB1/FXYD1/SRI/ANXA2/VCL/ITGB1/CAMK2D/SNTA1/PPP3CB/ATP1A1/DMD/DAG1/ANK3/ATP2B4/CACNB2/KCNJ8/PPP3R1/FKRP/SGCD/CDH2/FLNC/SLC8A1/PDE9A/POPDC2/DLG1/KCNJ2/IGF1R/DES/SLC27A6/MYOT/KCNJ3
GOBP_RESPONSE_TO_INTERLEUKIN_1	GOBP_RESPONSE_TO_INTERLEUKIN_1	123	0.386685128494067	1.73681879065152	0.000168033740222498	0.00213253125565359	0.00158360643237815	3160	tags=33%, list=21%, signal=26%	ANXA1/SFRP1/CCL2/PRKCA/GHR/IRAK3/HIF1A/IL1R1/CCL5/GBP1/GBP2/PTGIS/MMP2/APP/GCLC/GBP3/MAP3K7/EDN1/SNCA/PRKCI/MTHFR/IRAK1/RPS6KA4/CCL13/PYCARD/CCL21/CX3CL1/KLF2/RBMX/CD47/CEBPB/PLCB1/HYAL2/CYBA/NFKB1/CCL26/RIPK2/IKBKB/CCL3/SRC
GOBP_ADRENAL_GLAND_DEVELOPMENT	GOBP_ADRENAL_GLAND_DEVELOPMENT	28	0.631277990599731	2.05061774104549	0.00016894628481394	0.00213977091894367	0.0015889825680498	3157	tags=57%, list=21%, signal=45%	PDGFRA/CYP1B1/NR5A1/SMAD3/TSPO/ARID5B/CITED2/DKK3/INSR/WT1/PBX1/SMAD4/NR3C1/NR0B1/MDK/WNT11
GOBP_EPITHELIAL_TUBE_MORPHOGENESIS	GOBP_EPITHELIAL_TUBE_MORPHOGENESIS	317	0.286077045786416	1.37191112151982	0.00016956121535539	0.00214346085975974	0.00159172269858525	3610	tags=33%, list=24%, signal=26%	SFRP1/TGFBR2/EDNRA/HIF1A/NRP1/STARD13/PRKACB/GATA4/PKD2/TCF21/EXT1/ACVRL1/HHIP/SMAD3/HS2ST1/KDR/AR/CSF1R/COL4A1/FGF10/OSR1/MMP14/ACVR1/FZD3/GLI2/MEF2C/CITED2/DLL1/TBX2/EDN1/YAP1/MSX2/CTNNB1/TBX3/DDR1/SPRY1/HAND2/TMED2/MTHFR/OPA1/FZD2/CTSZ/FZD1/PLXND1/FGF2/WT1/TGFB2/PBX1/SPRY2/DLG5/SKI/ENG/PHB2/ADM/SMAD4/LAMA1/MYC/BCL2/SLIT2/NOTCH2/MAGED1/MMRN2/DLC1/RHOB/FZD6/NPHP3/DAG1/SEMA4C/NR3C1/LAMA5/PODXL/ME…
GOBP_POSITIVE_REGULATION_OF_INSULIN_LIKE_GROWTH_FACTOR_RECEPTOR_SIGNALING_PATHWAY	GOBP_POSITIVE_REGULATION_OF_INSULIN_LIKE_GROWTH_FACTOR_RECEPTOR_SIGNALING_PATHWAY	12	0.778000077822722	1.95670700385047	0.000171579529276286	0.00216484343224022	0.00160760128382573	1615	tags=50%, list=11%, signal=45%	IGF1/IGFBP4/IGFBP5/AR/IGFBP3/PHIP
GOBP_CELLULAR_RESPONSE_TO_KETONE	GOBP_CELLULAR_RESPONSE_TO_KETONE	100	0.429224641665	1.81218938558522	0.000172118827445113	0.00216751922622895	0.0016095883142906	3818	tags=44%, list=25%, signal=33%	SFRP1/CYP1B1/ADCY3/SPP1/ATP2B1/AQP1/ROCK2/MSN/AKR1C3/AR/CFLAR/PLAT/UGT3A2/GNAI1/FBP1/FDX1/RPS6KB1/GOLPH3/ADCY6/SERPINF1/KLF9/ELK1/AKT1/CDK4/AHR/KLF2/TRERF1/NR3C1/AIFM1/GAS6/ADAM15/SCNN1A/PTGFR/POSTN/ASS1/SGK1/SRC/PRKAA2/TFAP4/TNFSF4/IGF1R/SRD5A1/DDIT4/SLC39A9
GOBP_NEGATIVE_REGULATION_OF_WOUND_HEALING	GOBP_NEGATIVE_REGULATION_OF_WOUND_HEALING	70	0.472395650965055	1.88232502063478	0.000172537574807087	0.00216866963097182	0.00161044259876864	2314	tags=30%, list=15%, signal=25%	PDGFRA/SERPING1/VTN/PROS1/APOE/CD9/CD34/SMAD3/TFPI/C1QTNF1/PHLDB2/PLAT/CASK/CLASP2/EDN1/ANXA2/SERPINE2/FGF2/TSPAN8/FAP/PDGFA
GOMF_CYSTEINE_TYPE_ENDOPEPTIDASE_REGULATOR_ACTIVITY_INVOLVED_IN_APOPTOTIC_PROCESS	GOMF_CYSTEINE_TYPE_ENDOPEPTIDASE_REGULATOR_ACTIVITY_INVOLVED_IN_APOPTOTIC_PROCESS	37	0.575219104358311	1.94704002991708	0.000174653570287032	0.00219110842723731	0.00162710553020594	2880	tags=46%, list=19%, signal=37%	CTSK/SERPINB9/CTSS/PRDX3/SNCA/RPS6KA3/NOL3/NOD1/PYCARD/MT3/RPS27L/CASP1/XIAP/BIRC2/GAS6/CD27/CTSH
GOBP_ACTIN_CYTOSKELETON_REORGANIZATION	GOBP_ACTIN_CYTOSKELETON_REORGANIZATION	105	0.411253665742953	1.75254158436245	0.00017647201809525	0.00220973657441009	0.00164093869377993	4465	tags=48%, list=30%, signal=34%	ANXA1/PLEK2/PDGFRA/GSN/ARHGDIB/PARVA/NRP1/FGF7/MYH9/CSF1R/FGF10/RAPGEF3/ESAM/TEK/NEDD9/GAB1/ANTXR1/HCLS1/CTTN/SHC1/MKLN1/CD2AP/S1PR1/NOTCH2/THSD7A/PLEK/ATP2C1/EPS8/GRB2/ARAP1/CDC42BPB/EZR/FLNA/CDC42/HCK/SYDE1/MDK/RAP2A/NTF3/ABL1/CLDN3/EFS/DAAM2/CXADR/CDC42BPA/PARVB/ABI3/CDK5/FMNL3/RICTOR
GOBP_MUSCLE_CONTRACTION	GOBP_MUSCLE_CONTRACTION	318	0.288534791021404	1.38680466963779	0.000178185271035175	0.00222697968931509	0.00165374333971673	4583	tags=39%, list=31%, signal=28%	CRYAB/SSPN/CALCRL/CALD1/ACE2/GSN/ATP1A2/GJA1/KCNQ1/EDNRA/LMOD1/ATP2B1/CLIC2/SCN7A/GATA4/ASPH/CACNA2D1/CAV1/RGS2/MYLK/ROCK2/CKMT2/KCNE3/TPM1/ATP1B1/DOCK5/MYOF/GSTM2/PDE5A/TBX2/SMAD5/EDN1/FXYD1/SRI/MYL9/SULF1/HTR2B/RPS6KB1/CALM1/TBX3/TMOD3/SULF2/SCN4B/P2RX1/TNNT3/VEGFB/TPM2/ANXA6/DTNA/C12orf57/GSTO1/ADRB2/CTTN/AKAP9/TPM4/CAMK2D/EDNRB/PIK3CA/SNTA1/NMUR2/SLC6A8/TPM3/ABCC9/ATP1A1/DMD/ATP2B4/HRC/GPD1L/…
GOCC_CYTOPLASMIC_MICROTUBULE	GOCC_CYTOPLASMIC_MICROTUBULE	68	-0.591631175362997	-1.79116318446318	0.000179458533643615	0.00223866916545256	0.00166242388287563	1347	tags=37%, list=9%, signal=34%	ARFGEF2/GTSE1/RPGRIP1L/REEP4/FAM161A/ARL6/TTC30B/EFHC2/TTC30A/EFHC1/MAPRE3/FAM161B/KIF18A/TUBG1/PACRG/TEKT4/ODF3L2/KIF2C/SPAG8/EFHB/RIBC2/MNS1/TEKT1/TEKT2/TEKT3
GOCC_NUCLEOSOME	GOCC_NUCLEOSOME	31	-0.709529784580515	-1.87219947200636	0.000180147416845809	0.00224303851350871	0.00166566853763448	2305	tags=45%, list=15%, signal=38%	ACTR6/KAT5/BRD8/RUVBL1/MORF4L1/SPHK2/ACTL6A/YEATS4/RUVBL2/PRM3/TNP2/PRM2/PRM1/TNP1
GOBP_POSITIVE_CHEMOTAXIS	GOBP_POSITIVE_CHEMOTAXIS	55	0.509630894158862	1.98151192176077	0.000182175458342826	0.00226403421400165	0.00168125983378301	4382	tags=49%, list=29%, signal=35%	GPNMB/LGALS3/CXCL12/NRP1/CCL5/F3/FGF7/SMAD3/KDR/HMGB1/FGF10/ANGPT2/VEGFB/HGF/FGF2/S1PR1/CX3CL1/MIF/CORO1A/CCL3/NTF3/ITGA2/VEGFC/IL16/VEGFA/PDGFB/PGF
GOMF_CARGO_RECEPTOR_ACTIVITY	GOMF_CARGO_RECEPTOR_ACTIVITY	72	0.467123279263631	1.90414811890404	0.000182981725133462	0.00226838339720755	0.00168448951423069	1921	tags=35%, list=13%, signal=30%	LYVE1/DAB2/CFI/SCARA5/LDLR/VTN/FOLR2/CD36/LRP1/ITGB2/SCARB2/SCARB1/SORL1/STAB1/CD163/ITGAM/MARCO/COLEC12/SCARA3/LRP6/LGALS3BP/LRP10/INSR/LRP8/MSR1
GOBP_RESPONSE_TO_SALT	GOBP_RESPONSE_TO_SALT	360	0.283064722863189	1.41579985421411	0.000183210313633158	0.00226838339720755	0.00168448951423069	4432	tags=35%, list=30%, signal=25%	DAB2/B2M/ITPR1/ALOX5AP/CLDN1/GHR/PPP3CA/CD36/EDNRA/SLC1A3/NEK7/SYT11/CPNE3/COL1A1/SYT4/IQGAP1/PKD2/AQP2/CAV1/NT5E/S100A16/AIF1/ADAM9/CAT/ROCK2/MEF2A/ATG5/AKR1C3/P2RX7/GNAQ/TSPO/GCLC/NFE2L2/SLC25A12/MEF2C/KCNB1/ATP7A/EDN1/LGMN/CALM1/RGS10/MTHFR/KCNMB4/TXNIP/P2RX1/HNRNPA1/RASAL1/ASPN/KCNMB1/CPNE5/PANX1/FYN/IGFBP2/CAMK2D/EDNRB/PIK3CA/TAF1/P2RY1/TRPC1/FABP4/ABCC9/ANXA11/TGM2/SLC25A23/SEC31A/ATP2B4/AH…
GOBP_SULFUR_COMPOUND_BIOSYNTHETIC_PROCESS	GOBP_SULFUR_COMPOUND_BIOSYNTHETIC_PROCESS	136	0.375043383287506	1.6939686793957	0.00018391253592231	0.00227282954841303	0.00168779120260203	2664	tags=40%, list=18%, signal=33%	GSTA1/PAPSS2/BHMT2/FMO1/GSTP1/PDK4/NDST1/CHSY1/HS3ST1/HSD17B12/UGDH/PDHA1/CHST7/PPCS/B4GALT4/ACSL4/ADI1/CDO1/EXT1/HS2ST1/XYLT1/UST/GGT5/CHST3/SNCA/HS6ST2/CHST9/CTNNB1/B3GNT2/ST3GAL6/CSGALNACT1/MTHFR/HS6ST1/DSE/AKR1A1/CHST11/ST3GAL4/APIP/GSTM1/DLD/ACSS1/SLC35D2/MTR/CHPF/ENOPH1/ELOVL5/ST3GAL1/PPT1/CHST12/EXTL2/MTAP/GLCE/TCF7L2/MTHFD1
GOBP_NEGATIVE_REGULATION_OF_IMMUNE_RESPONSE	GOBP_NEGATIVE_REGULATION_OF_IMMUNE_RESPONSE	179	0.336849617303651	1.55994523277591	0.000185024218159017	0.00228230990891123	0.00169483126817031	3266	tags=34%, list=22%, signal=27%	ANXA1/COL3A1/FGL2/SERPING1/IFI16/LYN/PARP14/LGALS3/IRAK3/HLA-E/STAT6/TNFRSF14/IL33/A2M/NDFIP1/HLA-DRB1/NMI/ATG5/HLA-F/SERPINB9/CD59/TYRO3/HLA-A/SYK/TRIM21/HLA-B/FCGR2B/MICA/YTHDF3/FYN/VSIG4/OAS1/ISG15/JAK3/FAM3A/YES1/TREM2/AHR/PPP3CB/SAMHD1/SVEP1/PTPN2/CLEC12B/PSMB4/CD46/HMOX1/SMAD7/HAVCR2/PARP3/HCK/MAPK14/RHBDF2/BCL6/PTPRC/IL7R/ARRB2/SRC/GRN/FGR/NCKAP1L/SLAMF8
GOBP_REGULATION_OF_COMPLEMENT_ACTIVATION	GOBP_REGULATION_OF_COMPLEMENT_ACTIVATION	19	0.695278208222851	2.04202965418165	0.0001859257955746	0.00228916815963968	0.00169992416889083	2418	tags=53%, list=16%, signal=44%	CFH/SERPING1/A2M/CD59/VSIG4/PHB2/TREM2/C3/SVEP1/CD46
GOCC_INTRACILIARY_TRANSPORT_PARTICLE	GOCC_INTRACILIARY_TRANSPORT_PARTICLE	20	-0.771388196214727	-1.88988764935028	0.000186923702147177	0.00229718479225028	0.00170587727787083	3080	tags=85%, list=21%, signal=68%	IFT81/WDR35/WDR19/TRAF3IP1/IFT20/IFT57/IFT140/CLUAP1/TRIM59/TTC30B/IFT74/TTC26/TTC30A/IFT172/IFT88/IFT122/TTC21A
GOBP_POSITIVE_REGULATION_OF_IMMUNE_EFFECTOR_PROCESS	GOBP_POSITIVE_REGULATION_OF_IMMUNE_EFFECTOR_PROCESS	237	0.32105262805034	1.51897368539523	0.000189825180254012	0.00232852221111588	0.00172914827938986	2563	tags=25%, list=17%, signal=21%	HLA-DRA/ANXA1/B2M/LYN/HLA-DMB/HLA-E/MR1/CD36/STAT6/CD74/PLA2G5/TYROBP/TNFRSF14/IL1R1/IL33/LAG3/TLR4/HLA-DRB1/DDX60/ITGB2/SPON2/HLA-F/P2RX7/ITGAM/LAPTM5/HSPD1/MAP3K7/SEMA7A/HLA-A/SYK/XBP1/VAMP7/ANKRD17/COLEC11/HLA-C/GPRC5B/HLA-B/EXOSC6/RSAD2/MICA/PANX1/NOD1/PYCARD/RAC2/PHB2/TNFSF13/STX7/SNX4/TREM2/C3/ULBP1/TICAM1/ZBTB1/CD86/CD46/HMOX1/MIF/VAMP3/APPL2
GOBP_STRESS_ACTIVATED_PROTEIN_KINASE_SIGNALING_CASCADE	GOBP_STRESS_ACTIVATED_PROTEIN_KINASE_SIGNALING_CASCADE	230	0.313339387211824	1.47518288786393	0.00019580941906739	0.00239748907930202	0.00178036271096783	3207	tags=30%, list=21%, signal=24%	CRYAB/SFRP1/TGFBR3/ARL6IP5/EIF2AK2/MAP3K5/LYN/SDCBP/GSTP1/IGFBP6/TPD52L1/LTBR/ARHGEF6/ZMPSTE24/TLR4/RIPK1/SMAD3/EGFR/MID1/APP/PDCD4/LRRK2/HMGB1/RELL1/GADD45G/MAP3K7/MAP2K4/RNF13/ZFP36L1/HAND2/GADD45A/IRAK1/PRDX1/SASH1/FCGR2B/HGF/NOD1/MAPK9/TGFB2/PYCARD/CCL21/SH3RF1/PJA2/DUSP16/RASSF2/MYC/TREM2/TAOK3/FAS/XIAP/SEMA4C/TAOK1/TRIB1/EZR/PLCB1/SFRP2/PPIA/CD27/NFKB1/FOXO1/MDFIC/RIPK2/MAPK14/ANKRD6/IKBKB/…
GOBP_HORMONE_BIOSYNTHETIC_PROCESS	GOBP_HORMONE_BIOSYNTHETIC_PROCESS	65	0.485378776993558	1.9086096699233	0.000196806938211795	0.00240525675039655	0.00178613094244265	2320	tags=34%, list=15%, signal=29%	CYP11A1/DAB2/HSD3B2/HSD17B6/LHCGR/CYP17A1/HSD17B3/HSD17B11/PDE8B/HIF1A/HSD17B12/TSPO/H6PD/DIO3/CHST9/FDX1/DKK3/ADM/ATP1A1/HSD17B1/NR3C1/AKR1B1
GOBP_REGULATION_OF_MUSCLE_ADAPTATION	GOBP_REGULATION_OF_MUSCLE_ADAPTATION	73	0.460904959536385	1.89338121645844	0.000198607172127353	0.00242278804451489	0.0017991495887392	3149	tags=41%, list=21%, signal=33%	IGF1/IGFBP5/PRKCA/PPP3CA/LMCD1/AIF1/TNFRSF1A/SMAD3/RGS2/ROCK2/MEF2A/PI16/PDE5A/EDN1/RPS6KB1/HAND2/IL6ST/BECN1/CAMK2D/SMAD4/DAG1/ATP2B4/PPARA/FOXO3/FOXO1/TNFRSF1B/LMNA/GATA5/PDE9A/TWF1
GOBP_RESPONSE_TO_IRON_ION	GOBP_RESPONSE_TO_IRON_ION	31	0.598569581837408	1.98663372987831	0.000202467445916003	0.00246533890027133	0.00183074762919018	3896	tags=55%, list=26%, signal=41%	SLC40A1/B2M/CYBRD1/HIF1A/ATG5/ATP7A/SNCA/ACO1/BECN1/SLC11A2/BCL2/HMOX1/FXN/ALAD/CCND1/TFRC/HAMP
GOBP_NEGATIVE_REGULATION_OF_SMALL_GTPASE_MEDIATED_SIGNAL_TRANSDUCTION	GOBP_NEGATIVE_REGULATION_OF_SMALL_GTPASE_MEDIATED_SIGNAL_TRANSDUCTION	47	0.535601746702808	1.98694311339504	0.000205089719285952	0.00248135110705025	0.0018426382092623	3906	tags=53%, list=26%, signal=39%	MYOC/CGNL1/ARHGAP12/HEG1/FBP1/SPRY1/TNFAIP1/RASAL1/ITGB1/ARHGAP24/ARHGAP25/CD2AP/TGFB2/ITGA3/SPRY2/SLIT2/DLC1/CCDC125/STMN3/RASA4/BCL6/RASAL3/KCTD10/SPRY3/STAMBP
GOBP_POSITIVE_REGULATION_OF_GLUCOSE_TRANSMEMBRANE_TRANSPORT	GOBP_POSITIVE_REGULATION_OF_GLUCOSE_TRANSMEMBRANE_TRANSPORT	39	0.56408019412197	1.95907077736019	0.000205280858493891	0.00248135110705025	0.0018426382092623	2866	tags=51%, list=19%, signal=42%	IGF1/PIK3R1/PTPN11/ITLN1/RNASEL/MEF2A/CLIP3/IRS1/NFE2L2/PRKCI/RHOQ/IRS2/CREBL2/INSR/APPL1/AKT1/OPN3/C3/OSBPL8/MAPK14
GOCC_PROTEIN_DNA_COMPLEX	GOCC_PROTEIN_DNA_COMPLEX	116	-0.528643652456188	-1.70373233344255	0.000204854158721003	0.00248135110705025	0.0018426382092623	2305	tags=25%, list=15%, signal=21%	ACTR6/POLD3/ZBTB17/PRIM1/KAT5/BRD8/PCNA/RUVBL1/MORF4L1/ACD/XRCC6/SPHK2/NFYA/MCM7/DONSON/GINS2/ACTL6A/GINS1/YEATS4/LEF1/TBP/TAF10/MCM4/RUVBL2/PRM3/TNP2/PRM2/PRM1/TNP1
GOBP_ENDOSOMAL_TRANSPORT	GOBP_ENDOSOMAL_TRANSPORT	198	0.325063271544071	1.51238792723195	0.000204445594244221	0.00248135110705025	0.0018426382092623	4829	tags=46%, list=32%, signal=32%	RAB9B/RHOBTB3/VPS36/REPS2/CLN5/STX12/RAB9A/ARHGAP1/ACTN2/RAB6A/LRRK2/CMTM6/RAB17/SORL1/EVI5/EHD2/LAPTM4B/ZFYVE16/RAB7A/RAB10/TMEM50A/DCLK1/SNX33/PREPL/SNX7/SQSTM1/LMAN1/SNX6/CHMP2B/ACAP2/DENND2A/ITSN2/SNX4/CLTC/RAB11FIP3/ARL1/TBC1D23/TMEM87A/DENND5A/WAS/HEATR5B/VAMP3/SNX2/ABCA1/BLOC1S1/TMEM87B/HEATR5A/SNX18/CHMP4A/ARFIP1/CCDC22/SNX1/ITSN1/VTA1/ATP9A/GRIPAP1/STAM/RAB35/EHD4/ERC1/VPS13B/SNX12/TINAG…
GOBP_IMMUNOGLOBULIN_PRODUCTION_INVOLVED_IN_IMMUNOGLOBULIN_MEDIATED_IMMUNE_RESPONSE	GOBP_IMMUNOGLOBULIN_PRODUCTION_INVOLVED_IN_IMMUNOGLOBULIN_MEDIATED_IMMUNE_RESPONSE	64	0.472979511218345	1.8484926883326	0.000205667818145348	0.00248150023204879	0.00184274894869756	3849	tags=45%, list=26%, signal=34%	HLA-DRA/HLA-DPA1/B2M/HLA-DPB1/HLA-DMA/HLA-DMB/STAT6/HLA-DQA1/NDFIP1/HLA-DRB1/HSPD1/SWAP70/HLA-DQA2/EXOSC6/TNFSF13/TRAF3IP2/HLA-DOA/HLA-DQB1/PARP3/SUPT6H/HLA-DRB5/NBN/BCL6/PTPRC/TNFSF4/RIF1/GAPT/TFRC/HLA-DQB2
GOBP_REGULATION_OF_PLATELET_ACTIVATION	GOBP_REGULATION_OF_PLATELET_ACTIVATION	47	0.535292948540644	1.9857975525646	0.000207575625024167	0.0024999653457456	0.00185646104447451	2566	tags=38%, list=17%, signal=32%	PDGFRA/PRKCA/LYN/FCER1G/APOE/CD9/PLA2G4A/EMILIN1/TLR4/CTSG/C1QTNF1/GNAQ/SYK/IL6ST/SERPINE2/PLEK/PDGFA/FLNA
GOBP_REGULATION_OF_LEUKOCYTE_CHEMOTAXIS	GOBP_REGULATION_OF_LEUKOCYTE_CHEMOTAXIS	112	0.402009623812808	1.74767480423189	0.00020964827881287	0.00252034518848721	0.00187159500791392	3585	tags=42%, list=24%, signal=32%	RARRES2/ANO6/CCL2/LYN/PTN/CD74/NBL1/CXCL12/CCL5/MTUS1/AIF1/C3AR1/CSF1R/JAM3/HMGB1/MPP1/CXCL13/CX3CR1/SWAP70/EDN1/NEDD9/LGMN/VEGFB/PLA2G7/IL34/ADAM10/RAC1/CCL21/RAC2/CMKLR1/SLIT2/IL6R/MOSPD2/MIF/GAS6/OXSR1/CCR1/ADAM17/MDK/RIN3/CCL3/CSF1/NCKAP1L/SLAMF8/VEGFC/CALR/TIRAP
GOCC_INTEGRIN_COMPLEX	GOCC_INTEGRIN_COMPLEX	30	0.612151211247534	2.00511364673648	0.000211746726110521	0.00254096071332625	0.00188690398763246	1740	tags=47%, list=12%, signal=41%	ITGAV/LYN/ITGB8/EMILIN1/ITGB2/ITGA8/ITGA9/ITGAM/ITGA6/ITGA5/PLP1/ITGB1/ITGB5/ITGA3
GOBP_RHO_PROTEIN_SIGNAL_TRANSDUCTION	GOBP_RHO_PROTEIN_SIGNAL_TRANSDUCTION	117	0.403470659892841	1.77031058312088	0.000214640254809572	0.00257102540299929	0.00190922986718403	2692	tags=38%, list=18%, signal=32%	COL3A1/RHOJ/PDGFRB/ARHGDIB/CTNNAL1/LPAR1/APOE/COL1A2/MYOC/NRP1/STARD13/RHOU/KANK2/ARHGAP1/RHOBTB2/ROCK2/HEG1/AGTR1/ARRB1/ARHGEF3/ARHGEF12/TAX1BP3/TNFAIP1/OPHN1/ITGB1/AKAP13/NGFR/GNA12/ITGA3/RAC1/NET1/DLC1/RHOB/EPS8/RAF1/ARHGAP5/CCDC125/LPAR4/RALBP1/ROBO1/WAS/ARHGAP6/ABCA1/GNA13/CDC42
GOBP_ODONTOGENESIS	GOBP_ODONTOGENESIS	125	0.386057490768474	1.74616623470533	0.00021939952866006	0.00262326380153247	0.00194802182566762	2365	tags=30%, list=16%, signal=25%	ADAMTS5/PDGFRA/OSR2/APCDD1/PERP/COL1A2/CD34/COL1A1/PAM/TGFB3/AQP1/LAMB1/LRP4/ID3/HTRA1/BMPR1A/FGF10/GATA6/OSR1/GLI2/ZNF22/EDN1/MSX2/CTNNB1/HAND2/ASPN/CTNNA1/NGFR/TGFB2/TCIRG1/ADM/TUFT1/FOXC1/SLC4A2/LAMA5/INHBA/FAM20C
GOCC_CYTOPLASMIC_SIDE_OF_MEMBRANE	GOCC_CYTOPLASMIC_SIDE_OF_MEMBRANE	170	0.345923384018961	1.57492535550792	0.000219793389168255	0.00262326380153247	0.00194802182566762	4526	tags=40%, list=30%, signal=28%	CAV2/LYN/PGM5/PPP3CA/S100A6/LITAF/PLEKHA4/ATP2B1/IQGAP1/PKD2/EPM2AIP1/RGS2/GNAQ/MYH9/LRRK2/GNAI1/CACNB4/SYK/FYN/GNA12/RAC1/AKT1/YES1/PTPN4/BIRC2/SPPL2A/SAMD12/EZR/FERMT2/BLOC1S1/EXOC1/RPS28/SNX18/GNA13/HCK/CHMP4A/GNAI2/SNAPIN/SHROOM4/GM2A/IKBKB/PTPRC/SRC/FGR/TRAF5/RAB5A/EEF1A1/KCNIP1/MTSS1/DLG1/CHMP4C/GNB5/KRAS/RASAL3/HM13/GNAI3/SHANK3/PTPN7/SNX5/GRAMD1A/PALM/CHMP4B/CHUK/G6PD/GNG13/STAC/RPL27/LIL…
GOCC_SPECIFIC_GRANULE	GOCC_SPECIFIC_GRANULE	148	0.360444983985543	1.61989898607865	0.000221366132239855	0.00263728284164892	0.00195843229071723	3829	tags=42%, list=26%, signal=31%	B2M/PGRMC1/ANO6/ATP8B4/ITGAV/CYBB/CD36/TMBIM1/NEU1/RAP1A/CKAP4/HGSNAT/ITGB2/CD53/C3AR1/STOM/NIT2/CMTM6/TMEM30A/CD93/ITGAM/STXBP3/CD59/VCL/QPCT/P2RX1/CTSZ/ADAM10/ATP11A/LYZ/CLCN3/DNASE1L1/ANXA11/MOSPD2/CD47/ACAA1/STX3/ATP6V1D/RAP2B/CYBA/CFP/ARMC8/NFKB1/PLD1/TNFRSF1B/GHDC/CTSD/GSDMD/QSOX1/PLAU/SCAMP1/ADAM8/SLC44A2/TSPAN14/TMC6/STX4/CD33/ANXA3/TCN1/CYFIP1/DEGS1/BST1
GOBP_SEMI_LUNAR_VALVE_DEVELOPMENT	GOBP_SEMI_LUNAR_VALVE_DEVELOPMENT	47	0.534655131670275	1.9834314179394	0.000222491066508605	0.00264306898573216	0.00196272905071294	3087	tags=45%, list=21%, signal=36%	ADAMTS5/SNAI2/CDH11/TGFBR2/BMPR2/EMILIN1/GATA4/TNFRSF1A/ROCK2/JAG1/ROBO2/TGFB2/RB1/SLIT2/NOTCH2/ROBO1/HEYL/TIE1/EFNA1/TNFRSF1B/GATA5
GOBP_NEGATIVE_REGULATION_OF_EPITHELIAL_CELL_PROLIFERATION	GOBP_NEGATIVE_REGULATION_OF_EPITHELIAL_CELL_PROLIFERATION	128	0.389442890609802	1.75945455017623	0.00022264983303722	0.00264306898573216	0.00196272905071294	2550	tags=27%, list=17%, signal=23%	DAB2/B2M/SFRP1/NFIB/TGFBR3/CCL2/SNAI2/CAV2/NUPR1/RGN/NR2F2/APOE/CAV1/ACVRL1/B4GALT1/AR/SOX2/MEF2C/CASK/PTPRK/SULF1/SERPINF1/KLF9/NGFR/COL4A3/TGFB2/PHB2/RB1/MAGED1/MMRN2/LIMS2/ROBO1/TINF2/CDKN1B/SFRP2
GOCC_CHROMOSOME_CENTROMERIC_REGION	GOCC_CHROMOSOME_CENTROMERIC_REGION	193	-0.485616971545621	-1.62162297675354	0.000229810956003047	0.00272319816201106	0.00202223255324779	2919	tags=35%, list=19%, signal=29%	BUB3/SPC25/SMC3/MAD2L1/PAFAH1B1/SPC24/CBX1/HELLS/CENPT/CENPN/PPP1CC/TPR/BAZ1A/SMARCB1/ESCO2/KIF22/AHCTF1/CENPE/DYNC1LI1/KAT5/CENPL/CCNB1/CENPM/CENPO/SUV39H2/CENPK/CENPH/KNTC1/DNMT1/SMARCA4/DSN1/NCAPD2/CENPF/ZWINT/ITGB3BP/NCAPG/NDE1/NUP98/ACTL6A/NDC80/BIRC5/RANGAP1/HSF1/HJURP/CDCA8/BUB1B/TOP2A/KIF18A/EZH2/CDCA5/REC8/ZWILCH/BUB1/NUF2/TEX14/PLK1/SMC1B/KIF2C/OIP5/SYCP1/SYCP3/TTK/SPAG5/AURKC/NEK2/STAG…
GOBP_CELL_CELL_JUNCTION_ORGANIZATION	GOBP_CELL_CELL_JUNCTION_ORGANIZATION	198	0.323659060184611	1.50585469972445	0.000237823988042556	0.0028131180299891	0.00208900657165952	3645	tags=36%, list=24%, signal=27%	CLDN1/PRKCA/SNAI2/ACE2/PECAM1/CDH11/GJA1/PERP/CD9/TGFB3/CAV1/EXT1/RDX/SMAD3/ROCK2/HEG1/CSF1R/JAM3/CLDN12/ESAM/CLDN5/NLGN2/CTNNB1/VCL/PRKCI/PKN2/CTNNA1/HDAC7/ADAM10/TGFB2/STRN/DLG5/LIMS1/RHOC/LIMS2/ZNF703/SVEP1/PRKCH/GJA4/TLN1/FERMT2/MPDZ/FLNA/SMAD7/CDC42/CNTNAP1/CDH2/CDH3/PKP2/SRF/IKBKB/OCEL1/RAMP2/CTNND1/WNT11/SRC/CLDN11/GJD3/EFNB2/LSR/APLNR/NUMB/CLDN3/F2R/PAK2/MTSS1/DLG1/NLGN4X/FSCN1/RAB13/ACTB
GOBP_POSITIVE_REGULATION_OF_STRESS_ACTIVATED_PROTEIN_KINASE_SIGNALING_CASCADE	GOBP_POSITIVE_REGULATION_OF_STRESS_ACTIVATED_PROTEIN_KINASE_SIGNALING_CASCADE	124	0.380530147536997	1.71630231034289	0.000239368323214146	0.00282130920457384	0.00209508929458645	4359	tags=41%, list=29%, signal=29%	ARL6IP5/EIF2AK2/MAP3K5/LYN/SDCBP/IGFBP6/TPD52L1/LTBR/TLR4/RIPK1/MID1/APP/HMGB1/RELL1/GADD45G/MAP2K4/RNF13/HAND2/GADD45A/SASH1/FCGR2B/NOD1/TGFB2/PYCARD/CCL21/SH3RF1/PJA2/RASSF2/TAOK3/XIAP/SEMA4C/TAOK1/PLCB1/CD27/RIPK2/ANKRD6/HIPK2/GADD45B/TRAF5/IL1A/TIRAP/SPI1/TNFRSF19/BMP2/MAP3K11/SERPINF2/ZC3H12A/VEGFA/CCL19/FZD7/CRK
GOBP_LEUKOCYTE_MEDIATED_CYTOTOXICITY	GOBP_LEUKOCYTE_MEDIATED_CYTOTOXICITY	124	0.379854687990126	1.71325579014379	0.000239368323214146	0.00282130920457384	0.00209508929458645	3254	tags=31%, list=22%, signal=25%	HLA-DRA/B2M/HLA-E/MR1/TYROBP/CTSC/LAG3/HLA-DRB1/CTSG/HLA-F/P2RX7/SERPINB9/ITGAM/CX3CR1/DNASE1L3/HLA-A/VAMP7/HLA-C/HLA-B/PRDX1/NKG7/FCGR2B/MICA/FCGR3A/EMP2/STX7/PPP3CB/ULBP1/CLEC12B/HPRT1/KLRB1/HAVCR2/CORO1A/CTSH/PTPRC/IL7R/ARRB2/TAP2/NCKAP1L
GOBP_REGULATION_OF_LYMPHOCYTE_APOPTOTIC_PROCESS	GOBP_REGULATION_OF_LYMPHOCYTE_APOPTOTIC_PROCESS	57	0.48879364650751	1.90796504677248	0.000242213806289374	0.00284977664806539	0.0021162290675708	4129	tags=42%, list=28%, signal=31%	LYN/LGALS3/CD74/HIF1A/CCL5/GIMAP8/BCL3/P2RX7/IRS2/BCL2/JAK3/ST3GAL1/TSC22D3/MIF/EFNA1/CD27/GPAM/BCL6/IL7R/ADAM8/SLC39A10/FADD/PRKD2/BAX
GOBP_GLIAL_CELL_DIFFERENTIATION	GOBP_GLIAL_CELL_DIFFERENTIATION	216	0.318276664695966	1.49444497448232	0.000245705314214723	0.00288573049886228	0.00214292820702762	5215	tags=44%, list=35%, signal=29%	NFIB/LDLR/VTN/LYN/IFNGR1/PTN/LPAR1/PTPN11/MYOC/IL33/LRP1/TLR4/C1QA/ID2/LAMB2/VIM/APP/FGF10/MXRA8/LAMC3/SOX2/DLL1/MT1X/CTNNB1/PLP1/IL6ST/SERPINE2/DICER1/TMEM98/FGF2/IL34/NTRK2/SKI/LGI4/MT3/SOX13/ROR1/AKT1/TREM2/DAG1/GPM6B/NR3C1/ASPA/GPC1/MED12/PPP3R1/SH3TC2/CNP/NAB1/CNTNAP1/CDH2/NDRG1/SMO/ID4/STAT3/TNFRSF1B/TLR2/PRDM8/MDK/B4GALT5/GRN/ABL1/NAB2/KRAS/DAAM2/CUL4B/TUBA1A/BOK/SOX9/EPHA4/BMP2/BIN1/KLF15…
GOBP_REGULATION_OF_LEUKOCYTE_DIFFERENTIATION	GOBP_REGULATION_OF_LEUKOCYTE_DIFFERENTIATION	298	0.29009227939283	1.36381585531296	0.000246262987180281	0.00288716110987997	0.00214399057120345	3317	tags=31%, list=22%, signal=25%	HLA-DRA/ANXA1/SFRP1/FGL2/LRRC17/ZFP36L2/C1QC/PRKCA/LYN/PIK3R1/LGALS3/TFE3/GPR137B/TGFBR2/PPP3CA/CD74/KITLG/TYROBP/FBN1/NDFIP1/LAG3/TLR4/RIPK1/HLA-DRB1/ID2/CD4/MAFB/HMGB1/AP3B1/SMARCD3/MMP14/GLI2/NEDD9/TMEM64/SYK/CTNNB1/XBP1/ZFP36L1/INHA/HLA-B/HCLS1/FCGR2B/IL34/TMEM176B/ZMIZ1/PRDX2/SH3RF1/AXL/RB1/SOX13/RASSF2/MYC/NOTCH2/JAK3/CD83/TREM2/MITF/PTPN2/SLC4A2/SMARCE1/TRIB1/INHBA/ZBTB1/CD86/BTN2A2/CD46/C…
GOCC_LEADING_EDGE_MEMBRANE	GOCC_LEADING_EDGE_MEMBRANE	163	0.349589098057128	1.56846272460193	0.000247112066905082	0.00289199705155347	0.00214758171591491	4390	tags=42%, list=29%, signal=30%	PLEK2/ITGAV/RAB34/SGCE/ATP2B1/MYO6/SYNE2/IFIT5/VEZT/AIF1/ATP6AP2/EGFR/ITGA8/MACF1/SPTBN1/NCKAP1/TPM1/THY1/KCNB1/CLASP2/PTPRK/ITGA5/ATF4/ANTXR1/ITGB1/FAM107A/ROBO2/INSR/PLXND1/SPRY2/SLC39A6/RAC1/ARF4/PLEK/DLC1/EPS8/FAP/CLCN3/AIF1L/EZR/CD44/TLN1/FERMT2/APPL2/CDC42/ADAM17/RPS3/PDE9A/TWF1/SRC/FGR/MYO1D/GABBR1/EEF1A1/STX4/FGD5/VASP/TIRAP/PSD3/ADORA1/PSD4/PDPN/FGD2/NME1/SH3BGRL3/FERMT1/APC/ADORA2A/RASG…
GOBP_PEPTIDYL_TYROSINE_MODIFICATION	GOBP_PEPTIDYL_TYROSINE_MODIFICATION	347	0.278785085846123	1.35239674374079	0.000248173668632902	0.00289929873196533	0.00215300390517321	3295	tags=30%, list=22%, signal=24%	IGF1/SFRP1/DDR2/EFEMP1/PDGFRA/EIF2AK2/VTN/PDGFRB/LYN/GHR/PARP14/PECAM1/CD36/CD74/PTPN11/KITLG/TNFRSF14/NRP1/PARP9/CCL5/IBTK/ITGB2/CAV1/FGF7/CLK1/LRP4/TNFRSF1A/CD4/KDR/ERBB4/EGFR/APP/CSF1R/FGF10/THY1/PRLR/TEK/ACVR1/MAP2K4/TYRO3/RAP2C/NEDD9/SYK/PDGFC/MVP/ITGA5/DDR1/GPRC5B/IL6ST/PRNP/HCLS1/HGF/NCK2/SHC1/INSR/FYN/IL34/ABI1/NTRK2/SH3BP5/SNX6/LRP8/AXL/ROR1/JAK3/CAMKK2/YES1/TREM2/IL6R/PTPN4/TYK2/PTPN2/P…
GOBP_SEMAPHORIN_PLEXIN_SIGNALING_PATHWAY	GOBP_SEMAPHORIN_PLEXIN_SIGNALING_PATHWAY	44	0.533210638511478	1.93048213978021	0.000250663508722679	0.00292323077777997	0.00217077571582854	3657	tags=50%, list=24%, signal=38%	EDNRA/NRP1/KDR/SEMA6A/SEMA3D/SEMA7A/EDN1/HAND2/PLXNC1/ECE1/PLXND1/RAC1/PLXNA1/SEMA4C/FLNA/PLXNA3/NRP2/SEMA6C/PLXNB2/SEMA4B/NCAM1/SEMA6D
GOBP_INNATE_IMMUNE_RESPONSE_ACTIVATING_CELL_SURFACE_RECEPTOR_SIGNALING_PATHWAY	GOBP_INNATE_IMMUNE_RESPONSE_ACTIVATING_CELL_SURFACE_RECEPTOR_SIGNALING_PATHWAY	68	0.468920855112901	1.86837181662281	0.000256484151847845	0.00298293563015554	0.00221511222344852	3605	tags=43%, list=24%, signal=33%	CD14/LYN/TYROBP/TLR4/NMI/IFI35/RAB11FIP2/MAP3K7/LY96/SYK/COLEC11/IRAK1/FYN/APPL1/PAK3/OAS1/PJA2/TLR1/TREM2/NINJ1/APPL2/CYBA/RIPK2/IKBKB/WDFY1/SRC/PAK2/TIRAP/TLR6
GOBP_LYMPHOCYTE_MIGRATION	GOBP_LYMPHOCYTE_MIGRATION	103	0.406031551503002	1.72661068255043	0.000256683772522442	0.00298293563015554	0.00221511222344852	3341	tags=34%, list=22%, signal=27%	CCL2/TNFRSF14/APOD/ECM1/CXCL12/CCL5/CD99/EXT1/AIF1/MSN/APP/CXCL13/NEDD9/JAM2/CD99L2/CH25H/WASL/CCL13/ADAM10/PYCARD/S1PR1/CCL21/SPNS2/CX3CL1/CYP7B1/AKT1/GAS6/OXSR1/ADAM17/CORO1A/CCL26/CCL3/ADAM8/ABL1/GPR183
GOBP_PROTEIN_LOCALIZATION_TO_CILIUM	GOBP_PROTEIN_LOCALIZATION_TO_CILIUM	57	-0.623825625021147	-1.82456348659991	0.000274540140072052	0.00318485794717561	0.00236505866818453	3031	tags=54%, list=20%, signal=44%	WDR35/INPP5E/CCDC66/TCTN1/WDR19/BBS9/CC2D2B/BBS4/IFT20/FAM149B1/GAS8/GSK3B/TMEM107/ZDHHC3/MAPK15/ARL6/CCDC88A/IFT140/EFCAB7/TTC26/LZTFL1/GGA1/CCDC39/DZIP1/EHD1/SPATA7/IFT122/TTC21A/TULP2/ZMYND10/ROPN1B
GOBP_SPINDLE_ORGANIZATION	GOBP_SPINDLE_ORGANIZATION	159	-0.508827257838161	-1.68298017109537	0.000277846558738069	0.00321757972916253	0.00238935769043614	2341	tags=33%, list=16%, signal=28%	RCC1/MLH1/MYBL2/KIF3B/CENPE/ASPM/GPSM2/TUBGCP4/TNKS/CCNB1/CEP63/MAPK15/KIFC1/CENPH/KIF11/CEP72/PLK2/TPX2/KIF2A/STIL/STMN1/KIF23/FSD1/NDC80/SAC3D1/BIRC5/CENPJ/EFHC1/RAE1/ESPL1/CDCA8/MAPRE3/MAP1S/DLGAP5/PRC1/RACGAP1/AURKA/KIF15/TUBG1/DRG1/NUF2/ANKRD53/PLK1/TACC3/CDC20/TTK/CCNB2/SPAG5/AURKC/WDR62/NEK2/SPATA17/TRIM36
GOBP_RESPONSE_TO_ORGANOPHOSPHORUS	GOBP_RESPONSE_TO_ORGANOPHOSPHORUS	123	0.377755230999151	1.69670963561842	0.000284241298924738	0.00328588894254357	0.0024400837510339	3071	tags=33%, list=21%, signal=26%	IGFBP5/CYP1B1/ITPR2/KCNQ1/LPAR1/RAP1A/COL1A1/PKD2/CDO1/AQP1/NT5E/P2RX7/APP/GATA6/RAPGEF3/PLAT/FBP1/FDX1/ZFP36L1/P2RX1/PANX1/AKAP9/WT1/TAF1/P2RY1/ABCC9/RAP1B/AHR/APEX1/BIRC2/EZR/HSPA5/NPR2/ENPP1/SSH1/ASS1/PDE2A/SLC8A1/TLR7/RAPGEF2
GOBP_DENDRITIC_CELL_ANTIGEN_PROCESSING_AND_PRESENTATION	GOBP_DENDRITIC_CELL_ANTIGEN_PROCESSING_AND_PRESENTATION	14	0.738688964506644	1.93435743809666	0.000285316758068815	0.00328684905295275	0.00244079672394613	1827	tags=57%, list=12%, signal=50%	HLA-DRA/FGL2/CD68/CD74/HLA-DRB1/FCGR2B/NOD1/CCL21
GOBP_NEGATIVE_REGULATION_OF_NEURON_APOPTOTIC_PROCESS	GOBP_NEGATIVE_REGULATION_OF_NEURON_APOPTOTIC_PROCESS	141	0.371158521100902	1.70790767096438	0.000284906125175061	0.00328684905295275	0.00244079672394613	4635	tags=45%, list=31%, signal=32%	CCL2/HIF1A/APOE/NRP1/TGFB3/KDR/GCLC/CX3CR1/GBE1/VSTM2L/NES/MAP2K4/TYRO3/MEF2C/CLN8/SNCA/LGMN/BTG2/PRKCI/MECP2/IL6ST/PLXND1/UNC5B/NTRK2/SNX6/MT3/AXL/PIK3CA/BCL2/CX3CL1/PPT1/CHL1/CEBPB/HMOX1/GRIK2/NONO/SET/CORO1A/NGF/MDK/HIPK2/WFS1/ARRB2/NTF3/GRN/ADAM8/JUN/CCND1/F2R/KRAS/MAP3K12/NRBP2/CPEB4/STAMBP/BOK/BAX/FGF20/PCDHGC3/CLCF1/ADORA2A/GCLM/ADNP/MAG/VPS54
GOBP_REGULATION_OF_COLLAGEN_METABOLIC_PROCESS	GOBP_REGULATION_OF_COLLAGEN_METABOLIC_PROCESS	34	0.578595977841585	1.92094855383802	0.000285842936885678	0.00328719377418529	0.00244105271211033	4838	tags=65%, list=32%, signal=44%	DDR2/PDGFRB/EMILIN1/TGFB3/VIM/CREB3L1/ITGB1/MFAP4/ENG/FAP/INHBA/CIITA/ARRB2/CYGB/ITGA2/UCN/F2R/SERPINF2/RUNX1/ERRFI1/TGFB1/WNT4
GOBP_IRON_ION_HOMEOSTASIS	GOBP_IRON_ION_HOMEOSTASIS	80	0.44190899666138	1.8126590816642	0.000293214023109615	0.00336611731209375	0.0024996609139674	2673	tags=39%, list=18%, signal=32%	STEAP4/SLC40A1/B2M/CYBRD1/SCARA5/BDH2/HIF1A/FTL/NDFIP1/ABCB7/EIF2AK1/HEPH/SLC39A8/FRRS1/SRI/ACO1/EPAS1/SLC39A14/STEAP2/EGLN1/SMAD4/SLC11A2/MYC/FTH1/CCDC115/SLC22A17/FECH/HMOX1/STEAP3/HYAL2/FXN
GOMF_ORGANIC_ACID_BINDING	GOMF_ORGANIC_ACID_BINDING	189	0.331755811047276	1.52546231996111	0.000299100057596046	0.00342774875694846	0.00254542809897345	3086	tags=29%, list=21%, signal=23%	RBP1/GSTA1/ALOX5AP/FABP3/FOLR2/APOC1/GSTP1/NR2F2/SLC1A3/ACOX2/PAM/DDAH2/ID3/HBB/AKR1C3/PLOD2/GCLC/MTHFS/EPDR1/GSTM2/HBA2/DDAH1/SNCA/PHYH/PCCA/THNSL2/IGF2R/P2RX1/UBR2/DBT/PLOD1/ADH5/SCP2/SESN1/PSAP/GRHPR/EGLN1/SIGLEC11/CD22/FABP4/ACOX3/PYGL/ACOX1/SHMT2/GLUD1/STX3/GRIN3A/SELL/PPIA/GLUD2/RXRA/ASS1/MCCC1/MDK/PLOD3
GOBP_POSITIVE_REGULATION_OF_VASCULAR_ASSOCIATED_SMOOTH_MUSCLE_CELL_PROLIFERATION	GOBP_POSITIVE_REGULATION_OF_VASCULAR_ASSOCIATED_SMOOTH_MUSCLE_CELL_PROLIFERATION	35	0.578638877087008	1.91877968524795	0.000300318326643124	0.00343576614107781	0.0025513817660273	3338	tags=51%, list=22%, signal=40%	IGF1/IGFBP5/DDR2/CALCRL/MAP3K5/GJA1/HPGD/MMP2/ADAMTS1/BMPR1A/EDN1/FGF2/FRS2/FOXJ2/MEF2D/GNAI2/SRC/JUN
GOMF_EXTRACELLULAR_MATRIX_STRUCTURAL_CONSTITUENT_CONFERRING_TENSILE_STRENGTH	GOMF_EXTRACELLULAR_MATRIX_STRUCTURAL_CONSTITUENT_CONFERRING_TENSILE_STRENGTH	39	0.558276309972261	1.93891367921818	0.000301601738295445	0.00344449985253281	0.00255786737396482	2156	tags=49%, list=14%, signal=42%	COL3A1/COL15A1/COL6A3/COL6A1/COL1A2/COL1A1/COL6A2/COL4A5/COL4A4/COL4A1/COL5A2/COL27A1/COL14A1/COL18A1/COL4A2/COL5A1/COL4A3/COL21A1/COL12A1
GOBP_RESPONSE_TO_NUTRIENT	GOBP_RESPONSE_TO_NUTRIENT	151	0.353889434783159	1.60402345463885	0.000312288509268567	0.00356041150670394	0.00264394275534381	4403	tags=40%, list=29%, signal=29%	SFRP1/CYP1B1/SNAI2/CYBB/FOLR2/TGFBR2/SPP1/VCAM1/A2M/COL1A1/MAP1B/ATP2B1/GATA4/KANK2/CAT/AKR1C3/TSPO/GCLC/OGT/TRIM25/XBP1/RPS6KB1/MTHFR/AGL/IGFBP2/BECN1/NQO1/ENSA/HMOX1/LPL/GAS6/SFRP2/GNAI2/POSTN/RXRA/ASS1/SRF/USF2/SLC8A1/ALAD/DNMT3A/ITGA2/CCND1/PDK2/IL1A/MN1/NCOA1/IGF1R/TFRC/PTGS2/SLC16A1/HAMP/AQP3/GDAP1/CBS/IL15/BCHE/DCPS/BGLAP/HLCS/GCLM
GOBP_STRIATED_MUSCLE_CELL_DIFFERENTIATION	GOBP_STRIATED_MUSCLE_CELL_DIFFERENTIATION	253	0.308904175072269	1.44059924411487	0.000314319394512896	0.00357740836641481	0.00265656453347579	3078	tags=30%, list=21%, signal=24%	IGF1/ADAMTS5/IGFBP5/PDGFRA/PDGFRB/CAV2/PGM5/PPP3CA/CAPN2/LMOD1/MORF4L2/CD9/ZMPSTE24/GATA4/FHOD3/CD53/RGS2/CSRP1/MEF2A/ATG5/FHL2/ACTN2/MYH9/CFLAR/BMPR1A/TANC1/PI16/DOCK1/EHD2/TPM1/GATA6/DOCK5/MMP14/ACVR1/MAP2K4/MEF2C/DLL1/PDLIM5/EDN1/JAM2/MYL9/SORBS2/XBP1/TBX3/TMOD3/TNNT3/ITGB1/AKAP13/CFL2/MYOZ2/PTGFRN/WT1/SKI/ATP11A/RB1/SMAD4/BCL2/AKT1/PPP3CB/FRS2/PPARA/PLD3/TMOD2/SGCD/CNTNAP1/CDH2/SMO/HOMER1/FLN…
GOBP_VASCULAR_ENDOTHELIAL_GROWTH_FACTOR_RECEPTOR_SIGNALING_PATHWAY	GOBP_VASCULAR_ENDOTHELIAL_GROWTH_FACTOR_RECEPTOR_SIGNALING_PATHWAY	50	0.515635914987789	1.94553884128418	0.000316921179812076	0.0036006975120685	0.00267385892987161	5117	tags=68%, list=34%, signal=45%	VTN/FZD4/HIF1A/TMEM204/NRP1/EMILIN1/KDR/FGF10/CLEC14A/PRKD1/SULF1/ITGA5/VEGFB/FYN/MT3/AXL/HSPB1/MMRN2/FOXC1/ARNT/MAPK14/SRC/NEDD4/VEGFC/PAK2/PRKD2/VEGFA/PGF/PTK2/PTK2B/FOXC2/MAPKAPK3/ITGB3/HHEX
GOBP_POSITIVE_REGULATION_OF_INTERLEUKIN_6_PRODUCTION	GOBP_POSITIVE_REGULATION_OF_INTERLEUKIN_6_PRODUCTION	89	0.429453077551288	1.78369058432767	0.000317452799977053	0.0036006975120685	0.00267385892987161	3605	tags=42%, list=24%, signal=32%	CD36/CD74/PTPN11/TYROBP/IL33/TLR4/SPON2/AIF1/P2RX7/APP/HMGB1/HSPD1/SYK/XBP1/ZBTB20/NOD1/PYCARD/TLR1/IL6R/TICAM1/UNC93B1/IFIH1/LPL/HYAL2/LILRB2/IL17RC/CYBA/STAT3/RIPK2/TLR2/TLR7/UCN/F2R/TNFSF4/IL1A/TIRAP/TLR6
GOBP_REGULATION_OF_TUBE_SIZE	GOBP_REGULATION_OF_TUBE_SIZE	131	0.380110736125975	1.71309693187055	0.000321126663972866	0.00363614191821584	0.00270017975842592	4732	tags=48%, list=32%, signal=33%	ACE2/ATP1A2/EDNRA/BMPR2/APOE/ATP2B1/SCPEP1/CAV1/EXT1/MMP2/RGS2/ROCK2/HBB/ATG5/AGTR1/GCLC/DOCK5/NPPB/EDN1/HTR2B/KCNMB4/P2RX1/ADCY6/KCNMB1/ADRB2/ITGB1BP1/ECE1/TBXAS1/EDNRB/ADM/SNTA1/P2RY1/KLF2/FOXC1/DOCK4/PIK3C2A/DRD5/SLC8A1/PLOD3/ABL1/UCN/F2R/HRH1/OXTR/PTGS2/KEL/ZDHHC21/ADORA1/CBS/KCNA5/ADRA1D/SERPINF2/ADORA2A/GCLM/BDKRB2/CALCA/ADRA2B/ADRA2C/BBS2/GCH1/HTR1A/NPR3/SOD1
GOMF_TRANSFORMING_GROWTH_FACTOR_BETA_RECEPTOR_BINDING	GOMF_TRANSFORMING_GROWTH_FACTOR_BETA_RECEPTOR_BINDING	23	0.641082069826432	1.96651213637767	0.000328253200324101	0.00369496953538732	0.00274386483582267	2621	tags=52%, list=18%, signal=43%	TGFBR3/TGFBR2/TGFB3/SMAD3/BAMBI/TGFB2/TGFBRAP1/SNX6/ENG/RASL11B/FERMT2/SMAD7
GOBP_VENTRICULAR_SEPTUM_MORPHOGENESIS	GOBP_VENTRICULAR_SEPTUM_MORPHOGENESIS	40	0.55572054840814	1.94772812891146	0.000327753601756622	0.00369496953538732	0.00274386483582267	3301	tags=50%, list=22%, signal=39%	TGFBR3/TGFBR2/BMPR2/BMPR1A/ZFPM2/ACVR1/CITED2/TBX3/FZD2/FZD1/ROBO2/EGLN1/TGFB2/SMAD4/SLIT2/ROBO1/HEYL/SMAD7/WNT11/APLNR
GOBP_POSITIVE_REGULATION_OF_NIK_NF_KAPPAB_SIGNALING	GOBP_POSITIVE_REGULATION_OF_NIK_NF_KAPPAB_SIGNALING	63	0.467975524199019	1.84012609776912	0.000328553299568709	0.00369496953538732	0.00274386483582267	5347	tags=63%, list=36%, signal=41%	CD14/EIF2AK2/TLR4/NMI/EGFR/APP/PDCD4/IFI35/LAPTM5/EDN1/TRIP6/IRAK1/SASH1/NOD1/LIMS1/PHB2/TREM2/TRADD/CD86/NFAT5/HAVCR2/CD27/TLR2/TLR7/RPS3/ACTN4/CALR/IL18/TRIM44/CCL19/RC3H2/IL18R1/TLR9/RC3H1/AGER/RBCK1/LGALS9/RHOA/TNF/EDA
GOBP_IMPORT_INTO_CELL	GOBP_IMPORT_INTO_CELL	243	0.308334044467477	1.43751084001488	0.000327093203636098	0.00369496953538732	0.00274386483582267	2549	tags=24%, list=17%, signal=20%	STEAP4/CYBRD1/SLC22A3/ARL6IP5/FABP3/SLC9A9/ACE2/ATP1A2/SLC38A2/PPP3CA/KCNQ1/CD36/SLC1A3/SCN7A/CACNA2D1/SLC16A2/SLC2A10/RGS2/SCN9A/SLC39A8/SLC15A2/ATP1B1/CLN8/IL10RA/SLC5A3/SLC38A1/SLC47A1/SNCA/SLC36A4/RPS6KB1/P2RX1/PRNP/ITGB1/IRS2/SLC39A14/STEAP2/FYN/SLC6A6/SLC39A6/LRRC8D/ATP1B2/SLC11A2/AKT1/TREM2/SLC29A1/ABCC9/PPP3CB/TOR1A/ATP1A1/GPM6B/TRPV2/ATP2B4/KCNJ8/SLC27A1/PPP3R1/SLC43A2/SLC7A8/SLC15A3/LRR…
GOMF_INSULIN_LIKE_GROWTH_FACTOR_I_BINDING	GOMF_INSULIN_LIKE_GROWTH_FACTOR_I_BINDING	13	0.758937441966459	1.94652986044947	0.000332501820776855	0.00373303739123032	0.00277213382424664	1687	tags=62%, list=11%, signal=55%	IGFBP4/IGFBP5/ITGAV/IGFBP6/ITGA6/IGFBP3/INSR/IGFBP2
GOBP_FIBROBLAST_PROLIFERATION	GOBP_FIBROBLAST_PROLIFERATION	92	0.427601485122459	1.78840582836418	0.000333732430745107	0.00374051374154923	0.00277768572245416	2513	tags=35%, list=17%, signal=29%	IGF1/SFRP1/COL3A1/DDR2/PDGFRA/PDGFRB/NUPR1/CD248/GSTP1/CD74/S100A6/ZMPSTE24/AQP1/CAV1/EGFR/FOSL2/FGF10/CTNNB1/PDGFC/PRDX1/NGFR/ZMIZ1/SKI/IFI30/MYC/FTH1/CDK4/PDGFA/MIF/RRN3/EMD/GAS6
GOCC_CILIARY_TRANSITION_ZONE	GOCC_CILIARY_TRANSITION_ZONE	59	-0.620226612116848	-1.82074829768275	0.000335074020675597	0.00374920660972154	0.00278414100038596	3354	tags=58%, list=22%, signal=45%	USH2A/MKS1/NPHP4/AHI1/IQCB1/DYNC2LI1/CCDC66/TMEM67/TCTN1/WDR19/BBS9/CC2D2B/TRAF3IP1/BBS4/IFT20/B9D2/TMEM107/RPGRIP1L/FAM161A/GNAT1/IFT57/IFT140/PCM1/NPHP1/TTBK2/B9D1/CETN3/TSGA10IP/KIF17/SPATA7/IFT122/MAK/RPGRIP1/CETN1
GOBP_REGULATION_OF_CALCIUM_ION_TRANSPORT	GOBP_REGULATION_OF_CALCIUM_ION_TRANSPORT	235	0.30664903159478	1.45269493022461	0.000339748554346509	0.00379510020909153	0.00281822134456597	4427	tags=43%, list=30%, signal=30%	LHCGR/CCL2/PDGFRB/LYN/AHNAK/LGALS3/ATP1A2/RGN/PPP3CA/CXCL12/CCL5/ATP2B1/CLIC2/CACNA2D1/PKD2/CAV1/MYLK/CD4/ATG5/P2RX7/TSPO/GJC2/ATP1B1/THY1/GSTM2/CASK/SNCA/SRI/CACNB4/PRKD1/CTNNB1/CALM1/PLP1/C4orf3/P2RX1/PRNP/GSTO1/FYN/VDAC1/CAMK2D/BCL2/CX3CL1/JAK3/WNK3/TRPC1/HOMER3/PPP3CB/DMD/REM1/TRPV2/HRC/CACNB2/UBR3/PPP3R1/BAK1/STIM2/LILRB2/CCR1/LIME1/CYBA/TMEM38A/HOMER1/CORO1A/GNAI2/PML/SLC8A1/HTT/CCL3/WFS1/P…
GOMF_HIGH_DENSITY_LIPOPROTEIN_PARTICLE_BINDING	GOMF_HIGH_DENSITY_LIPOPROTEIN_PARTICLE_BINDING	10	0.803109414876467	1.92819536654904	0.000341264383875677	0.0038012980291698	0.0028228238129784	2052	tags=70%, list=14%, signal=60%	PLTP/CD36/SCARB1/HSPD1/APOL2/LRP8/TREM2
GOBP_INTERLEUKIN_6_PRODUCTION	GOBP_INTERLEUKIN_6_PRODUCTION	138	0.365481555936223	1.67434015744772	0.000341451136376212	0.0038012980291698	0.0028228238129784	3676	tags=39%, list=25%, signal=30%	IRAK3/CD36/CD74/PTPN11/CAPN2/TYROBP/IL33/SYT11/TLR4/SPON2/AIF1/P2RX7/APP/ARRB1/HMGB1/HSPD1/SYK/XBP1/HLA-B/HGF/ZBTB20/NOD1/PYCARD/TLR1/CX3CL1/TREM2/IL6R/KLF2/AFAP1L2/TICAM1/CD47/UNC93B1/IFIH1/CEBPB/LPL/GAS6/HYAL2/LILRB2/IL17RC/CYBA/HAVCR2/STAT3/RIPK2/TLR2/TLR7/ARRB2/NCKAP1L/UCN/F2R/TNFSF4/IL1A/TIRAP/TLR6/CD84
GOBP_CYTOKINE_PRODUCTION_INVOLVED_IN_IMMUNE_RESPONSE	GOBP_CYTOKINE_PRODUCTION_INVOLVED_IN_IMMUNE_RESPONSE	113	0.386314305116961	1.69375826278467	0.000347365027364152	0.00386064755244991	0.00286689645509128	3021	tags=33%, list=20%, signal=26%	B2M/IRAK3/HLA-E/CD36/CD74/TNFRSF14/IL1R1/LITAF/TLR4/TGFB3/SPON2/ATG5/HLA-F/P2RX7/BST2/LAPTM5/MAP3K7/SEMA7A/HLA-A/SYK/GPRC5B/ACP5/RSAD2/PANX1/NOD1/TGFB2/PYCARD/AXL/JAK3/TICAM1/HMOX1/MIF/SMAD7/RIPK2/TNFRSF1B/TLR7/BCL6
GOMF_GROWTH_FACTOR_RECEPTOR_BINDING	GOMF_GROWTH_FACTOR_RECEPTOR_BINDING	130	0.370385768431741	1.68046561763207	0.000349508204647378	0.00387796038121312	0.0028797528701705	3516	tags=32%, list=23%, signal=25%	FLRT2/EFEMP1/PDGFRA/PDGFRB/LYN/PLSCR1/SDCBP/IL1R1/ECM1/FGF7/TLR5/ERBB4/APP/FGF10/TRIP6/PDGFC/NRTN/ITGA5/FLRT3/IL6ST/VEGFB/SHC1/FYN/FGF2/CD2AP/PYCARD/ARF4/NPTN/SNX4/GRB2/IL6R/PDGFA/FRS2/SNX2/ADAM17/SNX1/PDGFD/PDCL3/SRC/VEGFC/ERAP1/IL1A
GOBP_REGULATION_OF_NEUROINFLAMMATORY_RESPONSE	GOBP_REGULATION_OF_NEUROINFLAMMATORY_RESPONSE	32	0.591949354685811	1.93802410153053	0.000352289588374904	0.0039022846712297	0.00289781595929577	3862	tags=53%, list=26%, signal=40%	IGF1/LDLR/NUPR1/IL33/SYT11/CTSC/LRRK2/ATM/CX3CL1/TREM2/TNFRSF1B/PTPRC/CCL3/GRN/CST7/PTGS2/IL18
GOMF_LAMININ_BINDING	GOMF_LAMININ_BINDING	26	0.633742533224772	2.04480087757992	0.000354068164589979	0.00391543826751923	0.00290758375033648	3433	tags=58%, list=23%, signal=45%	LGALS3/ECM1/ADAM9/CTSS/NID1/ITGB1/ITGA3/PLEKHA2/SLIT2/DAG1/GPC1/LGALS1/ITGA7/ITGA2/TINAGL1
GOBP_LYMPHOCYTE_ACTIVATION_INVOLVED_IN_IMMUNE_RESPONSE	GOBP_LYMPHOCYTE_ACTIVATION_INVOLVED_IN_IMMUNE_RESPONSE	190	0.334310548974979	1.53201558333568	0.000355005111044568	0.00391925642593203	0.00291041909458117	3882	tags=35%, list=26%, signal=26%	HLA-DRA/ANXA1/FGL2/ITM2A/HLA-DMB/FCER1G/LGALS3/STAT6/CD74/NDFIP1/TLR4/HLA-DRB1/BCL3/HLA-F/HMGB1/HSPD1/SWAP70/DLL1/ATP7A/DOCK10/XBP1/VAMP7/PLCL2/MFNG/RELB/NKG7/FCGR2B/EXOSC6/FCGR3A/TMEM98/LFNG/TNFSF13/EIF2AK4/NOTCH2/JAK3/IL6R/ST3GAL1/PHF14/CD86/CD46/DOCK11/LGALS1/ITFG2/SMAD7/HAVCR2/PARP3/CORO1A/SUPT6H/STAT3/APBB1IP/RIPK2/NBN/BCL6/MDK/PTPRC/RORC/NCKAP1L/ABL1/GPR183/TNFSF4/RIF1/SPI1/GAPT/TFRC/ICAM1/…
GOBP_REGULATION_OF_PROTEIN_LOCALIZATION_TO_MEMBRANE	GOBP_REGULATION_OF_PROTEIN_LOCALIZATION_TO_MEMBRANE	151	0.351565059700995	1.59348809590045	0.000355964555609618	0.00392330984418987	0.0029134291415426	2713	tags=33%, list=18%, signal=27%	DAB2/PGRMC1/GSN/PID1/PIK3R1/LGALS3/TMBIM1/RAP1A/GBP1/LRP1/ITGB2/LRP4/EGFR/CLIP3/STOM/AR/SPTBN1/ITGAM/MMP14/OGT/KCNB1/SLC5A3/GPC5/NLGN2/PRKCI/RHOQ/PRNP/ITGB1/ITGB1BP1/SQSTM1/FYN/APPL1/ADAM10/ITGA3/STX7/WNK3/AKT1/ATP2C1/TREM2/CLTC/DAG1/ANK3/ATP2B4/GPC1/PRKCH/EZR/STX3/MRAP/PTPN9/CDH2
GOMF_GROWTH_FACTOR_ACTIVITY	GOMF_GROWTH_FACTOR_ACTIVITY	145	0.356765879670107	1.63227246118405	0.000369379003030167	0.00406439620609938	0.00301819912774955	4502	tags=34%, list=30%, signal=24%	IGF1/EFEMP1/OGN/PROK1/PTN/KITLG/CXCL12/TGFB3/FGF7/JAG1/FGF10/TIMP1/NRG2/NENF/PDGFC/NRTN/INHA/VEGFB/HGF/FGF2/IL34/TGFB2/GMFB/GMFG/RABEP1/PDGFA/INHBA/BMP1/NGF/PDGFD/MDK/CSF1/NTF3/TYMP/GRN/GDF11/MIA/VEGFC/GDF10/PPBP/BMP2/FGF20/CLEC11A/VEGFA/PDGFB/CLCF1/PGF/AMH/GDF15
GOBP_CALCIUM_ION_TRANSMEMBRANE_IMPORT_INTO_CYTOSOL	GOBP_CALCIUM_ION_TRANSMEMBRANE_IMPORT_INTO_CYTOSOL	182	0.326301850184597	1.50124787052845	0.000373554864569632	0.00410352806452611	0.00304725823886513	3503	tags=33%, list=23%, signal=26%	LHCGR/ITPR1/LYN/ITPR2/ATP1A2/PPP3CA/CLIC2/SCN7A/IBTK/CACNA2D1/PKD2/CAV1/ATG5/P2RX7/SCN9A/THY1/GSTM2/SNCA/SRI/PRKD1/HTR2B/CALM1/NOL3/P2RX1/PRNP/GSTO1/FYN/FGF2/CAMK2D/CCL21/BCL2/CX3CL1/TRPC1/PPP3CB/DMD/TRPV2/ATP2B4/HRC/PPP3R1/BAK1/PLCB1/FLNA/TPCN1/LIME1/CYBA/TMEM38A/CORO1A/PLCB4/MCOLN1/PML/SLC8A1/HTT/PTPRC/CCL3/PDE4D/ABL1/APLNR/F2R/PLN/UBASH3B
GOMF_MICROTUBULE_BINDING	GOMF_MICROTUBULE_BINDING	222	-0.465627388074219	-1.56682992898619	0.000382499735025763	0.00419483153114346	0.00311505971030915	2776	tags=36%, list=19%, signal=30%	DNM1L/KIF14/SPC24/GAS2L3/TRAF3IP1/JMY/CAMSAP1/KIF5B/GABARAP/GAS8/CCDC88C/ALMS1/KATNAL1/KIF22/GTSE1/CLIP4/KIF3B/CENPE/REEP4/CEP350/FAM161A/KIF20B/CDK5RAP2/KIF5A/ARHGEF2/TUBGCP4/FMN1/NUSAP1/FTCD/KIFC1/KIF21B/KIF11/CCDC88A/KIFC3/KIF3A/KIF2A/CENPF/KIF23/NDE1/SPEF1/FSD1/KIF6/KIF20A/KIF24/KATNA1/BIRC5/SSNA1/VASH2/RAE1/KATNAL2/KIF27/MAPRE3/MAST1/POLB/STRBP/TTBK2/MAP1S/DLGAP5/CETN3/MAST2/PRC1/RACGAP1/KIF…
GOBP_POSITIVE_REGULATION_OF_CELL_KILLING	GOBP_POSITIVE_REGULATION_OF_CELL_KILLING	67	0.463568730751636	1.83851107553752	0.000389023033590445	0.00425931995785637	0.00316294847493371	2179	tags=25%, list=15%, signal=22%	HLA-DRA/B2M/HLA-E/MR1/TYROBP/LAG3/HLA-DRB1/HLA-F/P2RX7/ITGAM/HLA-A/SYK/HLA-C/HLA-B/MICA/STX7/ULBP1
GOBP_CDC42_PROTEIN_SIGNAL_TRANSDUCTION	GOBP_CDC42_PROTEIN_SIGNAL_TRANSDUCTION	16	0.701134371133981	1.9284470385272	0.000393175022549723	0.00429059530373866	0.00318617338138361	3295	tags=62%, list=22%, signal=49%	RHOJ/APOE/NRP1/RHOU/RHOBTB2/RALBP1/WAS/ABCA1/CDC42/ABL1
GOBP_REGULATION_OF_NEURON_PROJECTION_DEVELOPMENT	GOBP_REGULATION_OF_NEURON_PROJECTION_DEVELOPMENT	409	0.261461028747067	1.31358385384072	0.000393169400929831	0.00429059530373866	0.00318617338138361	3295	tags=29%, list=22%, signal=23%	DAB2/B2M/SFRP1/NEGR1/DDR2/TMEM106B/TSKU/LYN/PMP22/FZD4/PPP3CA/PTN/BMPR2/LPAR1/SPP1/APOE/PRRX1/CXCL12/NRP1/RAP1A/MAP1B/PTPRG/NR2F1/VIM/MCF2/SCARB2/LRP4/YWHAH/RGS2/MACF1/LRRK2/CFLAR/KIF13B/RAB17/TMEM30A/SARM1/SEMA6A/UST/NFE2L2/THY1/SEMA3D/SEMA7A/KIDINS220/ITGA6/PDLIM5/PRKD1/DDR1/PRKCI/ADCY6/RUFY3/DPYSL3/SERPINF1/PLXNC1/FZD1/HGF/ROBO2/FYN/PLXND1/NTRK2/PAK3/ITGA3/ENC1/CUL7/MT3/LRP8/TWF2/STAU2/ATP1B2/…
GOBP_PROTEIN_TRIMERIZATION	GOBP_PROTEIN_TRIMERIZATION	16	0.700524423851877	1.92676939857934	0.000405960924891661	0.0044228374448723	0.00328437569601581	419	tags=38%, list=3%, signal=36%	STEAP4/SCARA5/ALOX5AP/CD74/COL1A2/ITLN1
GOBP_T_CELL_APOPTOTIC_PROCESS	GOBP_T_CELL_APOPTOTIC_PROCESS	55	0.497953939527761	1.93611038689194	0.000410869938684666	0.0044689695793879	0.00331863317513343	3249	tags=38%, list=22%, signal=30%	LGALS3/HIF1A/CCL5/GIMAP8/RIPK1/BCL3/P2RX7/KDELR1/BCL2/JAK3/EBF4/AKT1/ST3GAL1/FAS/TSC22D3/BAK1/EFNA1/CD27/GPAM/IL7R/ADAM8
GOBP_REGULATION_OF_T_CELL_MEDIATED_CYTOTOXICITY	GOBP_REGULATION_OF_T_CELL_MEDIATED_CYTOTOXICITY	45	0.514830408576306	1.86746875079646	0.000414855120845685	0.00450491855816691	0.00334532869665554	3254	tags=42%, list=22%, signal=33%	HLA-DRA/B2M/HLA-E/MR1/HLA-DRB1/HLA-F/P2RX7/HLA-A/HLA-C/HLA-B/FCGR2B/MICA/STX7/PPP3CB/ULBP1/PTPRC/IL7R/TAP2/NCKAP1L
GOBP_CARBOHYDRATE_DERIVATIVE_CATABOLIC_PROCESS	GOBP_CARBOHYDRATE_DERIVATIVE_CATABOLIC_PROCESS	160	0.348877330303776	1.56899978416957	0.000416885634045973	0.00451955882147386	0.00335620047876102	3707	tags=39%, list=25%, signal=29%	LYVE1/HEXB/PDE7B/CTBS/PDE8B/NEU1/HGSNAT/FUCA2/ALDH1A1/DPYD/NT5E/SUCLG2/IDS/MANBA/CHI3L2/SGSH/PDE5A/NUDT11/NUDT10/GLA/GNPDA1/GLB1/DCTPP1/AOAH/EDEM2/FGF2/MGAT1/NAGLU/TDG/CHIA/GNPDA2/PRTFDC1/HEXA/SAMHD1/GPC1/GPD1L/SUCLA2/APOBEC3G/CD44/IDUA/HPRT1/DERA/MTAP/NUDT16/HYAL2/RENBP/GM2A/PDE2A/AMPD3/APOBEC3D/GALC/PDE9A/PDE4D/TYMP/ITPA/NUDT9/EDEM3/NT5C/NT5C2/NUDT18/GALT/APOBEC3F
GOBP_NERVE_DEVELOPMENT	GOBP_NERVE_DEVELOPMENT	83	0.429331310412601	1.7757037741516	0.000424533469526983	0.00459495049370381	0.00341218593584381	3165	tags=34%, list=21%, signal=27%	EDNRA/LPAR1/SLC1A3/VCAM1/NRP1/EXT1/MAFB/CITED2/EDN1/HOXD3/SULF1/CTNNB1/NRTN/SULF2/SERPINE2/DICER1/ECE1/NGFR/TCIRG1/PLXNA1/DAG1/SLITRK6/NPR2/PLXNA3/NRP2/LRIG2/NGF/NTF3
GOBP_EPITHELIAL_CELL_DEVELOPMENT	GOBP_EPITHELIAL_CELL_DEVELOPMENT	199	0.327376230351971	1.52836839710704	0.000430257861463962	0.00464931170364973	0.00345255428285583	3516	tags=34%, list=23%, signal=26%	CLDN1/FLNB/PECAM1/EDNRA/HIF1A/RAP1A/IQGAP1/ATRX/LAMB2/VIM/RDX/B4GALT1/TNFRSF1A/ROBO4/ROCK2/JAG1/KDR/MSN/HEG1/RILPL2/AR/FAT1/FOSL2/RAPGEF3/DLL1/CLDN5/RAP2C/HSD17B4/YAP1/VCL/ATF4/IL6ST/YIPF6/DACT2/EPAS1/ARID4A/EDNRB/MAGI2/NOTCH2/AKT1/PPP1R12A/RAP1B/AKR1B1/FASN/PODXL/FRS2/EZR/RILPL1/PLCB1/PPP1R16B/RAP2B/CDH2/SMO/PDE2A/IKBKB/RAPGEF2/PLOD3/CLIC4/PDE4D/PALLD/SRC/GDF11/ADAMTSL4/CLDN3/CEBPA/VEZF1/IL1A
GOBP_MITOTIC_CELL_CYCLE_CHECKPOINT_SIGNALING	GOBP_MITOTIC_CELL_CYCLE_CHECKPOINT_SIGNALING	119	-0.519455175698509	-1.67728713697281	0.00043668464345753	0.00471107341736592	0.00349841820482948	3170	tags=50%, list=21%, signal=40%	HUS1B/ZW10/ATF2/MAD1L1/RPA2/CLSPN/RBBP8/CDC6/BUB3/SPC25/MAD2L1/SPC24/TPR/CDK5RAP3/GML/BLM/GTSE1/IK/CHFR/DYNC1LI1/BRCA1/RAD17/PSMG2/CDK5RAP2/CCNB1/UIMC1/FZR1/EME1/KNTC1/RFWD3/PLK2/FANCD2/TIPIN/FBXO31/PRAP1/CENPF/ZWINT/PCID2/MAD2L2/TOPBP1/DONSON/NDC80/MDC1/DTL/BIRC5/NEK11/RAD9B/CDCA8/BUB1B/MUC1/ZWILCH/BUB1/STK33/NUF2/TEX14/TRIP13/PLK1/CDC20/TTK/USP44
GOBP_REGULATION_OF_NUCLEAR_DIVISION	GOBP_REGULATION_OF_NUCLEAR_DIVISION	132	-0.511514038640331	-1.66906486103224	0.000440230313819673	0.00474160259957969	0.00352108901408529	2341	tags=33%, list=16%, signal=28%	RCC1/NPM2/IK/DYNC1LI1/PSMG2/KIF20B/CDK5RAP2/CCNB1/FZR1/NUSAP1/ANAPC11/KNTC1/PRAP1/CENPF/ZWINT/PCID2/MAD2L2/RAD51AP1/NDC80/BIRC5/CUL9/ESPL1/CDCA8/BUB1B/DLGAP5/PSMA8/PIWIL2/AURKA/AURKAIP1/ZWILCH/PKMYT1/BUB1/NUF2/TEX14/FBXW5/CDCA2/TRIP13/PLK1/CDC20/CDC25C/TTK/NEK2/USP44/HORMAD1
GOBP_NEGATIVE_REGULATION_OF_RESPONSE_TO_WOUNDING	GOBP_NEGATIVE_REGULATION_OF_RESPONSE_TO_WOUNDING	84	0.432783339755521	1.80212555487573	0.000443923160485966	0.00477361528418675	0.00354486146437272	4377	tags=42%, list=29%, signal=30%	PDGFRA/SERPING1/VTN/PROS1/SPP1/APOE/CD9/CD34/SMAD3/TFPI/C1QTNF1/PHLDB2/PLAT/CASK/CLASP2/EDN1/ANXA2/SERPINE2/FGF2/TSPAN8/FAP/PDGFA/ALOX5/LRIG2/MDK/PLAU/CLDN3/UBASH3B/CLASP1/KREMEN1/EPHA4/SERPINF2/PDGFB/CRK/THBD
GOMF_CHEMOATTRACTANT_ACTIVITY	GOMF_CHEMOATTRACTANT_ACTIVITY	29	0.601995536276739	1.95708824255566	0.000446261047427558	0.00479097759831466	0.00355775462702206	4382	tags=59%, list=29%, signal=42%	GPNMB/LGALS3/CCL5/FGF7/HMGB1/FGF10/VEGFB/HGF/FGF2/CX3CL1/MIF/CCL3/NTF3/VEGFC/VEGFA/PDGFB/PGF
GOBP_REGULATION_OF_MONOCYTE_CHEMOTAXIS	GOBP_REGULATION_OF_MONOCYTE_CHEMOTAXIS	26	0.630269961069433	2.03359645588115	0.000450063207509698	0.00482397845719133	0.00358226089029606	2615	tags=50%, list=17%, signal=41%	ANO6/LYN/NBL1/CXCL12/CCL5/AIF1/HMGB1/CX3CR1/LGMN/PLA2G7/SLIT2/MOSPD2/CCR1
GOBP_CELL_RECOGNITION	GOBP_CELL_RECOGNITION	143	-0.505609566332992	-1.65698136606789	0.000451216758863234	0.0048285295811148	0.00358564053085264	1039	tags=20%, list=7%, signal=18%	LY6K/OVGP1/DCST2/CCT2/CDK5R1/ZP1/CNTN4/CRISP1/DCST1/FOXG1/CNTN2/ACR/ATP8B3/SPAM1/ADAM18/TEX101/ADAM32/IZUMO1/TMPRSS12/CLGN/ZPBP/PCSK4/HSPA1L/SPACA3/ZPBP2/SPACA4/ADAM2/SPA17
GOBP_MYELOID_LEUKOCYTE_CYTOKINE_PRODUCTION	GOBP_MYELOID_LEUKOCYTE_CYTOKINE_PRODUCTION	49	0.501299701042932	1.87639306213012	0.000455404981824012	0.0048654880638746	0.00361308570469203	3021	tags=49%, list=20%, signal=39%	IRAK3/CD36/CD74/LITAF/TLR4/TGFB3/SPON2/P2RX7/LAPTM5/SEMA7A/SYK/GPRC5B/ACP5/PANX1/NOD1/TGFB2/PYCARD/AXL/TICAM1/HMOX1/MIF/RIPK2/TLR7/BCL6
GOMF_DYNEIN_INTERMEDIATE_CHAIN_BINDING	GOMF_DYNEIN_INTERMEDIATE_CHAIN_BINDING	28	-0.710858863042358	-1.84486237947904	0.000458680084008981	0.00489258756276246	0.00363320964924819	1725	tags=46%, list=12%, signal=41%	DNAH14/DNAH6/DNAH7/DNAH1/DNHD1/DNAH3/DNAH9/DYNLL2/DNAH10/DNAH2/DNAH8/DNAH17/DYNLRB2
GOBP_REGULATION_OF_ADAPTIVE_IMMUNE_RESPONSE	GOBP_REGULATION_OF_ADAPTIVE_IMMUNE_RESPONSE	187	0.331289693336434	1.51381037165691	0.000463143383747278	0.00493225365585525	0.00366266548020144	5130	tags=45%, list=34%, signal=30%	HLA-DRA/ANXA1/B2M/HLA-E/MR1/STAT6/TNFRSF14/IL1R1/IL33/PLA2G4A/NDFIP1/HLA-DRB1/CD4/HLA-F/P2RX7/HMGB1/HSPD1/MAP3K7/MEF2C/HLA-A/HLA-C/TNFSF13B/IL6ST/HLA-B/FCGR2B/EXOSC6/RSAD2/MICA/PYCARD/TNFSF13/EIF2AK4/STX7/JAK3/TREM2/AHR/PPP3CB/TYK2/C3/ULBP1/SVEP1/ZBTB1/CD46/WAS/SMAD7/HAVCR2/PARP3/SUPT6H/RIPK2/TNFRSF1B/BCL6/PTPRC/IL7R/TAP2/NCKAP1L/IRF7/TNFSF4/RIF1/TRIM27/TFRC/FADD/IL18/IL4R/NLRP3/CD81/ZC3H12A/FUT7…
GOBP_NEGATIVE_REGULATION_OF_PHOSPHORYLATION	GOBP_NEGATIVE_REGULATION_OF_PHOSPHORYLATION	325	0.276473133955578	1.34576026626146	0.000464816657798665	0.004942127674572	0.00366999787428092	3534	tags=32%, list=24%, signal=25%	SFRP1/DDR2/LYN/PARP14/PID1/NUPR1/CAMK2N1/IRAK3/RGN/GSTP1/NR2F2/APOE/PRKAR2B/LRP1/EMILIN1/IBTK/CAV1/HMGCR/RGS2/CTDSP2/CTDSP1/HEG1/GNAQ/WWTR1/PDCD4/LRRK2/SORL1/PRDX3/THY1/HEXIM1/KAT2B/SNCA/IPO7/FBP1/LRP6/IGFBP3/SNX25/MVP/CALM1/TRIB2/SPRY1/INHA/TMED2/SPRED1/GADD45A/PRNP/ZBED3/IRS2/PIK3IP1/ITGB1BP1/HGF/NCK2/CTDSPL/SPRY2/PYCARD/SH3BP5/SNX6/ENG/DUSP16/RB1/RASSF2/SLIT2/HSPB1/IER3/AKT1/FABP4/DMD/PTPN2/GP…
GOBP_REGULATION_OF_MITOTIC_NUCLEAR_DIVISION	GOBP_REGULATION_OF_MITOTIC_NUCLEAR_DIVISION	108	-0.529249408446155	-1.68955584516762	0.000470229739701243	0.00499166954452089	0.00370678740489863	2937	tags=43%, list=20%, signal=34%	DMRT1/BUB3/SPC25/MAD2L1/SPC24/DRD3/PIN1/TPR/RCC1/IK/DYNC1LI1/PSMG2/KIF20B/CDK5RAP2/CCNB1/NUSAP1/ANAPC11/KNTC1/PRAP1/CENPF/ZWINT/PCID2/MAD2L2/NDC80/BIRC5/CUL9/ESPL1/CDCA8/BUB1B/DLGAP5/AURKA/AURKAIP1/ZWILCH/PKMYT1/BUB1/NUF2/TEX14/FBXW5/CDCA2/TRIP13/PLK1/CDC20/CDC25C/TTK/NEK2/USP44
GOBP_POSITIVE_REGULATION_OF_GLUCOSE_IMPORT	GOBP_POSITIVE_REGULATION_OF_GLUCOSE_IMPORT	33	0.579733668349492	1.90571797077423	0.000481566080803192	0.00510382995078455	0.00379007712942032	2017	tags=48%, list=13%, signal=42%	IGF1/PIK3R1/PTPN11/ITLN1/RNASEL/MEF2A/IRS1/NFE2L2/PRKCI/RHOQ/IRS2/CREBL2/INSR/APPL1/AKT1/OPN3
GOBP_REGULATION_OF_LEUKOCYTE_MEDIATED_CYTOTOXICITY	GOBP_REGULATION_OF_LEUKOCYTE_MEDIATED_CYTOTOXICITY	88	0.420655218564749	1.74435613420452	0.000489942987513462	0.00518431685189964	0.00384984627652667	3254	tags=33%, list=22%, signal=26%	HLA-DRA/B2M/HLA-E/MR1/TYROBP/LAG3/HLA-DRB1/HLA-F/P2RX7/SERPINB9/ITGAM/CX3CR1/DNASE1L3/HLA-A/HLA-C/HLA-B/FCGR2B/MICA/STX7/PPP3CB/ULBP1/CLEC12B/KLRB1/HAVCR2/PTPRC/IL7R/ARRB2/TAP2/NCKAP1L
GOBP_RESPONSE_TO_PURINE_CONTAINING_COMPOUND	GOBP_RESPONSE_TO_PURINE_CONTAINING_COMPOUND	136	0.35903956416342	1.62168379301994	0.000491595464556529	0.00519350615186994	0.00385667020208623	3776	tags=35%, list=25%, signal=26%	IGFBP5/CYP1B1/ITPR2/KCNQ1/RAP1A/COL1A1/PKD2/CDO1/AQP1/NT5E/P2RX7/APP/GATA6/RAPGEF3/PLAT/GSTM2/FBP1/FDX1/ZFP36L1/P2RX1/PANX1/AKAP9/WT1/TAF1/P2RY1/ABCC9/RAP1B/AHR/APEX1/BIRC2/EZR/HSPA5/TMEM38A/NPR2/ENPP1/SSH1/ASS1/PDE2A/SLC8A1/TLR7/RAPGEF2/CRHBP/DUOX2/ATF1/HSP90B1/SRD5A1/PTGS2
GOBP_REGULATION_OF_SISTER_CHROMATID_SEGREGATION	GOBP_REGULATION_OF_SISTER_CHROMATID_SEGREGATION	99	-0.541450638918927	-1.71103872398789	0.000493478346751887	0.00520509644726831	0.00386527709415281	2276	tags=48%, list=15%, signal=41%	DPF2/INCENP/ANAPC7/ZW10/MAD1L1/CDC6/BUB3/SPC25/MAD2L1/SPC24/TPR/SMARCB1/IK/CHFR/CENPE/DYNC1LI1/KAT5/PSMG2/CDK5RAP2/UBE2C/CCNB1/ANAPC2/MAPK15/ANAPC11/KNTC1/SMARCA4/PRAP1/CENPF/ZWINT/PCID2/MAD2L2/ACTL6A/NDC80/BIRC5/ESPL1/CDCA8/BUB1B/DLGAP5/ZWILCH/BUB1/NUF2/TEX14/TRIP13/PLK1/TACC3/CDC20/TTK/USP44
GOBP_SYNAPSE_ASSEMBLY	GOBP_SYNAPSE_ASSEMBLY	181	0.329017141434673	1.50629811377021	0.000495530313291444	0.00521843051707873	0.00387517890387569	4359	tags=38%, list=29%, signal=27%	SLITRK4/NEGR1/FLRT2/LRRN3/SDCBP/CLSTN2/AMIGO2/MAP1B/LRP4/ERBB4/ARHGEF9/APP/SPOCK2/RAB17/OGT/MEF2C/PDLIM5/SNCA/NLGN2/CTNNB1/FLRT3/MECP2/FZD1/ROBO2/PLXND1/NTRK2/PCDHB14/DLG5/STAU2/NPTN/LRFN3/LRFN5/NLGN4Y/NTNG2/GPM6A/SLITRK6/PCDHB16/PCDHB10/PCDHB4/LRRN1/SRPX2/CDH2/DNM3/TLR2/MDGA1/PLXNB2/CLSTN1/RAP2A/PCDHB9/THBS2/EFNB2/CBLN4/RYK/LGI2/OXTR/NLGN4X/SETD5/NLGN3/SHANK3/IL1RAPL2/CLSTN3/PTPN13/LRRTM3/EEF2K/…
GOBP_REGULATION_OF_HEART_GROWTH	GOBP_REGULATION_OF_HEART_GROWTH	57	0.477061085862784	1.86216797927943	0.000498342013517482	0.00523971031355524	0.00389098116819916	1716	tags=30%, list=11%, signal=27%	IGF1/TGFBR3/TGFBR2/RGS2/ERBB4/BMPR1A/PI16/GATA6/ZFPM2/MEF2C/CITED2/TBX2/EDN1/YAP1/VGLL4/FGF2/WT1
GOBP_MACROPHAGE_MIGRATION	GOBP_MACROPHAGE_MIGRATION	58	0.475025160996953	1.86006365428071	0.000508136084982581	0.00533422096184567	0.00396116427579215	3350	tags=43%, list=22%, signal=34%	RARRES2/CCL2/LGALS3/CD9/CCL5/EMILIN1/MTUS1/B4GALT1/MMP2/C3AR1/CSF1R/CX3CR1/MMP14/IL34/EDNRB/CMKLR1/CX3CL1/TREM2/MIF/RPL13A/MDK/CCL3/CSF1/SLAMF8/BCR
GOBP_MATURE_B_CELL_DIFFERENTIATION_INVOLVED_IN_IMMUNE_RESPONSE	GOBP_MATURE_B_CELL_DIFFERENTIATION_INVOLVED_IN_IMMUNE_RESPONSE	31	0.579329698428631	1.92277715831403	0.000509577890296941	0.00534089231855528	0.00396611839000267	3734	tags=55%, list=25%, signal=41%	ITM2A/BCL3/DLL1/DOCK10/XBP1/MFNG/FCGR2B/LFNG/NOTCH2/ST3GAL1/PHF14/DOCK11/LGALS1/ITFG2/BCL6/GPR183/SPI1
GOBP_PROTEIN_LOCALIZATION_TO_LYSOSOME	GOBP_PROTEIN_LOCALIZATION_TO_LYSOSOME	47	0.514005690356036	1.90682736377535	0.000517177932543486	0.00541198518983895	0.00401891158023732	3422	tags=40%, list=23%, signal=31%	LHCGR/LAMP2/GPR137B/MFSD1/SCARB2/ROCK2/SORL1/AP3B1/LAPTM5/ZFYVE16/RAB7A/LMBRD1/BECN1/AP3M1/GNPTG/SH3BP4/GNPTAB/NEDD4/M6PR
GOBP_HEART_PROCESS	GOBP_HEART_PROCESS	234	0.305168944096952	1.4299677615207	0.000518487178006338	0.00541712786611038	0.00402273050443901	3513	tags=33%, list=23%, signal=26%	ACE2/GSN/ATP1A2/GJA1/KCNQ1/EDNRA/ATP2B1/ZMPSTE24/CLIC2/PPCS/GATA4/CACNA2D1/CAV1/EXT1/RGS2/MEF2A/ATG5/WWTR1/KCNE3/TPM1/ATP1B1/GATA6/GSTM2/SLC4A3/PDE5A/TBX2/SMAD5/EDN1/FXYD1/SRI/YAP1/CALM1/SCN4B/VEGFB/EPAS1/AKAP13/GSTO1/FYN/AKAP9/TGFB2/CAMK2D/EDNRB/ATP1B2/PIK3CA/ADM/SNTA1/MDM2/TRPC1/ABCC9/ATP1A1/DMD/ATP2B4/HRC/GPD1L/CACNB2/KCNJ8/APLN/FLNA/KCNE4/SMAD7/SGCD/CDC42/TMEM38A/GNAI2/PKP2/SLC8A1/PDE4D/SRC/G…
GOBP_AMINO_ACID_IMPORT_ACROSS_PLASMA_MEMBRANE	GOBP_AMINO_ACID_IMPORT_ACROSS_PLASMA_MEMBRANE	50	0.507312010999873	1.91413203262541	0.00051932078675123	0.00541729274242543	0.0040228529407186	3558	tags=38%, list=24%, signal=29%	ARL6IP5/ACE2/ATP1A2/SLC38A2/SLC1A3/SLC16A2/RGS2/CLN8/SLC38A1/SLC47A1/SLC36A4/ITGB1/SLC6A6/SLC43A2/SLC7A8/SLC7A2/SLC7A5/SLC43A1/SLC3A2
GOBP_REGULATORY_NCRNA_PROCESSING	GOBP_REGULATORY_NCRNA_PROCESSING	52	-0.624405748105619	-1.80111504272585	0.000526324718724454	0.00548172159879054	0.00407069746871793	1392	tags=31%, list=9%, signal=28%	PLD6/PIWIL4/TDRD1/TDRD12/ASZ1/TDRKH/TEX15/PIWIL2/PNLDC1/MOV10L1/NUP155/TDRD9/FKBP6/MAEL/DDX4/PIWIL1
GOBP_VIRAL_GENOME_REPLICATION	GOBP_VIRAL_GENOME_REPLICATION	114	0.38554258084672	1.70702256664987	0.000528948573312925	0.0055004008628333	0.00408456859140923	3305	tags=43%, list=22%, signal=34%	IFITM1/CCL2/EIF2AK2/TRIM38/IFI16/NFIA/PLSCR1/IFIT1/CCL5/ZC3HAV1/IFITM2/RNASEL/IFITM3/IFIT5/MX1/ATG5/FAM111A/ZBED1/STOM/BST2/CD209/PKN2/IFI27/RSAD2/TOP2B/OAS1/VAPA/ISG15/DEK/EIF2AK4/PPIB/BCL2/TMEM41B/ATG16L2/NUCKS1/APOBEC3G/IFIH1/CTBP2/PPARA/GAS6/NR5A2/TNIP1/PPIA/N4BP1/HTATSF1/APOBEC3D/CLEC4M/FMR1/CTBP1
GOBP_REGULATION_OF_BMP_SIGNALING_PATHWAY	GOBP_REGULATION_OF_BMP_SIGNALING_PATHWAY	94	0.406308127655107	1.71394041294458	0.000535142942045152	0.00555609223841236	0.00412592471238574	2684	tags=32%, list=18%, signal=26%	SFRP1/SFRP4/FSTL1/BMPR2/NBL1/FBN1/PCSK6/GATA4/ACVRL1/HTRA3/KDR/HTRA1/SORL1/GATA6/BAMBI/SULF1/MSX2/CHRDL1/CRIM1/FZD1/ITGA3/SKI/ENG/SMAD4/NOTCH2/XIAP/ZNF423/SFRP2/SMAD7/UBE2D1
GOBP_TRANSFORMING_GROWTH_FACTOR_BETA_PRODUCTION	GOBP_TRANSFORMING_GROWTH_FACTOR_BETA_PRODUCTION	41	0.537076448337035	1.90981905054117	0.000538780082659511	0.00557795961563657	0.00414216331106498	3262	tags=56%, list=22%, signal=44%	LUM/COL3A1/ITGAV/TSKU/ITGB8/TYROBP/HIF1A/CD34/SMAD3/ATP6AP2/BMPR1A/LAPTM4B/GATA6/CD2AP/TGFB2/LRRC32/SMAD4/CX3CL1/CD46/CDH3/WNT11/FN1/HSP90AB1
GOBP_REGULATION_OF_RHO_PROTEIN_SIGNAL_TRANSDUCTION	GOBP_REGULATION_OF_RHO_PROTEIN_SIGNAL_TRANSDUCTION	74	0.437967723871876	1.79388786064067	0.00053893329619677	0.00557795961563657	0.00414216331106498	3400	tags=43%, list=23%, signal=34%	COL3A1/PDGFRB/ARHGDIB/LPAR1/APOE/MYOC/NRP1/STARD13/KANK2/HEG1/ARRB1/ARHGEF3/TNFAIP1/OPHN1/ITGB1/AKAP13/ITGA3/RAC1/NET1/DLC1/EPS8/RAF1/CCDC125/LPAR4/RALBP1/ROBO1/ABCA1/BCL6/ABL1/STARD8/BCR/F2R
GOBP_ENDOCARDIAL_CUSHION_MORPHOGENESIS	GOBP_ENDOCARDIAL_CUSHION_MORPHOGENESIS	43	0.531562666766059	1.9134363194282	0.00054293175839574	0.00561057717256378	0.00416638493633844	2441	tags=42%, list=16%, signal=35%	ADAMTS5/SNAI2/TGFBR2/TMEM100/TGFB3/ACVRL1/BMPR1A/ACVR1/TBX2/MSX2/TBX3/ROBO2/TGFB2/ENG/SMAD4/MDM2/ROBO1/HEYL
GOBP_METANEPHROS_DEVELOPMENT	GOBP_METANEPHROS_DEVELOPMENT	90	0.426732451648214	1.7652784281253	0.000550245321123814	0.00565123091013483	0.00419657418685801	2888	tags=33%, list=19%, signal=27%	PDGFRA/PDGFRB/OSR2/FBN1/CD34/PKD2/AQP2/LAMB2/AQP1/TCF21/ID3/ITGA8/WWTR1/FGF10/OSR1/YAP1/CTNNB1/SPRY1/APH1A/ROBO2/WT1/DLG5/SMAD4/MYC/BCL2/PDGFA/AKR1B1/SMO/CTSH/LGR4
GOCC_ACTIN_FILAMENT	GOCC_ACTIN_FILAMENT	97	0.405397609774364	1.70356566892462	0.00054947712799279	0.00565123091013483	0.00419657418685801	3667	tags=44%, list=24%, signal=34%	ANXA1/LMOD1/MYO6/IQGAP1/PLS3/AIF1/ACTN2/JAM3/NCKAP1/TPM1/TEK/PDLIM5/DIAPH2/RHOQ/TPM2/DPYSL3/CTTN/FYN/CD2AP/TPM4/PDLIM3/RAC1/TWF2/RAC2/VPS18/YES1/TPM3/AIF1L/AVIL/EZR/WAS/ARHGAP6/AMOT/HCK/CORO1A/SHROOM4/TWF1/PALLD/SRC/MYO5A/MYO1B/SMTN/TMOD1
GOBP_CELLULAR_RESPONSE_TO_OXYGEN_LEVELS	GOBP_CELLULAR_RESPONSE_TO_OXYGEN_LEVELS	144	0.356563900870785	1.63004412978451	0.000550278372137223	0.00565123091013483	0.00419657418685801	4109	tags=44%, list=27%, signal=33%	SFRP1/DDR2/CYBB/LPAR1/HIF1A/CD34/PTGIS/AQP1/CAV1/ROCK2/SDHD/CFLAR/RWDD3/NFE2L2/GATA6/CITED2/ATP7A/EDN1/DDAH1/BNIP3L/ZFP36L1/ATF4/NOL3/EPAS1/IRAK1/KCNMB1/EGLN1/MT3/PHB2/MYC/BCL2/MDM2/CCDC115/AKT1/TREM2/SLC29A1/FAS/AIFM1/HMOX1/KCNK3/PGK1/CDKN1B/VASN/NDRG1/FOXO1/SLC8A1/LMNA/HIPK2/SRC/P4HB/DNMT3A/ADAM8/ATP6AP1/PLK3/ACAA2/PTGS2/CPEB4/ATP6V1G1/AQP3/CARD16/CBS/TWIST1/EEF2K/EPHA4
GOBP_NEGATIVE_REGULATION_OF_GROWTH	GOBP_NEGATIVE_REGULATION_OF_GROWTH	229	0.303453254207428	1.4185975186531	0.000547729487613385	0.00565123091013483	0.00419657418685801	4795	tags=41%, list=32%, signal=28%	CRYAB/DAB2/SFRP1/IGFBP5/TGFBR2/WWC3/GJA1/BMPR2/SPP1/HIF1A/NRP1/MT1M/ACVRL1/SMAD3/RGS2/DCBLD2/BST2/PI16/SEMA6A/MT1E/RERG/SEMA3D/MT1F/SEMA7A/NPPB/CITED2/MT2A/MT1X/LGMN/FBP1/MT1A/SERPINE2/VGLL4/ADRB2/WT1/TGFB2/MT3/SOCS2/RB1/SMAD4/BCL2/SLIT2/PPT1/SEMA4C/INHBA/PPARA/CDKN1B/MT1G/SFRP2/SH3BP4/CCDC85B/HYAL2/RBBP7/FXN/ADAM15/PLXNA3/ENPP1/TSPYL2/PML/SEMA6C/BCL6/PPP2R1A/RAI1/WNT11/SEMA4B/PPP2CA/RYK/PTCH1/CD…
GOBP_POSITIVE_REGULATION_OF_MUSCLE_CELL_APOPTOTIC_PROCESS	GOBP_POSITIVE_REGULATION_OF_MUSCLE_CELL_APOPTOTIC_PROCESS	23	0.630875325011361	1.93520305990143	0.000554189848899605	0.00567712447595066	0.00421580261189255	1900	tags=39%, list=13%, signal=34%	MAP3K5/CAPN2/PDCD4/GATA6/MAP2K4/ATF4/RBM10/CAMK2D/SMAD4
GOBP_REGULATION_OF_MORPHOGENESIS_OF_AN_EPITHELIUM	GOBP_REGULATION_OF_MORPHOGENESIS_OF_AN_EPITHELIUM	64	0.45693835397141	1.78580083555662	0.000554513818831534	0.00567712447595066	0.00421580261189255	4257	tags=38%, list=28%, signal=27%	SFRP1/SNAI2/GJA1/FGF7/AR/FGF10/TBX2/SULF1/CTNNB1/HGF/FGF2/PHB2/MAGED1/MMRN2/PDGFA/SMO/WNT2B/LGR4/MDK/ABL1/ITGAX/NTN4/SOX9/VEGFA
GOBP_FEMALE_SEX_DIFFERENTIATION	GOBP_FEMALE_SEX_DIFFERENTIATION	119	0.369968930265844	1.64486262128354	0.000558628986584426	0.0057104296406408	0.00424053485105429	2551	tags=34%, list=17%, signal=28%	LHCGR/SFRP1/PDGFRA/NUPR1/FZD4/NR2F2/KITLG/IDH1/A2M/NR5A1/LHFPL2/MMP2/KDR/ANG/ADAMTS1/FGF10/ATM/ZFPM2/MMP14/ARID5B/NRIP1/TYRO3/TBX3/INHA/GNRH1/CTNNA1/ROBO2/INSR/LFNG/LHX9/WT1/AXL/SMAD4/BCL2/SLIT2/FOXC1/INHBA/BAK1/CEBPB/HSPA5
GOBP_REGULATION_OF_PHOSPHOLIPID_METABOLIC_PROCESS	GOBP_REGULATION_OF_PHOSPHOLIPID_METABOLIC_PROCESS	31	0.577122700627599	1.91545220160668	0.000560962741980134	0.00572545023555687	0.00425168906540129	2829	tags=45%, list=19%, signal=37%	LDLR/FABP3/APOC1/CAPN2/IDH1/SCARB1/DNAJC19/HTR2B/MTMR4/PHB2/MTMR1/PDGFA/SLC27A1/LPCAT1
GOMF_EXOGENOUS_PROTEIN_BINDING	GOMF_EXOGENOUS_PROTEIN_BINDING	69	0.445109358138727	1.77400260357926	0.000572074550366719	0.00582987972558331	0.00432923785241082	4211	tags=48%, list=28%, signal=35%	LDLR/CLDN1/ITGAV/ACE2/PLSCR1/TNFRSF14/SCARB2/CD4/EGFR/SCARB1/TYRO3/CD209/ITGA5/ITGB1/ITGB5/AXL/DAG1/CD86/CD46/HYAL2/CLEC4M/EFNB2/TNFRSF4/ITGA2/NCAM1/TFRC/ICAM1/CXADR/CCR5/HYAL1/SLC7A1/XPR1/CD81
GOBP_MACROPHAGE_ACTIVATION_INVOLVED_IN_IMMUNE_RESPONSE	GOBP_MACROPHAGE_ACTIVATION_INVOLVED_IN_IMMUNE_RESPONSE	18	0.676076421012487	1.92967254910274	0.00057739628111449	0.00587507368064882	0.00436279864443045	3185	tags=61%, list=21%, signal=48%	TYROBP/IL33/DYSF/NMI/IFI35/CX3CR1/SYK/TREM2/TICAM1/HAVCR2/GRN
GOBP_CARDIAC_CELL_DEVELOPMENT	GOBP_CARDIAC_CELL_DEVELOPMENT	77	0.440803868426903	1.78451433012792	0.000583670656117396	0.00592980740202704	0.00440344361646205	3017	tags=40%, list=20%, signal=32%	IGF1/PDGFRA/TGFBR3/PDGFRB/ZMPSTE24/GATA4/FHOD3/RGS2/JAG1/MEF2A/ATG5/FHL2/ACTN2/PDCD4/BMPR1A/PI16/MAP2K4/PDLIM5/EDN1/SORBS2/TBX3/SPRY1/AKAP13/SMAD4/INHBA/PPARA/SGCD/SRF/MYH11/SLC8A1/LMNA
GOBP_NEGATIVE_REGULATION_OF_CELL_MATRIX_ADHESION	GOBP_NEGATIVE_REGULATION_OF_CELL_MATRIX_ADHESION	32	0.578828792987527	1.89506778340026	0.000586143100345068	0.00594580688619561	0.00441532474879101	3207	tags=53%, list=21%, signal=42%	PIK3R1/APOD/MYOC/ACVRL1/JAG1/PHLDB2/MMP14/CASK/CLASP2/FAM107A/ITGB1BP1/DLC1/ARHGAP6/ADAM15/BCL6/SRC/MAP4K4
GOBP_REGULATION_OF_CELL_KILLING	GOBP_REGULATION_OF_CELL_KILLING	105	0.392350106585906	1.67198479843003	0.00058741347498648	0.00594958235215664	0.00441812838984681	3254	tags=31%, list=22%, signal=25%	CFH/HLA-DRA/B2M/HLA-E/MR1/TYROBP/LAG3/HLA-DRB1/HLA-F/P2RX7/SERPINB9/ITGAM/CX3CR1/DNASE1L3/CD59/HLA-A/SYK/HLA-C/HLA-B/FCGR2B/MICA/TGFB2/STX7/PPP3CB/ULBP1/CLEC12B/KLRB1/HAVCR2/PTPRC/IL7R/ARRB2/TAP2/NCKAP1L
GOBP_POSITIVE_REGULATION_OF_AUTOPHAGY	GOBP_POSITIVE_REGULATION_OF_AUTOPHAGY	129	0.368354376448507	1.65352100434652	0.000591918641564463	0.00598605966675268	0.00444521625075249	3942	tags=43%, list=26%, signal=32%	DCN/TRIM22/RNF152/TRIM38/HIF1A/FYCO1/KDR/PLEKHF1/WDR45/DAPK1/LRRK2/HSPB8/HMGB1/TRIM8/MAP3K7/RALB/PRKD1/MID2/BNIP3L/TRIM21/ADRB2/SNX7/TRIM5/SESN1/RAB3GAP2/NOD1/VDAC1/BECN1/SNX4/CAMKK2/TICAM1/MOAP1/HMOX1/SPTLC2/SH3BP4/TPCN1/PIK3C2A/FOXO3/SNX18/IKBKG/FOXO1/RIPK2/SLC25A4/HTT/UVRAG/PRKAA2/PIP4K2B/SLC25A5/PLK3/PIM2/WIPI1/GNAI3/DEPDC5/SESN2/TRIM65/VPS13D
GOBP_GLIAL_CELL_MIGRATION	GOBP_GLIAL_CELL_MIGRATION	51	0.483643827648134	1.8263023567484	0.000594151735602885	0.0059994833790145	0.00445518462848569	2052	tags=39%, list=14%, signal=34%	COL3A1/HEXB/CCL2/APCDD1/CD9/SYNE2/LAMB1/NDN/TSPO/CX3CR1/MMP14/CTNNB1/RRAS/TGFB2/ZMIZ1/LRP8/ATP1B2/CX3CL1/P2RY1/TREM2
GOBP_CELL_ADHESION_MEDIATED_BY_INTEGRIN	GOBP_CELL_ADHESION_MEDIATED_BY_INTEGRIN	80	0.428482331742382	1.75758447063397	0.00059756606991873	0.00602477571863267	0.00447396658612549	2811	tags=42%, list=19%, signal=35%	CYP1B1/SNAI2/VTN/ITGAV/LYN/PTPN11/ITGB8/FBN1/CCL5/EMILIN1/ITGB2/EXT1/ADAM9/ITGA8/ITGA9/JAM3/ITGAM/CXCL13/SWAP70/ITGA6/SYK/ITGA5/ITGB1/ITGB5/ITGB1BP1/TGFB2/ITGA3/CCL21/PODXL/SFRP2/ADAM17/EFNA1/ITGA7/ITGA11
GOBP_MACROPHAGE_ACTIVATION	GOBP_MACROPHAGE_ACTIVATION	98	0.392344411857994	1.64726226866575	0.000600528352467	0.00604544043577722	0.00448931209578994	3676	tags=48%, list=25%, signal=36%	LDLR/GPR137B/IFNGR1/CD74/TYROBP/IL33/SYT11/PLA2G4A/CTSC/TLR4/C1QA/DYSF/ITGB2/NMI/AIF1/APP/LRRK2/IFI35/CD93/ITGAM/ATM/CX3CR1/HSPD1/SHPK/SNCA/SYK/FCGR2B/FCGR3A/VSIG4/PJA2/TLR1/CX3CL1/LRFN5/TREM2/TICAM1/MIF/HAVCR2/TLR2/PTPRC/CCL3/GRN/JUN/CEBPA/CST7/TLR6/IFNGR2/CD84
GOBP_RESPONSE_TO_BMP	GOBP_RESPONSE_TO_BMP	157	0.343951504400945	1.56559436018019	0.000604674875438255	0.00607794594067223	0.00451345051181689	2684	tags=27%, list=18%, signal=22%	SFRP1/SFRP4/TGFBR3/FSTL1/BMPR2/NBL1/FBN1/PCSK6/GATA4/USP9Y/TMEM100/TGFB3/EXT1/ACVRL1/HTRA3/KDR/PDCD4/HTRA1/BMPR1A/SORL1/GATA6/ACVR1/SMAD5/BAMBI/SULF1/MSX2/CHRDL1/CRIM1/FZD1/TGFB2/ITGA3/SKI/ENG/SMAD4/NOTCH2/XIAP/INHBA/ZNF423/HEYL/SFRP2/SMAD7/UBE2D1
GOBP_B_CELL_ACTIVATION	GOBP_B_CELL_ACTIVATION	251	0.300633472920814	1.39988305849501	0.000607445284908659	0.00609654176853782	0.00452725967524428	3769	tags=35%, list=25%, signal=27%	SFRP1/ZFP36L2/LYN/MNDA/ITM2A/PIK3R1/STAT6/CD74/TYROBP/VCAM1/NDFIP1/TLR4/BCL3/ID2/BST2/LAPTM5/ATM/SH3KBP1/HSPD1/SWAP70/PRLR/MMP14/MEF2C/DLL1/DOCK10/SYK/XBP1/ZFP36L1/PLCL2/TNFSF13B/INHA/MFNG/ITGB1/IRS2/FCGR2B/EXOSC6/TOP2B/LFNG/PHB2/TCIRG1/TNFSF13/BCL2/NOTCH2/JAK3/CD22/AHR/TRAF3IP2/ST3GAL1/PTPN2/ZBTB7A/PHF14/TICAM1/INHBA/ZBTB1/CD86/BAK1/MIF/DOCK11/SP3/LGALS1/ITFG2/LRRC8A/SLC39A7/ADAM17/CD27/PARP3/SU…
GOBP_OUTFLOW_TRACT_SEPTUM_MORPHOGENESIS	GOBP_OUTFLOW_TRACT_SEPTUM_MORPHOGENESIS	26	0.625449605412718	2.01804334565049	0.000611620944711445	0.00611990504194654	0.00454460911851897	2386	tags=58%, list=16%, signal=49%	TGFBR2/BMPR2/PARVA/NRP1/BMPR1A/GATA6/ZFPM2/ACVR1/TBX2/MSX2/ROBO2/TGFB2/ENG/SMAD4/ROBO1
GOCC_PHOTORECEPTOR_CONNECTING_CILIUM	GOCC_PHOTORECEPTOR_CONNECTING_CILIUM	37	-0.653352404564657	-1.78477662356877	0.000611603237106949	0.00611990504194654	0.00454460911851897	2514	tags=43%, list=17%, signal=36%	BBS4/IFT20/RPGRIP1L/FAM161A/GNAT1/IFT57/IFT140/NPHP1/CETN3/TSGA10IP/KIF17/SPATA7/IFT122/MAK/RPGRIP1/CETN1
GOCC_MANCHETTE	GOCC_MANCHETTE	12	-0.839936212702797	-1.82927013989526	0.000617316102736418	0.00616757445629869	0.00458000817351319	1466	tags=75%, list=10%, signal=68%	SPEF2/LZTFL1/LRGUK/IQCG/STRBP/PACRG/MEIG1/SPAG17/C9orf24
GOBP_REGULATION_OF_INFLAMMATORY_RESPONSE	GOBP_REGULATION_OF_INFLAMMATORY_RESPONSE	343	0.277697829215653	1.3721630743856	0.000621507924475932	0.00620010315019363	0.00460416380956885	3273	tags=31%, list=22%, signal=25%	IGF1/ANXA1/CALCRL/LDLR/ALOX5AP/LYN/ACE2/NUPR1/CAMK2N1/PLA2G2A/HLA-E/GSTP1/APOE/IL1R1/IL33/SYT11/CCL5/NDFIP1/CTSC/TLR4/RIPK1/HLA-DRB1/PTGIS/TMSB4X/CASP4/NT5E/NMI/TNFRSF1A/SMAD3/NR1D2/AGTR1/APP/PDCD4/LRRK2/SLC39A8/IFI35/ATM/DNASE1L3/TEK/SEMA7A/TYRO3/PTGES/SHPK/SNCA/SYK/VAMP7/GPRC5B/IL6ST/MGST2/SERPINF1/AOAH/ACP5/NKG7/FCGR2B/MGLL/HGF/FYN/PLA2G7/PYCARD/SNX6/EDNRB/RB1/CX3CL1/ETS1/SNX4/IER3/YES1/FABP4/…
GOBP_ACTOMYOSIN_STRUCTURE_ORGANIZATION	GOBP_ACTOMYOSIN_STRUCTURE_ORGANIZATION	189	0.322127917619834	1.48119184102722	0.000623626520479887	0.00621188281452447	0.00461291132600319	4243	tags=42%, list=28%, signal=31%	SFRP1/PDGFRA/PDGFRB/PIK3R1/PGM5/LPAR1/LMOD1/MYOC/NRP1/CGNL1/FHOD3/TGFB3/SMAD3/ROCK2/CSRP1/MEF2A/ACTN2/ARRB1/MYH9/CFLAR/PHLDB2/TPM1/RAPGEF3/TMEFF2/CNN3/CLASP2/EDN1/MYL9/FAM171A1/TMOD3/TNFAIP1/TNNT3/ITGB1/ITGB5/TRPM7/AKAP13/ITGB1BP1/CFL2/MYOZ2/TTC8/S1PR1/RAC1/PXN/RHOC/SMAD4/DLC1/ARAP1/CDC42BPB/CD47/WAS/ARHGAP6/TMOD2/FERMT2/PFN2/LIMCH1/CDC42/FLNC/SRF/MYH11/S100A10/WNT11/SRC/ADPRHL1/ABL1/BAG4/PAK2/TC…
GOMF_FIBRONECTIN_BINDING	GOMF_FIBRONECTIN_BINDING	28	0.601059935330393	1.95245863973368	0.000634016626206644	0.00629952632403301	0.00467799493265419	1765	tags=46%, list=12%, signal=41%	CTSK/IGFBP5/ITGAV/MYOC/IGFBP6/HSD17B12/MMP2/CTSS/CCDC80/IGFBP3/ITGB1/ITGA3/PLEKHA2
GOMF_PLATELET_DERIVED_GROWTH_FACTOR_BINDING	GOMF_PLATELET_DERIVED_GROWTH_FACTOR_BINDING	11	0.780940653389696	1.94399513577212	0.000634497128209624	0.00629952632403301	0.00467799493265419	2314	tags=82%, list=15%, signal=69%	COL3A1/PDGFRA/PDGFRB/COL6A1/COL1A2/COL1A1/COL4A1/COL5A1/PDGFA
GOBP_REGULATION_OF_HORMONE_METABOLIC_PROCESS	GOBP_REGULATION_OF_HORMONE_METABOLIC_PROCESS	39	0.541814586174577	1.88174152112245	0.000635278318909126	0.00629952632403301	0.00467799493265419	4892	tags=56%, list=33%, signal=38%	DAB2/LHCGR/PDE8B/HIF1A/ZMPSTE24/AKR1C3/H6PD/DKK3/ADM/ATP1A1/NR3C1/TCF7L2/ARNT/NFKB1/DUOXA1/IGF1R/CLCN2/BMP2/POR/STUB1/WNT4/STC2
GOMF_GTPASE_ACTIVITY	GOMF_GTPASE_ACTIVITY	266	0.29894670422588	1.38862967447449	0.000640492262043231	0.006341735043011	0.0047093389041429	3624	tags=33%, list=24%, signal=25%	DIRAS3/RHOJ/GNG11/GNG10/RAB9B/GBP4/GIMAP7/RAB34/ARHGDIB/RGS5/RERGL/MRAS/RAP1A/GBP1/GBP2/EIF2S3/RHOU/RAB9A/ARL15/MX1/RHOBTB2/RGS2/RAB18/GNAQ/RAB31/RAB6A/RAB23/LRRK2/RAB17/RAB30/RERG/RAB7A/GBP3/RAB10/RAB12/GNAI1/RAP2C/RALB/RGS10/SAR1A/RHOQ/OPA1/ARL5A/RRAS/GNA12/RASL12/RAC1/ARF4/RRAGB/RAC2/RHOC/ARL8A/GUF1/RHOB/ARHGAP5/RAB43/MFN1/RAP1B/RAB33B/REM1/GTPBP3/ARL1/RASL11B/RGS9/RAP2B/GNA13/CDC42/DNM3/GNAI2…
GOCC_CLATHRIN_COATED_ENDOCYTIC_VESICLE	GOCC_CLATHRIN_COATED_ENDOCYTIC_VESICLE	85	0.43785146932137	1.83313781903238	0.000642174838829985	0.00634581548132829	0.00471236901605757	3849	tags=41%, list=26%, signal=31%	HLA-DRA/HLA-DPA1/HLA-DPB1/LDLR/FZD4/CD74/HLA-DQA1/APOE/CD9/MYO6/HLA-DRB1/SCARB2/CD4/EGFR/LMBRD1/VAMP7/HLA-DQA2/IGF2R/ADRB2/FZD2/SGIP1/CLTC/STON1/TGOLN2/VAMP3/HLA-DQB1/HLA-DRB5/SH3GL2/IL7R/RAB35/RAB5A/M6PR/BTC/TFRC/HLA-DQB2
GOCC_SPERM_HEAD	GOCC_SPERM_HEAD	14	-0.810061529267796	-1.82319817732941	0.000642820378618853	0.00634581548132829	0.00471236901605757	594	tags=57%, list=4%, signal=55%	DNAJB1/WBP2NL/SCAPER/ADAM20/ADAM21/ADAM30/ADAM29/PLCZ1
GOBP_POSITIVE_REGULATION_OF_MACROPHAGE_CYTOKINE_PRODUCTION	GOBP_POSITIVE_REGULATION_OF_MACROPHAGE_CYTOKINE_PRODUCTION	24	0.626716108074897	1.96839847463722	0.000646817421623507	0.00636082022770929	0.00472351146136624	2993	tags=58%, list=20%, signal=47%	CD36/CD74/TLR4/SPON2/P2RX7/LAPTM5/SEMA7A/GPRC5B/PANX1/NOD1/PYCARD/TICAM1/RIPK2/TLR7
GOBP_METANEPHRIC_GLOMERULUS_DEVELOPMENT	GOBP_METANEPHRIC_GLOMERULUS_DEVELOPMENT	17	0.6918576962658	1.91309262266038	0.000646046728822725	0.00636082022770929	0.00472351146136624	1716	tags=47%, list=11%, signal=42%	PDGFRA/PDGFRB/CD34/LAMB2/AQP1/TCF21/OSR1/WT1
GOBP_TRANSITION_METAL_ION_TRANSPORT	GOBP_TRANSITION_METAL_ION_TRANSPORT	89	0.41750455522697	1.73406358691962	0.000647221140319453	0.00636082022770929	0.00472351146136624	3987	tags=49%, list=27%, signal=36%	STEAP4/SLC40A1/B2M/CYBRD1/SCARA5/FTL/SLC30A7/ARHGAP1/ABCB7/SLC48A1/HEPH/SLC39A8/SLC39A1/ATP7A/SLC30A9/SLC39A14/STEAP2/SLC39A6/SLC31A1/MT3/SLC11A2/MMGT1/FTH1/SLC22A17/ATP2C1/CLTC/SLC30A5/ATOX1/STEAP3/SLC39A7/SFXN1/MCOLN1/COX17/SLC46A1/ABCC5/SLC39A10/IREB2/SLC30A6/TMEM165/TCN1/TFRC/SLC39A9/HAMP/SLC31A2
GOBP_SALIVARY_GLAND_DEVELOPMENT	GOBP_SALIVARY_GLAND_DEVELOPMENT	33	0.572209247209032	1.88098346703586	0.000653208525355393	0.00641015299548759	0.00476014571381793	2314	tags=48%, list=15%, signal=41%	NFIB/SNAI2/NRP1/TGFB3/FGF7/EGFR/FGF10/HGF/PLXND1/TGFB2/LAMA1/PLXNA1/TGM2/DAG1/LAMA5/PDGFA
GOBP_GLOMERULAR_BASEMENT_MEMBRANE_DEVELOPMENT	GOBP_GLOMERULAR_BASEMENT_MEMBRANE_DEVELOPMENT	11	0.780236458307853	1.94224218334508	0.000657361281826409	0.00643366155244734	0.00477760304388928	1718	tags=73%, list=11%, signal=64%	LAMB2/EXT1/COL4A4/NID1/SULF1/SULF2/WT1/COL4A3
GOBP_PIGMENT_METABOLIC_PROCESS	GOBP_PIGMENT_METABOLIC_PROCESS	67	0.450244538924609	1.78566740291349	0.000657546629077121	0.00643366155244734	0.00477760304388928	3616	tags=48%, list=24%, signal=36%	ZEB2/PGRMC1/SLCO2B1/BDH2/NFE2L1/TMEM14A/ABCB7/TMEM14C/TSPO/TBX2/ATP7A/TMEM14B/BLVRB/BLVRA/APPL1/SLC11A2/BCL2/TRPC1/OPN3/FECH/HMOX1/FXN/COX15/CDH3/SLC25A38/RAPGEF2/ALAD/SLC46A1/RAB38/IREB2/UROD/ABCB10
GOBP_REGULATION_OF_ACTIN_FILAMENT_ORGANIZATION	GOBP_REGULATION_OF_ACTIN_FILAMENT_ORGANIZATION	226	0.303588472654207	1.4219314984022	0.000676160766135883	0.00660603084791164	0.0049056035711116	3788	tags=43%, list=25%, signal=33%	SFRP1/GSN/PIK3R1/LPAR1/ARHGAP18/LMOD1/CXCL12/MYOC/NRP1/PLEKHH2/SVIL/CGNL1/CAPZA2/FHOD3/TGFB3/TMSB4X/RDX/SYNPO2/SMAD3/ROCK2/ACTN2/SPTBN1/NCKAP1/PHLDB2/TPM1/RAPGEF3/TMEFF2/SWAP70/ESAM/CLASP2/ARPC5/LIMA1/TMOD3/HCLS1/ITGB1BP1/CFL2/DSTN/CTTN/NCK2/TMSB10/TTC8/PAK3/PYCARD/S1PR1/RAC1/CCL21/PXN/TWF2/RHOC/PIK3CA/GMFB/CX3CL1/SLIT2/PLEK/DLC1/EPS8/GRB2/GMFG/ARAP1/SYNPO/AVIL/CDC42EP2/CD47/WAS/ARHGAP6/TMOD2/FER…
GOBP_ENDODERMAL_CELL_DIFFERENTIATION	GOBP_ENDODERMAL_CELL_DIFFERENTIATION	47	0.509028568823566	1.88836353796756	0.000677850122154648	0.00661278234043061	0.00491061719375036	3360	tags=47%, list=22%, signal=36%	VTN/ITGAV/COL6A1/ITGB2/LAMB1/MMP2/COL5A2/GATA6/SOX2/MMP14/CTNNB1/ITGA5/ITGB5/COL4A2/COL5A1/GRB2/COL12A1/INHBA/ITGA7/NR0B1/FN1/MMP15
GOBP_FAT_CELL_DIFFERENTIATION	GOBP_FAT_CELL_DIFFERENTIATION	216	0.307342630444777	1.44310501038814	0.00068043368149382	0.00662822456796333	0.00492208451024864	2866	tags=30%, list=19%, signal=24%	STEAP4/SFRP1/PDGFRA/ZFP36L2/RARRES2/SNAI2/FABP3/PID1/TFE3/RNASEL/ID2/CCDC3/GRK5/SMAD3/RGS2/JAG1/MAFB/CLIP3/WWTR1/JDP2/FTO/FGF10/ZFPM2/ARID5B/YAP1/PSMB8/TMEM64/MSX2/XBP1/TRIO/ZFP36L1/TRIB2/TGFB1I1/CEBPD/ADRB2/CREBL2/FBXO9/TTC8/TBL1XR1/CDS1/CMKLR1/SOX13/AKT1/RUNX1T1/FABP4/LRP3/OSBPL11/ZBTB7A/ZNF385A/CEBPB/LPL/CTBP2/PLCB1/FERMT2/SFRP2/CCDC85B/OSBPL8/TCF7L2/NPR2/ALOX5/ID4/ENPP1/FOXO1/MAPK14
GOBP_CENTRIOLE_ASSEMBLY	GOBP_CENTRIOLE_ASSEMBLY	37	-0.651215856617456	-1.77894017021732	0.000682855861426525	0.00664205172700338	0.0049323524854257	2069	tags=43%, list=14%, signal=37%	BRCA1/CDK5RAP2/CEP152/CEP63/CEP72/PLK2/TRIM37/STIL/CNTROB/C2CD3/CENPJ/CEP76/PLK4/C10orf90/WDR62/CETN1
GOCC_KINESIN_COMPLEX	GOCC_KINESIN_COMPLEX	46	-0.636758407292571	-1.78679171885896	0.000686412402371455	0.00666685594326762	0.00495077196524435	2831	tags=54%, list=19%, signal=44%	PAFAH1B1/KLC4/KIF14/KIF5B/KIF22/KIF3B/KIF20B/KIF5A/KIFC1/KIF21B/KIF11/KIFC3/KIF3A/KIF2A/KIF23/NDE1/KIF6/KIF20A/KIF27/KIF18A/KIF17/KIF15/KIF2C/KIF9/KIF2B
GOBP_NEGATIVE_REGULATION_OF_VIRAL_LIFE_CYCLE	GOBP_NEGATIVE_REGULATION_OF_VIRAL_LIFE_CYCLE	25	0.61874708275202	1.95883348816035	0.0006968533061409	0.00674829147949726	0.00501124556376982	2858	tags=56%, list=19%, signal=45%	IFITM1/GSN/IFITM2/IFITM3/BST2/TRIM8/LY6E/TRIM25/MID2/CH25H/TRIM5/PPIA/TRIM26/CIITA
GOBP_MESENCHYMAL_CELL_MIGRATION	GOBP_MESENCHYMAL_CELL_MIGRATION	61	0.460128914710401	1.80339552786301	0.000696900324309584	0.00674829147949726	0.00501124556376982	3187	tags=43%, list=21%, signal=34%	EFNB1/EDNRA/KITLG/HIF1A/NRP1/ERBB4/SEMA6A/SEMA3D/ACVR1/SEMA7A/EDN1/HTR2B/NRTN/HAND2/ANXA6/ENG/EDNRB/SEMA4C/LAMA5/CDC42/CDH2/SMO/NRP2/SEMA6C/FN1/SEMA4B
GOBP_VENTRICULAR_SEPTUM_DEVELOPMENT	GOBP_VENTRICULAR_SEPTUM_DEVELOPMENT	68	0.450821179813204	1.79625533288947	0.000697853210062746	0.00674829147949726	0.00501124556376982	3472	tags=38%, list=23%, signal=30%	TGFBR3/TGFBR2/BMPR2/GATA4/HEG1/BMPR1A/ZFPM2/ACVR1/CITED2/TBX3/FZD2/FZD1/ROBO2/EGLN1/TGFB2/SMAD4/SLIT2/MDM2/ROBO1/FRS2/HEYL/SMAD7/PDE2A/WNT11/APLNR/HECTD1
GOBP_REGULATION_OF_SYNAPSE_ASSEMBLY	GOBP_REGULATION_OF_SYNAPSE_ASSEMBLY	104	0.390061492373707	1.66376055835504	0.000700318780283841	0.00675241863260577	0.0050143103658414	5445	tags=54%, list=36%, signal=35%	SLITRK4/NEGR1/FLRT2/LRRN3/CLSTN2/AMIGO2/APP/RAB17/OGT/MEF2C/PDLIM5/SNCA/NLGN2/CTNNB1/FLRT3/FZD1/ROBO2/NTRK2/DLG5/STAU2/LRFN3/LRFN5/NTNG2/SLITRK6/LRRN1/SRPX2/TLR2/MDGA1/CLSTN1/RAP2A/THBS2/OXTR/SETD5/NLGN3/IL1RAPL2/CLSTN3/PTPN13/LRRTM3/EEF2K/ABI3/IL1RAP/EPHA7/ADNP/ARHGEF15/CBLN2/PTK2B/MYCBP2/CRIPT/AMIGO3/IL1RAPL1/ARF6/VPS35/EFNA5/EPHB3/NLGN1/CHD4
GOBP_POSITIVE_REGULATION_OF_PEPTIDYL_TYROSINE_PHOSPHORYLATION	GOBP_POSITIVE_REGULATION_OF_PEPTIDYL_TYROSINE_PHOSPHORYLATION	168	0.338654777388486	1.52219105672798	0.000699525836291314	0.00675241863260577	0.0050143103658414	3295	tags=30%, list=22%, signal=24%	IGF1/VTN/LYN/GHR/PARP14/PECAM1/CD36/CD74/PTPN11/KITLG/TNFRSF14/NRP1/PARP9/CCL5/FGF7/LRP4/TNFRSF1A/CD4/ERBB4/CSF1R/FGF10/ACVR1/NEDD9/SYK/ITGA5/GPRC5B/IL6ST/PRNP/HCLS1/HGF/FYN/IL34/ABI1/LRP8/YES1/TREM2/IL6R/CD44/MIF/GAS6/ADAM17/EFNA1/RIPK2/PTPRC/EHD4/ARRB2/SRC/NTF3/DLG3/OSBP/ABL1
GOBP_FORMATION_OF_PRIMARY_GERM_LAYER	GOBP_FORMATION_OF_PRIMARY_GERM_LAYER	114	0.379004684888276	1.67807547625337	0.000702745944376277	0.00676597258073903	0.00502437545604397	3360	tags=34%, list=22%, signal=27%	VTN/ITGAV/GJA1/BMPR2/COL6A1/ITGB2/ETS2/LAMB1/SMAD3/MMP2/ITGA8/BMPR1A/COL5A2/GATA6/SOX2/MMP14/ACVR1/CTNNB1/ITGA5/AHDC1/ITGB1/ITGB5/COL4A2/COL5A1/ITGA3/TXNRD1/KIF16B/GRB2/COL12A1/FOXC1/INHBA/SFRP2/ITGA7/SRF/NR0B1/WNT11/FN1/ITGA2/MMP15
GOBP_REGULATION_OF_MULTICELLULAR_ORGANISM_GROWTH	GOBP_REGULATION_OF_MULTICELLULAR_ORGANISM_GROWTH	61	0.459517957676227	1.80100098766368	0.000709234524167039	0.00681853336441577	0.00506340681603021	4892	tags=52%, list=33%, signal=35%	GHR/ZMPSTE24/APP/FTO/DIO3/LGMN/ADRB2/NPY1R/SOCS2/PIK3CA/PPIB/BCL2/CDK4/STAT5A/EZR/FXN/SMO/GPR21/STAT3/GAMT/GPAM/RAI1/CSF1/PTCH1/TNKS2/NIPBL/GDF15/BBS2/SGPL1/SOD1/AFG3L2/STC2
GOCC_SPECIFIC_GRANULE_MEMBRANE	GOCC_SPECIFIC_GRANULE_MEMBRANE	83	0.417248694068455	1.72573036917606	0.000734398756762605	0.00704002512995007	0.00522788542973822	3829	tags=46%, list=26%, signal=34%	PGRMC1/ANO6/ATP8B4/ITGAV/CYBB/CD36/TMBIM1/RAP1A/CKAP4/HGSNAT/ITGB2/CD53/C3AR1/STOM/CMTM6/TMEM30A/CD93/ITGAM/CD59/P2RX1/ADAM10/ATP11A/MOSPD2/CD47/ATP6V1D/RAP2B/CYBA/PLD1/TNFRSF1B/PLAU/SCAMP1/ADAM8/SLC44A2/TSPAN14/TMC6/CD33/DEGS1/BST1
GOBP_POSITIVE_REGULATION_OF_PROTEIN_KINASE_B_SIGNALING	GOBP_POSITIVE_REGULATION_OF_PROTEIN_KINASE_B_SIGNALING	99	0.400243137462805	1.68097986557906	0.000733976143548732	0.00704002512995007	0.00522788542973822	3390	tags=35%, list=23%, signal=28%	IGF1/IGFBP5/MYOC/TXN/F3/F10/EGFR/C1QTNF1/AKR1C3/CX3CR1/TEK/ITGB1/HCLS1/ITGB1BP1/INSR/FGF2/SPRY2/ENG/CCL21/AXL/PIK3CA/CX3CL1/PDGFA/FAM110C/GAS6/FERMT2/OSBPL8/TCF7L2/FGFR1/CCL3/ARRB2/SRC/ADAM8/HSP90AB1/BAG4
GOBP_CELLULAR_RESPONSE_TO_EXTERNAL_STIMULUS	GOBP_CELLULAR_RESPONSE_TO_EXTERNAL_STIMULUS	289	0.287420277491132	1.31693216573193	0.000737115942644169	0.00705586127756499	0.00523964526920627	4099	tags=41%, list=27%, signal=30%	CTSK/SFRP1/DAPL1/LAMP2/RNF152/EIF2AK2/SNAI2/IFI16/MAP3K5/LYN/CD68/ATP1A2/FOLR2/SLC38A2/BMPR2/VCAM1/PDK4/IL33/LTBR/COL1A1/ATP2B1/FADS1/TLR4/KANK2/AQP2/AQP1/TLR5/AIF1/TNFRSF1A/ATG5/AKR1C3/WDR45/P2RX7/LRRK2/GCLC/NFE2L2/MAP2K4/SREBF2/KCNB1/RALB/PRKD1/XBP1/EIF2AK3/ATF4/PRKAB2/HNRNPA1/GADD45A/DCTPP1/FAM107A/SESN1/NUAK1/FGF2/BECN1/COMT/ENG/VPS41/RRAGB/AXL/EIF2AK4/MAP3K2/BCL2/TNFRSF10B/CASP1/FAS/DAG1/PIK…
GOCC_COMPACT_MYELIN	GOCC_COMPACT_MYELIN	12	0.731533968521401	1.83984254058972	0.000740504358504543	0.00707806763453693	0.00525613559245345	1510	tags=50%, list=10%, signal=45%	PMP22/JAM3/CLDN5/ANXA2/PRKCI/PLLP
GOBP_REGULATION_OF_NOTCH_SIGNALING_PATHWAY	GOBP_REGULATION_OF_NOTCH_SIGNALING_PATHWAY	80	0.423955524405676	1.73901603574847	0.000745925182964208	0.00711960866275924	0.00528698374031813	4050	tags=41%, list=27%, signal=30%	DLK1/JAG1/TSPAN5/ARRB1/FGF10/MMP14/SREBF2/DLL1/YAP1/PRKCI/IL6ST/MFNG/ITGB1BP1/GALNT11/ROBO2/LFNG/ADAM10/TGFB2/ZMIZ1/AKT1/ZBTB7A/ROBO1/CD46/STAT3/POSTN/BCL6/GATA5/SRC/TSPAN14/CCNC/SLC35C1/AAK1/TM2D3
GOBP_HOMOTYPIC_CELL_CELL_ADHESION	GOBP_HOMOTYPIC_CELL_CELL_ADHESION	89	0.413593607434371	1.71781985479123	0.000748204420298302	0.00713108788497259	0.00529550815002494	2654	tags=34%, list=18%, signal=28%	PDGFRA/PRKCA/LYN/CD9/CCL5/EMILIN1/CD99/CTSG/RDX/HBB/CSRP1/C1QTNF1/PEAR1/MYH9/STXBP3/TYRO3/MYL9/SYK/CLIC1/VCL/IL6ST/SERPINE2/HSPB1/PLEK/ZNF703/ANK3/TLN1/FLNA/RAP2B/PPIA
GOBP_POSITIVE_REGULATION_OF_CELL_SUBSTRATE_JUNCTION_ORGANIZATION	GOBP_POSITIVE_REGULATION_OF_CELL_SUBSTRATE_JUNCTION_ORGANIZATION	31	0.570224217561287	1.89255635196717	0.000749374509294418	0.00713197808845722	0.00529616921042471	4257	tags=65%, list=28%, signal=46%	SFRP1/PIK3R1/MYOC/NRP1/SMAD3/KDR/MAPRE2/THY1/TEK/ITGB1BP1/RAC1/LIMS1/IQSEC1/FERMT2/S100A10/MAP4K4/ABL1/SDC4/COL16A1/VEGFA
GOBP_EXOCRINE_SYSTEM_DEVELOPMENT	GOBP_EXOCRINE_SYSTEM_DEVELOPMENT	42	0.522358334190958	1.86896240303535	0.000751724354278764	0.00714407765099359	0.00530515428157466	2314	tags=43%, list=15%, signal=36%	NFIB/SNAI2/NRP1/TGFB3/FGF7/EGFR/FGF10/HGF/INSR/PLXND1/TGFB2/LAMA1/PLXNA1/TGM2/DAG1/FOXC1/LAMA5/PDGFA
GOCC_ACTIN_FILAMENT_BUNDLE	GOCC_ACTIN_FILAMENT_BUNDLE	70	0.444077287157311	1.76948663054829	0.000759282805456971	0.00720557206783234	0.00535081971030075	4887	tags=59%, list=33%, signal=40%	CRYAB/FLNB/PGM5/PLS3/SYNPO2/MYLK/MYH9/TPM1/TEK/PDLIM5/LIMA1/MYL9/MARCKS/DAAM1/FAM107A/TPM4/PDLIM3/PXN/ROR1/ABLIM1/TPM3/SYNPO/FERMT2/FLNA/LIMCH1/CYBA/SHROOM4/FBLIM1/PALLD/ZYX/FSCN1/DCTN4/CNN2/CORO1B/PDLIM2/FHOD1/PDLIM4/ACTA1/PTK2/ACTN1/ABLIM3
GOBP_POSITIVE_REGULATION_OF_ADAPTIVE_IMMUNE_RESPONSE	GOBP_POSITIVE_REGULATION_OF_ADAPTIVE_IMMUNE_RESPONSE	112	0.380602120305352	1.65460898618842	0.000762808295442246	0.00722867260230249	0.00536797404502916	2360	tags=27%, list=16%, signal=23%	HLA-DRA/B2M/HLA-E/MR1/STAT6/IL1R1/PLA2G4A/HLA-DRB1/CD4/HLA-F/P2RX7/HSPD1/MAP3K7/HLA-A/HLA-C/TNFSF13B/IL6ST/HLA-B/EXOSC6/RSAD2/MICA/PYCARD/TNFSF13/EIF2AK4/STX7/TREM2/TYK2/C3/ULBP1/ZBTB1
GOBP_REGULATION_OF_CARDIAC_MUSCLE_CELL_PROLIFERATION	GOBP_REGULATION_OF_CARDIAC_MUSCLE_CELL_PROLIFERATION	36	0.546834889431111	1.84308549649787	0.000773921310698158	0.00732350680294943	0.00543839742089097	1698	tags=33%, list=11%, signal=30%	TGFBR3/TGFBR2/ERBB4/BMPR1A/GATA6/ZFPM2/MEF2C/CITED2/TBX2/YAP1/VGLL4/FGF2
GOBP_NEGATIVE_REGULATION_OF_HEMOPOIESIS	GOBP_NEGATIVE_REGULATION_OF_HEMOPOIESIS	104	0.388340537035731	1.65642002956664	0.000776320921061158	0.00733573435250943	0.00544747753452781	4953	tags=51%, list=33%, signal=34%	ANXA1/SFRP1/FGL2/LRRC17/C1QC/SNAI2/LYN/PIK3R1/GPR137B/CD74/FBN1/LAG3/TLR4/ID2/MAFB/HMGB1/CTNNB1/INHA/HSPA9/FCGR2B/TMEM176B/PRDX2/MYC/JAK3/PTPN2/SLC4A2/TRIB1/INHBA/SMAD7/ZBTB46/BCL6/MDK/CCL3/TCTA/CEBPA/TNFSF4/UBASH3B/LILRB3/IL4R/ZC3H12A/CBFB/RC3H2/LOXL3/LILRB4/IRF1/RUNX1/HLX/RC3H1/GLI3/FSTL3/TOB2/SOCS5/CEACAM1
GOBP_UNSATURATED_FATTY_ACID_METABOLIC_PROCESS	GOBP_UNSATURATED_FATTY_ACID_METABOLIC_PROCESS	100	0.400800631573385	1.69218301972518	0.000789389633210432	0.00744859961593433	0.00553129068224974	2765	tags=34%, list=18%, signal=28%	ANXA1/GSTA1/CYP1B1/EPHX1/GSTP1/CD74/HPGD/PLA2G4A/FADS1/PTGIS/PLA2G4C/ABHD6/TNFRSF1A/AKR1C3/PTGR1/PNPLA8/GSTM2/PTGES/EDN1/SCP2/MGLL/GSTM1/CBR1/TBXAS1/ELOVL5/SCD/FADS2/ACOX1/AKR1B1/MIF/CYP2U1/ACAA1/ALOX5/SCD5
GOBP_NEURON_PROJECTION_GUIDANCE	GOBP_NEURON_PROJECTION_GUIDANCE	208	0.302832943775892	1.41363667088348	0.000799987882288063	0.00753786590650943	0.00559757935753855	3567	tags=32%, list=24%, signal=25%	NFIB/PGRMC1/FLRT2/EFNB1/EDNRA/BMPR2/CXCL12/NRP1/LAMB2/EXT1/ARX/ROBO4/BOC/APP/CSF1R/SEMA6A/SEMA3D/FZD3/GLI2/SEMA7A/EFNA4/EDN1/B3GNT2/TRIO/FLRT3/OPHN1/UNC5C/ENAH/PLXNC1/ECE1/ROBO2/FYN/TTC8/NGFR/PLXND1/LHX9/UNC5B/KIF5C/RAC1/SMAD4/FEZ2/PLXNA1/SLIT2/NOTCH2/DAG1/SEMA4C/NEXN/CHL1/ROBO1/EFNA1/SMO/PLXNA3/NOTCH3/NRP2/KALRN/SEMA6C/PLXNB2/ROBO3/NRXN3/PALLD/SEMA4B/EFNB2/USP33/NCAM1/RYK/PTCH1/VASP
GOBP_NEGATIVE_REGULATION_OF_LYMPHOCYTE_DIFFERENTIATION	GOBP_NEGATIVE_REGULATION_OF_LYMPHOCYTE_DIFFERENTIATION	54	0.476558225513567	1.8466388066867	0.000816814730086992	0.00768548405127306	0.00570719981114909	4908	tags=54%, list=33%, signal=36%	ANXA1/SFRP1/FGL2/CD74/LAG3/ID2/HMGB1/INHA/PRDX2/JAK3/PTPN2/SLC4A2/INHBA/SMAD7/BCL6/MDK/TNFSF4/IL4R/ZC3H12A/CBFB/RC3H2/LOXL3/LILRB4/IRF1/RUNX1/HLX/RC3H1/GLI3/SOCS5
GOBP_PIGMENTATION	GOBP_PIGMENTATION	98	0.387393567280316	1.62647609400809	0.000826363327304644	0.007764298836973	0.00576572725419127	3690	tags=37%, list=25%, signal=28%	ZEB2/SNAI2/KITLG/APOE/CD63/USP13/AP1S2/ATP6AP2/RAB17/AP3B1/MEF2C/TBX2/ATP7A/ADAMTS9/HPS3/BACE2/HPS6/EDNRB/SPNS2/BCL2/MYSM1/AP3M1/MITF/BLOC1S1/AP3S1/CDH3/ENPP1/SNAPIN/MYO7A/HPS5/MLPH/ADAMTSL4/MYO5A/RAB38/FIG4/ARCN1
GOBP_MESONEPHROS_DEVELOPMENT	GOBP_MESONEPHROS_DEVELOPMENT	101	0.380744465092719	1.60514754930607	0.000830608241397833	0.00779312888246352	0.00578713629350242	4257	tags=37%, list=28%, signal=26%	SFRP1/OSR2/PKD2/TCF21/SMAD3/HS2ST1/CAT/FGF10/OSR1/SMAD5/CTNNB1/SPRY1/ROBO2/FGF2/WT1/PBX1/SMAD4/MYC/BCL2/SLIT2/MAGED1/FOXC1/LAMA5/SMAD7/SMO/WNT2B/LGR4/WNT11/GDF11/DLG1/PTCH1/SDC4/WNT6/SOX9/BMP2/BASP1/VEGFA
GOBP_REGULATION_OF_LIPID_BIOSYNTHETIC_PROCESS	GOBP_REGULATION_OF_LIPID_BIOSYNTHETIC_PROCESS	155	0.346956975338342	1.58383636345458	0.000833813368589938	0.007812135436407	0.0058012504599431	2350	tags=28%, list=16%, signal=24%	DAB2/ANXA1/LHCGR/STAR/LDLR/SNAI2/FABP3/PDE8B/RGN/APOC1/CD74/CAPN2/APOE/PDK4/IDH1/DHCR7/CCDC3/NR5A1/ABHD6/IGFBP7/AKR1C3/TSPO/SCARB1/ASAH1/MBTPS2/H6PD/SCAP/HTR2B/MBTPS1/DKK3/CREBL2/ZBTB20/ADM/AKT1/ELOVL5/ORMDL1/CDK4/ATP1A1/C3/NR3C1/PDGFA/SLC27A1/AVIL
GOBP_CELLULAR_RESPONSE_TO_LIPOPROTEIN_PARTICLE_STIMULUS	GOBP_CELLULAR_RESPONSE_TO_LIPOPROTEIN_PARTICLE_STIMULUS	31	0.567534381772808	1.88362887107377	0.000835016426030468	0.00781235707065794	0.00580141504436571	2696	tags=55%, list=18%, signal=45%	LDLR/CD68/FCER1G/CD36/APOE/CD9/TLR4/ITGB2/SREBF2/SYK/ITGB1/AKT1/TREM2/TICAM1/LPL/ABCA1/ADAM17
GOBP_POSITIVE_REGULATION_OF_DEVELOPMENTAL_GROWTH	GOBP_POSITIVE_REGULATION_OF_DEVELOPMENTAL_GROWTH	148	0.339980675114854	1.52792901933399	0.000838049683849078	0.0078296771591203	0.00581427685045912	3343	tags=35%, list=22%, signal=28%	IGF1/TGFBR3/GHR/TGFBR2/BMPR2/CXCL12/NRP1/MAP1B/SYT4/ARX/ERBB4/MACF1/BMPR1A/GATA6/ZFPM2/SEMA7A/MEF2C/DLL1/TBX2/DIO3/EDN1/YAP1/RPS6KB1/SERP1/MTM1/RASAL1/RUFY3/CPNE5/INSR/FGF2/WT1/TWF2/PPIB/ITSN2/BCL2/AKT1/TRPV2/EZR/PLCB1/SOX15/LPAR3/SMAD7/SMO/GPR21/MAPK14/SRF/GPAM/NGF/CSF1/FN1/GLI1/SLC23A2
GOBP_REGULATION_OF_GLUCOSE_TRANSMEMBRANE_TRANSPORT	GOBP_REGULATION_OF_GLUCOSE_TRANSMEMBRANE_TRANSPORT	66	0.457281895195966	1.79926684470117	0.000840826102440673	0.00784455225713664	0.00582532301957786	3003	tags=45%, list=20%, signal=37%	IGF1/PID1/PIK3R1/EDNRA/PTPN11/ITLN1/RNASEL/MEF2A/CLIP3/IRS1/NFE2L2/STXBP3/EDN1/RPS6KB1/PRKCI/RHOQ/HK2/IRS2/CREBL2/INSR/APPL1/AKT1/OPN3/YES1/C3/APPL2/OSBPL8/ENPP1/MAPK14/PEA15
GOMF_GLUTATHIONE_TRANSFERASE_ACTIVITY	GOMF_GLUTATHIONE_TRANSFERASE_ACTIVITY	25	0.614303262272002	1.94476521274656	0.000849544812602819	0.00790662887692708	0.00587142078913683	2434	tags=72%, list=16%, signal=60%	GSTM5/GSTA1/GSTA4/MGST1/ALOX5AP/GSTA2/GSTA3/GSTP1/CLIC2/MGST3/GSTM2/PTGES/MGST2/GSTO1/GSTM1/GSTT2/GSTM4/GSTA5
GOBP_ICOSANOID_METABOLIC_PROCESS	GOBP_ICOSANOID_METABOLIC_PROCESS	107	0.382565718703104	1.63238938869715	0.000849867113582742	0.00790662887692708	0.00587142078913683	2446	tags=32%, list=16%, signal=27%	ANXA1/GSTA1/CYP1B1/ALOX5AP/EPHX1/GSTP1/CD74/PLA2G5/HPGD/PLA2G4A/FADS1/PTGIS/PLA2G4C/ABHD6/TNFRSF1A/MGST3/AKR1C3/PTGR1/PNPLA8/GGT5/PTGES/EDN1/SYK/MGST2/MGLL/GSTM1/CBR1/PYCARD/TBXAS1/CASP1/ACOX1/AKR1B1/MIF/CYP2U1
GOBP_CELL_MIGRATION_INVOLVED_IN_SPROUTING_ANGIOGENESIS	GOBP_CELL_MIGRATION_INVOLVED_IN_SPROUTING_ANGIOGENESIS	52	0.480930581428482	1.84407828581056	0.000852433837148646	0.00791938532576807	0.0058808936605826	3914	tags=48%, list=26%, signal=36%	ANXA1/RHOJ/NRP1/STARD13/KDR/CLEC14A/MEOX2/SPRED1/ITGB1/ITGB1BP1/HDAC7/FGF2/SLIT2/MMRN2/AKT1/ROBO1/HMOX1/SRPX2/PIK3C2A/SRF/EFNB2/ABL1/CARD10/PTGS2/AKT3
GOBP_MONOCYTE_DIFFERENTIATION	GOBP_MONOCYTE_DIFFERENTIATION	34	0.554134004053815	1.83973438199581	0.00085938399486092	0.00797277252375173	0.00592053871146259	3427	tags=50%, list=23%, signal=39%	IFI16/CD74/PIR/HLA-DRB1/CD4/MYH9/CSF1R/ZFP36L1/IL34/MYC/FASN/SP3/MT1G/ZBTB46/CSF1/JUN/IRF7
GOCC_GOLGI_APPARATUS_SUBCOMPARTMENT	GOCC_GOLGI_APPARATUS_SUBCOMPARTMENT	306	0.282153372112146	1.34580157490234	0.000861891801456027	0.00798485495502758	0.0059295110610291	4033	tags=40%, list=27%, signal=29%	HLA-DRA/HLA-DPA1/HLA-DPB1/ATP8B4/RHOBTB3/RAB34/CD74/HLA-DQA1/NDST1/CHSY1/SYT11/PCSK5/PAM/HLA-DRB1/RAB9A/SLC30A7/GALNT1/TGFBI/B4GALT1/AP1S2/CLIP3/XYLT1/APP/RAB31/RAB6A/LRRK2/SORL1/RAB30/CA4/GOLGB1/RAB10/HLA-A/CLASP2/ATP7A/PRKD1/SULF1/GOLIM4/VAMP7/ST6GAL1/GOLPH3/CSGALNACT1/HLA-DQA2/MBTPS1/TMED2/APH1A/MS4A6A/YIPF6/SULF2/MME/IGF2R/GALNT2/PREPL/BACE2/ST3GAL4/ARL5A/BACE1/AKAP9/BECN1/OCRL/NMNAT2/RAC1/CH…
GOBP_NORADRENERGIC_NEURON_DIFFERENTIATION	GOBP_NORADRENERGIC_NEURON_DIFFERENTIATION	11	0.776382959801471	1.93264967164832	0.000863139375932025	0.00798524472929293	0.00592980050533719	1397	tags=36%, list=9%, signal=33%	EDNRA/EDN1/HAND2/ZC4H2
GOBP_POSITIVE_REGULATION_OF_PROTEIN_SERINE_THREONINE_KINASE_ACTIVITY	GOBP_POSITIVE_REGULATION_OF_PROTEIN_SERINE_THREONINE_KINASE_ACTIVITY	163	0.333093664668071	1.4944544888169	0.000877845550346955	0.00810997060738944	0.0060224212827884	3257	tags=35%, list=22%, signal=28%	PDGFRB/MAP3K5/GHR/FZD4/KITLG/TPD52L1/TLR4/PKD2/CCND2/ADAM9/EGFR/P2RX7/CSF1R/LRRK2/MAP3K7/MEF2C/PDE5A/EDN1/RALB/SNCA/CCND3/SYK/HTR2B/PDGFC/CALM1/IRAK1/AKAP13/ADRB2/SASH1/INSR/FGF2/IL34/MAGED1/AKT1/TAOK3/DAZAP2/ATP2B4/PDGFA/SLC27A1/ERP29/ROBO1/MIF/CAMK1/CDKN1B/FERMT2/MNAT1/FGFR1/ADAM17/ETAA1/PDGFD/RPS3/PTPRC/RAPGEF2/SRC/NTF3/ADAM8/PPP2CA
GOBP_REGULATION_OF_FLAGELLATED_SPERM_MOTILITY	GOBP_REGULATION_OF_FLAGELLATED_SPERM_MOTILITY	14	-0.801743568725377	-1.80447701856294	0.00088322977000261	0.00813701529415478	0.00604250452415225	447	tags=29%, list=3%, signal=28%	KIF9/TEX101/IQCF1/TPPP2
GOCC_PROTEIN_KINASE_COMPLEX	GOCC_PROTEIN_KINASE_COMPLEX	126	-0.506602091959018	-1.64082229930748	0.000882509842384536	0.00813701529415478	0.00604250452415225	2054	tags=27%, list=14%, signal=23%	PCNA/CCNB3/CCNK/CCNB1/XRCC6/PRKAA1/CCNH/CCNE2/CCNE1/STK11/CAB39L/CSNK2B/CDKN2D/STRADA/CCNY/PRKAR2A/CDK5R1/CSNK2A2/CKS2/PRKCZ/CCNO/NEK10/DBF4/CCNB2/PARD6A/TSSK2/PHKG2/PRKACG/TSSK3/AKAP14/CCNA1/TSSK1B/AKAP4/TSSK6
GOBP_BIOMINERAL_TISSUE_DEVELOPMENT	GOBP_BIOMINERAL_TISSUE_DEVELOPMENT	156	0.345823649656694	1.58288552764198	0.000888781782336412	0.00817679239749499	0.00607204279072815	3199	tags=32%, list=21%, signal=25%	IGF1/MGP/DDR2/ANO6/OSR2/PTN/BMPR2/SPP1/HIF1A/COL1A2/ECM1/COL1A1/ATP2B1/ZMPSTE24/SMAD3/SRGN/ROCK2/P2RX7/BMPR1A/OSR1/ACVR1/MEF2C/MSX2/EIF2AK3/ATF4/ASPN/ADRB2/ITGB1BP1/S1PR1/LTBP3/TCIRG1/ISG15/TUFT1/GPM6B/SLC4A2/SLC24A3/FAM20C/CEBPB/PPARA/GAS6/CCR1/ALOX5/ENPP1/RXRA/LGR4/MINPP1/SLC8A1/CCL3/WNT11/FGR
GOBP_NEGATIVE_REGULATION_OF_LYMPHOCYTE_APOPTOTIC_PROCESS	GOBP_NEGATIVE_REGULATION_OF_LYMPHOCYTE_APOPTOTIC_PROCESS	37	0.541318259296022	1.83229018610247	0.000893012064225042	0.00820431610738791	0.00609248175213318	3841	tags=46%, list=26%, signal=34%	CD74/HIF1A/CCL5/BCL3/IRS2/BCL2/JAK3/ST3GAL1/TSC22D3/MIF/EFNA1/CD27/GPAM/BCL6/IL7R/SLC39A10/FADD
GOMF_HEPARAN_SULFATE_SULFOTRANSFERASE_ACTIVITY	GOMF_HEPARAN_SULFATE_SULFOTRANSFERASE_ACTIVITY	14	0.716268204471621	1.87564563106365	0.000896443216848344	0.00822443195069727	0.0061074196709904	1374	tags=36%, list=9%, signal=32%	NDST1/HS3ST1/HS2ST1/HS6ST2/HS6ST1
GOCC_CLATHRIN_COATED_VESICLE	GOCC_CLATHRIN_COATED_VESICLE	202	0.312955641567932	1.45050842790341	0.000897694531467457	0.00822452085261471	0.00610748568908412	4484	tags=43%, list=30%, signal=31%	DAB2/HLA-DRA/HLA-DPA1/HLA-DPB1/LDLR/FZD4/CD74/HLA-DQA1/APOE/CD9/SYT11/MYO6/HLA-DRB1/SCARB2/CD4/AP1S2/ATP6AP2/EGFR/CLINT1/AP3B1/LMBRD1/RAB12/ATP7A/EDN1/TMED10/VAMP7/HLA-DQA2/IGF2R/ADRB2/FZD2/ECE1/STEAP2/ASTN2/ADAM10/OCRL/SCYL2/VPS41/SGIP1/VPS18/SPG21/CLTC/VWF/STON1/TGOLN2/ATP6V1E1/NCALD/HEATR5B/VAMP3/ATP6V1C1/SH3BP4/ATP6V1D/HLA-DQB1/PIK3C2A/SNX18/HLA-DRB5/SH3GL2/FCHO2/IL7R/RAB35/SCAMP1/NUMB/GGA2/R…
GOBP_NEGATIVE_REGULATION_OF_ALPHA_BETA_T_CELL_ACTIVATION	GOBP_NEGATIVE_REGULATION_OF_ALPHA_BETA_T_CELL_ACTIVATION	41	0.527455544594297	1.87560756108153	0.000901137890985847	0.00824466490316333	0.00612244455448802	5418	tags=63%, list=36%, signal=41%	ANXA1/TNFRSF14/NDFIP1/HMGB1/JAK3/SLC4A2/SMAD7/BCL6/TNFSF4/TWSG1/IL4R/ZC3H12A/CBFB/ADORA2A/CD300A/RC3H2/LOXL3/HFE/RUNX1/HLX/RC3H1/GLI3/SOCS5/LGALS9/CBLB/ZBTB7B
GOBP_POSITIVE_REGULATION_OF_PEPTIDASE_ACTIVITY	GOBP_POSITIVE_REGULATION_OF_PEPTIDASE_ACTIVITY	162	0.334341919404589	1.50024609237344	0.000904021198025726	0.00825963643547918	0.00613356233520758	3496	tags=35%, list=23%, signal=27%	CTSK/TNFSF10/ARL6IP5/IFI16/MAP3K5/LYN/GSN/PERP/ASPH/F3/SMAD3/ROCK2/DAPK1/PSME1/HMGB1/CTSS/LAPTM5/HSPD1/SNCA/LGMN/SYK/EIF2AK3/ANTXR1/APH1A/P2RX1/FYN/NOD1/NGFR/COL4A3/PYCARD/MTCH1/MYC/RPS27L/DLC1/CASP1/UACA/FAS/AIFM1/HSPE1/ROBO1/BAK1/RCN3/SFRP2/EFNA1/PSME2/STAT3/RIPK2/CTSH/PML/RPS3/CTSD/GRN/CIDEB/CLDN3/F2R/TFAP4/TANK
GOCC_GOLGI_LUMEN	GOCC_GOLGI_LUMEN	94	0.398511572701953	1.68105199721666	0.000908261813513425	0.00828695076131257	0.00615384580911735	2992	tags=30%, list=20%, signal=24%	LUM/DCN/OGN/FMOD/OMD/VTN/PROS1/AGRP/HS3ST1/PCSK6/PCSK5/F8/F10/APP/VCAN/MMP14/GPC5/GOLIM4/RAB33B/PRELP/DAG1/GPC1/PDGFA/GAS6/SDC2/RHBDF2/HSPG2/NGF
GOBP_HOMOLOGOUS_RECOMBINATION	GOBP_HOMOLOGOUS_RECOMBINATION	50	-0.619626402477613	-1.77454785510327	0.000911000313224817	0.00830050354167976	0.00616391003214301	3084	tags=60%, list=21%, signal=48%	C14orf39/PRDM9/RBBP8/RNF212/ANKRD31/FANCM/MLH1/BRCA1/HFM1/EME1/FANCD2/MND1/PSMC3IP/RAD51AP1/TOPBP1/BRIP1/SPO11/RAD54L/DMC1/RAD51/TOP2A/MSH4/REC8/TEX11/C11orf80/KLHDC3/TRIP13/SYCP1/HSF2BP/CNTD1
GOBP_DETOXIFICATION	GOBP_DETOXIFICATION	111	0.391433122756163	1.69846002092717	0.000918970820269943	0.00836162460641223	0.00620929821156947	2124	tags=35%, list=14%, signal=30%	GSTA1/MGST1/ALOX5AP/GPX3/GPX8/GSTP1/CD36/APOE/TXN/CLIC2/ALDH1A1/CAT/MGST3/HBB/SRXN1/SLC39A8/SLC15A2/PRDX3/NFE2L2/GSTM2/HBA2/PTGES/ATP7A/SLC47A1/RDH11/MGST2/AKR1A1/GSTO1/FBLN5/ADH5/PRDX1/SESN1/GSTM1/PRDX2/NQO1/MT3/TXNRD1/GPX7/ESD
GOCC_BASOLATERAL_PLASMA_MEMBRANE	GOCC_BASOLATERAL_PLASMA_MEMBRANE	224	0.299579500049164	1.40713156653415	0.000934031382657406	0.00848700120538087	0.00630240221089894	4326	tags=39%, list=29%, signal=28%	SLC40A1/ANXA1/ABCA8/LDLR/CLDN1/KCNQ1/HPGD/ATP2B1/LRP1/IQGAP1/PKD2/AQP2/AQP1/B4GALT1/ERBB4/EGFR/MSN/LRRK2/HEPH/SLC39A8/RAB17/ATP1B1/STXBP3/TEK/CA4/CASK/SLC5A3/ATP7A/NEDD9/SLC38A1/SLC47A1/ANXA2/CTNNB1/SLC43A3/GPIHBP1/SLC39A14/NOD1/ITGA3/SLC6A6/SLC41A1/LIN7C/P2RY1/SLC29A1/ATP1A1/CA11/DAG1/ANK3/SLC16A12/ATP2B4/SLC4A2/LEPR/EZR/CD44/SLC43A2/SLC7A8/CDH2/ABCC10/ENPP1/ARRB2/ORAI1/MYO1D/SLC46A1/SLC7A5/SLC2…
GOBP_NITRIC_OXIDE_SYNTHASE_BIOSYNTHETIC_PROCESS	GOBP_NITRIC_OXIDE_SYNTHASE_BIOSYNTHETIC_PROCESS	20	0.663705658972815	1.96332150511349	0.000945501308047747	0.00857945296507983	0.0063710563987125	1110	tags=45%, list=7%, signal=42%	CCL2/GSTP1/IL33/TLR4/NAMPT/KDR/LRRK2/MAP2K4/EDN1
GOBP_PLATELET_DERIVED_GROWTH_FACTOR_RECEPTOR_SIGNALING_PATHWAY	GOBP_PLATELET_DERIVED_GROWTH_FACTOR_RECEPTOR_SIGNALING_PATHWAY	54	0.473531103312676	1.83490886262221	0.000948380365115588	0.00859380511426218	0.00638171422879277	4289	tags=54%, list=29%, signal=38%	PDGFRA/PDGFRB/PTPN11/APOD/NRP1/PDGFRL/LRP1/IQGAP1/F3/PLAT/ARID5B/SNCA/PDGFC/TXNIP/PTPN2/ZFAND5/PDGFA/PHF14/STON1/PIK3C2A/LRIG2/PDGFD/SRC/ABL1/NDRG4/PTPN12/MYOCD/VEGFA/PDGFB
GOBP_AORTIC_VALVE_MORPHOGENESIS	GOBP_AORTIC_VALVE_MORPHOGENESIS	38	0.51661552721155	1.77958315779123	0.000963838502874377	0.00872194841945338	0.00647687276953115	3087	tags=42%, list=21%, signal=34%	ADAMTS5/SNAI2/CDH11/TGFBR2/EMILIN1/GATA4/ROCK2/JAG1/ROBO2/RB1/SLIT2/ROBO1/HEYL/TIE1/EFNA1/GATA5
GOBP_MUSCLE_CELL_APOPTOTIC_PROCESS	GOBP_MUSCLE_CELL_APOPTOTIC_PROCESS	68	0.444748255261059	1.7720583261793	0.000965612602699276	0.00872608169206003	0.0064799421159097	1900	tags=29%, list=13%, signal=26%	IGF1/MAP3K5/NUPR1/CAPN2/GATA4/ATG5/PDCD4/CFLAR/BMPR1A/NFE2L2/GATA6/MAP2K4/EDN1/LRP6/ATF4/HAND2/RBM10/CAMK2D/ENG/SMAD4
GOCC_GLUTAMATERGIC_SYNAPSE	GOCC_GLUTAMATERGIC_SYNAPSE	388	0.260368844525228	1.30579224628925	0.000967228119025609	0.00872877256188779	0.0064819403416129	3687	tags=30%, list=25%, signal=23%	SPARCL1/SLITRK4/LYN/FZD4/CDH11/PORCN/PPP3CA/LPAR1/APOE/NRP1/CLSTN2/RAP1A/PRKAR2B/ATP2B1/SYT4/ABHD6/YWHAH/ERBB4/PURA/ITGA8/DAPK1/LRRK2/SPTBN1/RAB17/TANC1/PLAT/OGT/CACNB4/CTNNB1/TRIO/RPS6KB1/FXYD6/ITGA5/PRKCI/FLRT3/P2RX1/OPHN1/ITGB1/RPL22/PLXNC1/WASL/EGLN1/APPL1/PLXND1/ADAM10/AKAP9/CADPS2/PAK3/ITGA3/DLG5/SNX6/RAC1/ARF4/PHB2/LIN7C/VPS18/NPTN/P2RY1/RGS7BP/AKT1/EPS8/LRFN3/LRFN5/CLCN3/NLGN4Y/HOMER3/RAP…
GOBP_PHENOL_CONTAINING_COMPOUND_METABOLIC_PROCESS	GOBP_PHENOL_CONTAINING_COMPOUND_METABOLIC_PROCESS	102	0.38262449934411	1.6239087329787	0.000971755490485513	0.00875769846119189	0.00650342056145908	3206	tags=28%, list=21%, signal=22%	CTSK/ZEB2/MAOB/EDNRA/SULT2A1/SLC16A2/ITGB2/ITGAM/ALDH2/DIO3/ATP7A/SNCA/HDC/HAND2/EPAS1/CTSB/APPL1/TGFB2/COMT/BCL2/TRPC1/OPN3/HPRT1/GPR37/CDH3/FAH/RAPGEF2/GCNT4/DUOXA1
GOBP_RELAXATION_OF_CARDIAC_MUSCLE	GOBP_RELAXATION_OF_CARDIAC_MUSCLE	17	0.682940610118597	1.88843551207837	0.00097554082764152	0.00877986744877368	0.00651988313439477	4073	tags=88%, list=27%, signal=64%	GSN/ATP1A2/RGS2/ATP1B1/GSTM2/PDE5A/CAMK2D/PIK3CA/ATP1A1/HRC/SLC8A1/PDE4D/PLN/KCNJ2/PDE4B
GOBP_POSITIVE_REGULATION_OF_HEMOPOIESIS	GOBP_POSITIVE_REGULATION_OF_HEMOPOIESIS	174	0.324612398700449	1.47517543260842	0.00098573979495493	0.00885962062656914	0.00657910742244432	3969	tags=39%, list=27%, signal=29%	HLA-DRA/ANXA1/PRKCA/LGALS3/TGFBR2/PPP3CA/CD74/KITLG/TYROBP/RIPK1/HLA-DRB1/ID2/CD4/HMGB1/AP3B1/SMARCD3/MMP14/GLI2/NEDD9/TMEM64/SYK/XBP1/ZFP36L1/HCLS1/IL34/ZMIZ1/AXL/RB1/SOX13/NOTCH2/CD83/TREM2/SMARCE1/TRIB1/ZBTB1/CD86/BTN2A2/CD46/ITPKB/LGALS1/IL15RA/GAS6/EVI2B/LILRB2/CCR1/FOXO3/ZBTB46/CD27/NKAP/RIPK2/BCL6/MDK/PTPRC/IL7R/CSF1/ADAM8/NCKAP1L/TNFSF4/ACTB/CASP8/SPI1/FADD/IL18/IL4R/ARID1B/TOX/NLRP3
GOBP_STEM_CELL_DEVELOPMENT	GOBP_STEM_CELL_DEVELOPMENT	87	0.412333820896732	1.71054507836459	0.000987164129093677	0.00886039998796276	0.0065796861720935	3187	tags=41%, list=21%, signal=33%	SNAI2/EFNB1/EDNRA/KITLG/HIF1A/NRP1/FAM172A/JAG1/ERBB4/BMPR1A/SEMA6A/SEMA3D/ACVR1/SEMA7A/CITED2/EDN1/MSI2/HTR2B/NRTN/HAND2/ANXA6/FGF2/ENG/EDNRB/BCL2/SEMA4C/FOXC1/LAMA5/CDC42/CDH2/SMO/NRP2/SEMA6C/PTPRC/FN1/SEMA4B
GOBP_POSITIVE_REGULATION_OF_ENDOTHELIAL_CELL_APOPTOTIC_PROCESS	GOBP_POSITIVE_REGULATION_OF_ENDOTHELIAL_CELL_APOPTOTIC_PROCESS	14	0.714617376372188	1.8713227133451	0.000994013836503111	0.00890980737888581	0.00661637583929783	1300	tags=43%, list=9%, signal=39%	ANO6/CCL2/CD248/AKR1C3/PDCD4/PRKCI
GOBP_NEGATIVE_REGULATION_OF_CELLULAR_RESPONSE_TO_GROWTH_FACTOR_STIMULUS	GOBP_NEGATIVE_REGULATION_OF_CELLULAR_RESPONSE_TO_GROWTH_FACTOR_STIMULUS	93	0.406523964540318	1.70247409963204	0.000995469710344561	0.00891079913692212	0.0066171123135706	2684	tags=34%, list=18%, signal=28%	DCN/SFRP1/NBL1/FBN1/EMILIN1/HTRA3/CFLAR/HTRA1/SORL1/SEMA6A/CXCL13/CREB3L1/CASK/BAMBI/SULF1/SPRY1/SULF2/CHRDL1/CRIM1/FZD1/NGFR/FGF2/SPRY2/SKI/SLIT2/MMRN2/ATP2B4/GPC1/APLN/SFRP2/SMAD7/UBE2D1
GOBP_CALCIUM_ION_TRANSMEMBRANE_TRANSPORT	GOBP_CALCIUM_ION_TRANSMEMBRANE_TRANSPORT	317	0.271021698365777	1.29971169528504	0.000999323229659414	0.00893322142140885	0.00663376298344832	3301	tags=30%, list=22%, signal=24%	LHCGR/ITPR1/ANO6/ITGAV/LYN/ITPR2/AHNAK/ATP1A2/RGN/PPP3CA/EDNRA/ATP2B1/CLIC2/SCN7A/IBTK/CACNA2D1/PKD2/CAV1/TMEM37/ATG5/P2RX7/SCN9A/GJC2/ATP1B1/THY1/CUL5/GSTM2/EDN1/SNCA/SRI/CACNB4/PRKD1/ANXA2/HTR2B/CALM1/PLP1/NOL3/C4orf3/P2RX1/PRNP/ANXA6/TRPM7/GSTO1/PANX1/FYN/VDAC1/FGF2/CAMK2D/TRPM3/EDNRB/CCL21/BCL2/CX3CL1/TRPC1/ATP2C1/PPP3CB/SLC25A23/DMD/REM1/GPM6A/TRPV2/ATP2B4/HRC/CACNB2/UBR3/SLC24A3/PPP3R1/BAK1…
GOBP_POSITIVE_REGULATION_OF_MAP_KINASE_ACTIVITY	GOBP_POSITIVE_REGULATION_OF_MAP_KINASE_ACTIVITY	114	0.375318361250247	1.66175396482843	0.00100305850636475	0.0089545276902427	0.00664958490600435	4425	tags=42%, list=30%, signal=30%	PDGFRB/MAP3K5/GHR/FZD4/KITLG/TPD52L1/TLR4/ADAM9/EGFR/P2RX7/LRRK2/MAP3K7/MEF2C/PDE5A/EDN1/SYK/HTR2B/PDGFC/IRAK1/AKAP13/SASH1/INSR/FGF2/IL34/MAGED1/TAOK3/PDGFA/ERP29/ROBO1/MIF/FGFR1/PDGFD/RPS3/PTPRC/SRC/NTF3/ADAM8/DVL3/TLR6/MAP3K12/ARHGEF5/EPHA4/FGD2/MAP3K11/VEGFA/PDGFB/CCL19/MAP3K13
GOBP_STEROID_HORMONE_BIOSYNTHETIC_PROCESS	GOBP_STEROID_HORMONE_BIOSYNTHETIC_PROCESS	42	0.514203200564193	1.83978389253306	0.00101046487437573	0.00898998426597679	0.00667591477162941	2320	tags=38%, list=15%, signal=32%	CYP11A1/DAB2/HSD3B2/HSD17B6/CYP17A1/HSD17B3/HSD17B11/HSD17B12/TSPO/H6PD/DKK3/ADM/ATP1A1/HSD17B1/NR3C1/AKR1B1
GOBP_ANIMAL_ORGAN_FORMATION	GOBP_ANIMAL_ORGAN_FORMATION	65	0.454893773530688	1.78873633562288	0.00101245897681442	0.00898998426597679	0.00667591477162941	3157	tags=34%, list=21%, signal=27%	TGFBR2/EXT1/AR/BMPR1A/FGF10/GATA6/SMARCD3/MEF2C/CITED2/SULF1/CTNNB1/SPRY1/HAND2/ROBO2/FGF2/WT1/EMP2/ROBO1/FRS2/WNT2B/GATA5/WNT11
GOBP_LEUKOCYTE_HOMEOSTASIS	GOBP_LEUKOCYTE_HOMEOSTASIS	99	0.394288765827403	1.6559721193008	0.00101113806142226	0.00898998426597679	0.00667591477162941	3400	tags=42%, list=23%, signal=33%	SLC40A1/ANXA1/LYN/CD74/LIPA/KITLG/HIF1A/P2RX7/JAM3/HMGB1/MEF2C/CHST3/DOCK10/TNFSF13B/PRDX2/AXL/TCIRG1/SPNS2/BCL2/JAK3/AKT1/PPP3CB/TRAF3IP2/FAS/TSC22D3/BAK1/MIF/DOCK11/ITPKB/MTHFD1/ADAM17/CORO1A/MERTK/GPAM/IL7R/CASP3/GCNT4/CSF1/NCKAP1L/ABL1/GPR183/F2R
GOCC_LAMELLIPODIUM	GOCC_LAMELLIPODIUM	188	0.32059920904929	1.47742474015299	0.00101019696579166	0.00898998426597679	0.00667591477162941	4307	tags=47%, list=29%, signal=34%	PLEK2/ITGAV/GSN/PARVA/KITLG/PLEKHH2/ARHGEF6/SYNE2/PKD2/RDX/AIF1/MYLK/APP/FAT1/NCKAP1/KLHL2/RAPGEF3/SWAP70/ARPC5/NEDD9/SORBS2/CTNNB1/NHS/VAMP7/PKN2/ANTXR1/RUFY3/DPYSL3/UNC5C/ITGB1/ENAH/ITGB1BP1/CTNNA1/WASL/CTTN/PLXND1/ABI1/SLC39A6/RAC1/PXN/TWF2/SH3RF1/RAC2/PIK3CA/ABLIM1/AKT1/FAP/DAG1/CDC42BPB/AVIL/PODXL/CD44/INPPL1/STX3/FERMT2/SNX2/CDH2/AMOT/CORO1A/SNX1/APBB1IP/SSH1/ITSN1/CTNND1/PALLD/P4HB/FGD6/AR…
GOBP_EPITHELIAL_TUBE_BRANCHING_INVOLVED_IN_LUNG_MORPHOGENESIS	GOBP_EPITHELIAL_TUBE_BRANCHING_INVOLVED_IN_LUNG_MORPHOGENESIS	28	0.588575724630409	1.91190543761742	0.00104703558765433	0.00928455653630827	0.00689466258170744	2880	tags=50%, list=19%, signal=40%	EXT1/HHIP/FGF10/TBX2/YAP1/CTNNB1/SPRY1/CTSZ/SPRY2/DLG5/LAMA1/DAG1/WNT2B/CTSH
GOBP_AORTA_DEVELOPMENT	GOBP_AORTA_DEVELOPMENT	56	0.470565261145365	1.83128680556235	0.00106493479605122	0.00943065252545894	0.00700315269060985	3472	tags=46%, list=23%, signal=36%	COL3A1/PDGFRB/TGFBR2/EDNRA/NDST1/LRP1/PKD2/ACVRL1/MYLK/JAG1/BMPR1A/TBX2/EFEMP2/ADAMTS9/ROBO2/NGFR/PLXND1/TGFB2/ENG/ROBO1/FKBP10/SRF/PDE2A/EFNB2/APLNR/HECTD1
GOBP_POSITIVE_REGULATION_OF_RESPONSE_TO_CYTOKINE_STIMULUS	GOBP_POSITIVE_REGULATION_OF_RESPONSE_TO_CYTOKINE_STIMULUS	55	0.47842405459293	1.86017562651432	0.00107297192799107	0.009465208035613	0.00702881342970054	3935	tags=47%, list=26%, signal=35%	PARP14/CD74/TRIM56/HIF1A/IL1R1/PARP9/TLR4/RIPK1/CASP4/RBM47/LAPTM5/EDN1/AXL/TREM2/CASP1/IFIH1/GAS6/USP27X/ADAM17/RIPK2/TLR2/CSF1/IRF7/RNF185/FADD/TRIM44
GOBP_T_CELL_ACTIVATION_INVOLVED_IN_IMMUNE_RESPONSE	GOBP_T_CELL_ACTIVATION_INVOLVED_IN_IMMUNE_RESPONSE	110	0.372906839912964	1.61260795451886	0.00107455260307684	0.009465208035613	0.00702881342970054	4953	tags=42%, list=33%, signal=28%	HLA-DRA/ANXA1/FGL2/HLA-DMB/FCER1G/LGALS3/STAT6/CD74/HLA-DRB1/BCL3/HMGB1/ATP7A/RELB/FCGR2B/TMEM98/EIF2AK4/JAK3/IL6R/CD86/CD46/SMAD7/HAVCR2/STAT3/APBB1IP/RIPK2/BCL6/MDK/RORC/NCKAP1L/GPR183/TNFSF4/ICAM1/IL18/IL4R/NLRP3/CD81/ZC3H12A/CCL19/RC3H2/LOXL3/IL18R1/BATF/HLX/RC3H1/SOCS5/CEACAM1
GOBP_CARDIAC_MUSCLE_CONTRACTION	GOBP_CARDIAC_MUSCLE_CONTRACTION	123	0.354676319837993	1.59304936109847	0.00107209750330907	0.009465208035613	0.00702881342970054	4250	tags=44%, list=28%, signal=32%	ACE2/GSN/ATP1A2/GJA1/KCNQ1/CLIC2/GATA4/CACNA2D1/CAV1/RGS2/KCNE3/TPM1/ATP1B1/GSTM2/PDE5A/SMAD5/SRI/CALM1/SCN4B/VEGFB/GSTO1/AKAP9/CAMK2D/PIK3CA/SNTA1/ABCC9/ATP1A1/DMD/HRC/GPD1L/CACNB2/KCNJ8/FLNA/KCNE4/SMAD7/SGCD/TMEM38A/PKP2/SLC8A1/PDE4D/PPP1R13L/UCN/DSC2/MAP2K3/PLN/TCAP/DLG1/KCNJ2/KCNJ3/ADORA1/PDE4B/BIN1/KCNA5/ZC3H12A
GOBP_NEGATIVE_REGULATION_OF_HYDROLASE_ACTIVITY	GOBP_NEGATIVE_REGULATION_OF_HYDROLASE_ACTIVITY	285	0.290280977854196	1.3306773103275	0.00107445025787784	0.009465208035613	0.00702881342970054	3524	tags=32%, list=24%, signal=25%	CRYAB/ANXA1/SERPING1/SERPINB1/SERPINA3/VTN/IFI16/DHCR24/TIMP3/LGALS3/RGN/COL6A3/APOC1/ECM1/PI15/A2M/LRP1/IFI6/AQP1/WFIKKN2/RDX/SERPINH1/RGS2/ROCK2/TFPI/SERPINB9/APP/GZMA/LRRK2/SPOCK2/SORL1/PI16/PRDX3/TIMP1/SNCA/TMED10/RPS6KA3/ITIH5/USP47/SPRY1/SIAH2/TMED2/NOL3/SERPINE2/SERPINF1/SLC39A14/A2ML1/HGF/CTSB/EGLN1/CPAMD8/TTC8/TGFB2/SPRY2/MT3/SH3RF1/AKT1/PAPLN/RAF1/XIAP/BIRC2/CSTB/LEPR/CD44/GAS6/SFRP2/SH…
GOBP_PHAGOCYTOSIS_ENGULFMENT	GOBP_PHAGOCYTOSIS_ENGULFMENT	45	0.495437150702827	1.79712266701518	0.00108088242950642	0.00950832033605644	0.00706082839600683	2692	tags=56%, list=18%, signal=46%	ANO6/GSN/CD36/ITGB2/AIF1/ARHGAP12/MYH9/RAB31/DOCK1/ELMO1/ITGAM/MARCO/VAMP7/ARHGAP25/FCGR2B/BECN1/RAC1/XKR4/MSR1/CLCN3/TREM2/C3/APPL2/ABCA1/CDC42
GOBP_LYSOSOMAL_TRANSPORT	GOBP_LYSOSOMAL_TRANSPORT	116	0.366030842611825	1.60424838657549	0.00108428042948304	0.00952556175715604	0.00707363178413269	3886	tags=39%, list=26%, signal=29%	LHCGR/GPRASP1/LAMP2/TMEM106B/LRP1/HGSNAT/SCARB2/PLEKHF1/LRRK2/DTX3L/SORL1/AP3B1/LAPTM5/ZFYVE16/RAB7A/RAB12/VAMP7/IGF2R/MTM1/ADRB2/PSAP/BECN1/TGFBRAP1/CHMP2B/SCYL2/VPS41/VPS18/RHOB/AP3M1/GNPTG/HOOK3/CHMP4A/SNAPIN/GRN/GNPTAB/UEVLD/NEDD4/HMGXB4/TRAK1/M6PR/CHMP4C/MGRN1/RILP/ANKFY1/VPS39
GOBP_BLOOD_VESSEL_REMODELING	GOBP_BLOOD_VESSEL_REMODELING	44	0.499871384450913	1.80977780669116	0.00109122566446397	0.00957387920716465	0.0071095120669782	2712	tags=41%, list=18%, signal=34%	RSPO3/EDNRA/BMPR2/TMBIM1/EXT1/ACVRL1/JAG1/ATG5/FGF10/MEF2C/ATP7A/EPAS1/AXL/MDM2/FOXC1/BAK1/FLNA/NPR2
GOBP_EMBRYONIC_SKELETAL_SYSTEM_DEVELOPMENT	GOBP_EMBRYONIC_SKELETAL_SYSTEM_DEVELOPMENT	121	0.356989975422497	1.59630720212966	0.00109711200166694	0.0096127908717484	0.00713840766331049	1487	tags=20%, list=10%, signal=18%	PDGFRA/OSR2/TGFBR2/EDNRA/NDST1/PRRX1/COL1A1/PCSK5/TGFB3/EXT1/SLC2A10/SMAD3/XYLT1/HOXD10/HOXD9/SLC39A1/OSR1/MMP14/HOXD3/SULF1/CTNNB1/HAND2/SULF2/CHST11
GOBP_REGULATION_OF_CELLULAR_EXTRAVASATION	GOBP_REGULATION_OF_CELLULAR_EXTRAVASATION	39	0.527722166793836	1.8327980423781	0.00110139210148885	0.00963754462386016	0.0071567896687164	3841	tags=49%, list=26%, signal=36%	LYVE1/IL1R1/CXCL12/CD99/JAM3/THY1/CD99L2/ST3GAL4/CCL21/CD47/PLCB1/CHST2/PDGFD/MDK/ADAM8/BCR/ICAM1/BST1/FADD
GOBP_REGULATION_OF_MYELOID_LEUKOCYTE_DIFFERENTIATION	GOBP_REGULATION_OF_MYELOID_LEUKOCYTE_DIFFERENTIATION	112	0.374026094994158	1.62602073091392	0.00112318391466309	0.00981526418301885	0.00728876327346286	2650	tags=36%, list=18%, signal=30%	SFRP1/LRRC17/C1QC/PRKCA/LYN/PIK3R1/TFE3/GPR137B/PPP3CA/CD74/KITLG/TYROBP/FBN1/NDFIP1/TLR4/RIPK1/HLA-DRB1/ID2/CD4/MAFB/NEDD9/TMEM64/CTNNB1/ZFP36L1/INHA/HCLS1/IL34/RB1/RASSF2/MYC/NOTCH2/TREM2/MITF/PTPN2/TRIB1/INHBA/CEBPB/EVI2B/CCR1/ZBTB46
GOBP_DNA_METHYLATION	GOBP_DNA_METHYLATION	59	-0.594106429957954	-1.74406942536114	0.00113751166466372	0.00991933194672805	0.00736604344442222	2426	tags=36%, list=16%, signal=30%	TRIM28/PPM1D/HEMK1/SPOCD1/BRCA1/DNMT1/PLD6/PICK1/PIWIL4/TDRD1/TDRD12/ASZ1/TDRD5/EZH2/PIWIL2/MORC1/MOV10L1/TDRD9/FKBP6/MAEL/DDX4
GOCC_BASAL_PART_OF_CELL	GOCC_BASAL_PART_OF_CELL	272	0.285692517223818	1.3407684469328	0.00113808760258353	0.00991933194672805	0.00736604344442222	4326	tags=40%, list=29%, signal=29%	SLC40A1/ANXA1/ABCA8/LDLR/CLDN1/SLCO2B1/KCNQ1/SLC1A3/HPGD/CD34/ATP2B1/LRP1/IQGAP1/PKD2/AQP2/AQP1/B4GALT1/ERBB4/EGFR/MSN/ITGA9/LRRK2/HEPH/SLC39A8/RAB17/KCNE3/PHLDB2/ATP1B1/STXBP3/TEK/CA4/DST/CASK/CLASP2/SLC5A3/ATP7A/EDN1/NEDD9/SLC38A1/SLC47A1/ANXA2/CTNNB1/SLC43A3/GPIHBP1/SLC39A14/NOD1/ITGA3/SLC6A6/SLC41A1/LIN7C/SLC11A2/P2RY1/FAP/SLC29A1/HOMER3/PHLDB1/ATP1A1/CA11/DAG1/ANK3/SLC16A12/ATP2B4/SLC4A2/SLC…
GOBP_FIBROBLAST_MIGRATION	GOBP_FIBROBLAST_MIGRATION	47	0.493923461556262	1.83232752044778	0.001140379432515	0.00992624620365228	0.00737117793504753	4982	tags=62%, list=33%, signal=41%	DDR2/CD248/TNS1/IQGAP1/AQP1/ARID5B/ITGB1/ITGB1BP1/APPL1/FGF2/GNA12/PAK3/RAC1/AKT1/ZFAND5/APPL2/HYAL2/GNA13/PML/SLC8A1/CYGB/BAG4/SDC4/ARHGAP4/SGPL1/FUT8/PTK2/TGFB1/ITGB3
GOBP_POSITIVE_REGULATION_OF_COLLAGEN_METABOLIC_PROCESS	GOBP_POSITIVE_REGULATION_OF_COLLAGEN_METABOLIC_PROCESS	21	0.628962332626562	1.88472570191075	0.00115471618120985	0.0100378477484699	0.00745405265201496	4838	tags=71%, list=32%, signal=48%	DDR2/PDGFRB/TGFB3/VIM/CREB3L1/ENG/INHBA/ARRB2/ITGA2/UCN/F2R/SERPINF2/RUNX1/TGFB1/WNT4
GOBP_VASCULAR_TRANSPORT	GOBP_VASCULAR_TRANSPORT	86	0.410707413618783	1.71770962728079	0.00116136817675575	0.0100692445063221	0.00747736771835161	2486	tags=33%, list=17%, signal=27%	SLC22A3/ATP1A2/SLCO2B1/SLC38A2/CD36/SLC44A1/SLC1A3/APOE/LRP1/SLC16A2/SLC2A10/SLC15A2/SLC4A3/SLC5A3/SLC38A1/INSR/SLC6A6/ATP1B2/SLC29A1/LRP3/ABCC9/SLC16A12/ATP2B4/KCNJ8/SLC24A3/SLC27A1/LEPR/SLC7A8
GOBP_NEGATIVE_REGULATION_OF_DEFENSE_RESPONSE	GOBP_NEGATIVE_REGULATION_OF_DEFENSE_RESPONSE	227	0.296894257944331	1.38997989597741	0.00116060575360348	0.0100692445063221	0.00747736771835161	3200	tags=31%, list=21%, signal=25%	IGF1/FGL2/CALCRL/SERPING1/LDLR/TRIM38/IFI16/LYN/PARP14/IRAK3/HLA-E/GSTP1/APOE/SYT11/A2M/NDFIP1/HLA-DRB1/PTGIS/NT5E/NMI/TNFRSF1A/SMAD3/ATG5/NR1D2/HLA-F/SERPINB9/HTRA1/SLC39A8/TEK/TYRO3/HLA-A/SYK/TRIM21/HLA-B/SERPINF1/AOAH/ACP5/FCGR2B/MICA/YTHDF3/HGF/FYN/VSIG4/OAS1/ISG15/RB1/CX3CL1/FAM3A/IER3/YES1/LRFN5/TREM2/SAMHD1/PTPN2/CLEC12B/PSMB4/PPARA/HAVCR2/HCK/ALOX5/NFKB1/MAPK14/RHBDF2/TNFRSF1B/MDK/PTPRC/A…
GOMF_OXIDOREDUCTASE_ACTIVITY_ACTING_ON_PAIRED_DONORS_WITH_INCORPORATION_OR_REDUCTION_OF_MOLECULAR_OXYGEN	GOMF_OXIDOREDUCTASE_ACTIVITY_ACTING_ON_PAIRED_DONORS_WITH_INCORPORATION_OR_REDUCTION_OF_MOLECULAR_OXYGEN	137	0.347948186292952	1.5758851835709	0.00116683245378946	0.0101033963057534	0.0075027286639947	3189	tags=28%, list=21%, signal=23%	CYP11A1/CYP17A1/CYP1B1/FMO1/UTY/FADS1/PAM/ASPH/PTGIS/FMO2/AKR1C3/CYP4V2/FTO/PLOD2/TET2/TMLHE/PCBD1/PHYHD1/HR/PHYH/CH25H/FMO4/PLOD1/EGLN1/TBXAS1/CYP7B1/CYP51A1/ALKBH8/SCD/FADS2/HMOX1/CYP2U1/CYP27A1/CYP20A1/SCD5/PLOD3/CYP4B1/P4HB/PCBD2
GOBP_REGULATION_OF_MACROAUTOPHAGY	GOBP_REGULATION_OF_MACROAUTOPHAGY	146	0.35312174046122	1.59892517782331	0.00117262577423257	0.0101403043453218	0.00753013637898693	3975	tags=42%, list=27%, signal=32%	DCN/NUPR1/UBQLN2/HIF1A/FYCO1/VPS13C/ATP6V0E1/KDR/ATG5/WDR45/LRRK2/HSPB8/MAP3K7/RALB/CAPN1/BNIP3L/MTM1/ADRB2/SNX7/SESN1/RAB3GAP2/NOD1/VDAC1/BECN1/SNX6/PIK3CA/FEZ2/SNX4/AKT1/ATP6V1E1/MOAP1/HMOX1/SPTLC2/ATP6V1C1/ATP6V1D/EXOC1/SNX18/IKBKG/CHMP4A/EXOC8/RIPK2/SLC25A4/HTT/UVRAG/CASP3/QSOX1/UCHL1/PRKAA2/NEDD4/PIP4K2B/SLC25A5/UBQLN4/WIPI1/ATP6V0B/GNAI3/SNX5/NRBP2/SCFD1/SESN2/ATP6V1G1/VPS13D/ATP6V1H
GOMF_MONOCARBOXYLIC_ACID_BINDING	GOMF_MONOCARBOXYLIC_ACID_BINDING	73	0.426400652706624	1.75163874854466	0.0011781349888972	0.010174662537751	0.00755565059097866	2163	tags=30%, list=14%, signal=26%	RBP1/GSTA1/ALOX5AP/FABP3/APOC1/GSTP1/NR2F2/ACOX2/ID3/AKR1C3/GSTM2/SNCA/PCCA/IGF2R/DBT/ADH5/SCP2/PSAP/FABP4/ACOX3/PYGL/ACOX1
GOBP_NEGATIVE_REGULATION_OF_AMYLOID_FIBRIL_FORMATION	GOBP_NEGATIVE_REGULATION_OF_AMYLOID_FIBRIL_FORMATION	12	0.72118532966446	1.81381522425787	0.00120257111495919	0.010372175866523	0.00770232294435893	2575	tags=50%, list=17%, signal=41%	CRYAB/LDLR/APOE/PFDN1/TREM2/VBP1
GOCC_TRANS_GOLGI_NETWORK	GOCC_TRANS_GOLGI_NETWORK	212	0.301515179701492	1.41490178729043	0.00121154029215961	0.0104359465478092	0.0077496787150255	4013	tags=42%, list=27%, signal=31%	HLA-DRA/HLA-DPA1/HLA-DPB1/ATP8B4/RHOBTB3/CD74/HLA-DQA1/NDST1/SYT11/PCSK5/PAM/HLA-DRB1/RAB9A/TGFBI/AP1S2/CLIP3/APP/RAB31/RAB6A/LRRK2/SORL1/RAB30/CA4/RAB10/CLASP2/ATP7A/PRKD1/VAMP7/GOLPH3/HLA-DQA2/MS4A6A/YIPF6/MME/IGF2R/PREPL/BACE2/ARL5A/BACE1/BECN1/OCRL/NMNAT2/RAC1/ATP8B2/ATP2C1/CLTC/RAB43/ARAP1/ST3GAL1/ARL1/COG3/TBC1D23/TGOLN2/DENND5A/VAMP3/FLNA/HLA-DQB1/PIK3C2A/SCAMP5/ARFIP1/POSTN/HLA-DRB5/NBEA/…
GOBP_REGULATION_OF_ANTIGEN_PROCESSING_AND_PRESENTATION	GOBP_REGULATION_OF_ANTIGEN_PROCESSING_AND_PRESENTATION	20	0.654937351050205	1.9373837911959	0.00121976413496167	0.0104659554792566	0.00777196318881356	2614	tags=60%, list=17%, signal=50%	FGL2/CD68/CD74/TAPBPL/FCGR2B/NOD1/PYCARD/CCL21/TREM2/WAS/HLA-DOA/LILRB2
GOBP_CARDIAC_MUSCLE_CELL_PROLIFERATION	GOBP_CARDIAC_MUSCLE_CELL_PROLIFERATION	46	0.500627634788614	1.83615854012079	0.00121835118813782	0.0104659554792566	0.00777196318881356	4866	tags=52%, list=32%, signal=35%	TGFBR3/TGFBR2/ERBB4/BMPR1A/GATA6/ZFPM2/MEF2C/CITED2/TBX2/YAP1/VGLL4/FGF2/TGFB2/SKI/FOXC1/MAPK14/GLI1/ABL1/NDRG4/CXADR/FGF20/RUNX1/FOXC2/PRKAR1A
GOBP_T_CELL_MEDIATED_IMMUNITY	GOBP_T_CELL_MEDIATED_IMMUNITY	115	0.366644225210761	1.62165449828239	0.00121928433224638	0.0104659554792566	0.00777196318881356	3254	tags=34%, list=22%, signal=27%	HLA-DRA/B2M/HLA-E/MR1/IL1R1/CTSC/HLA-DRB1/JAG1/HLA-F/P2RX7/HMGB1/BTN3A3/HSPD1/MAP3K7/HLA-A/HLA-C/HLA-B/FCGR2B/RSAD2/MICA/EMP2/BTN3A2/STX7/AHR/PPP3CB/ULBP1/ZBTB1/UNC93B1/CD46/WAS/HPRT1/SMAD7/CTSH/TNFRSF1B/CD8A/PTPRC/IL7R/TAP2/NCKAP1L
GOBP_REGULATION_OF_RESPIRATORY_SYSTEM_PROCESS	GOBP_REGULATION_OF_RESPIRATORY_SYSTEM_PROCESS	14	0.709792175283753	1.85868726857173	0.00122574449116504	0.010503663013554	0.00779996460436337	4024	tags=64%, list=27%, signal=47%	ATP1A2/TSHZ3/FTO/GLS/NLGN2/MECP2/PBX3/NLGN3/ADORA1
GOBP_NEGATIVE_REGULATION_OF_BLOOD_VESSEL_ENDOTHELIAL_CELL_MIGRATION	GOBP_NEGATIVE_REGULATION_OF_BLOOD_VESSEL_ENDOTHELIAL_CELL_MIGRATION	34	0.544458951114609	1.80761304056995	0.00123103347335091	0.0105353562370496	0.00782349982451896	2246	tags=41%, list=15%, signal=35%	APOE/STARD13/ACVRL1/HMGB1/MEOX2/MEF2C/ANGPT2/MECP2/SPRED1/GADD45A/ITGB1BP1/FGF2/MMRN2/ATP2B4
GOBP_POSITIVE_REGULATION_OF_CILIUM_ASSEMBLY	GOBP_POSITIVE_REGULATION_OF_CILIUM_ASSEMBLY	20	-0.730072600652507	-1.78866515960809	0.00126294007266758	0.0107944710210969	0.00801591709280219	2514	tags=60%, list=17%, signal=50%	BBS4/IFT20/GSK3B/ATMIN/KCTD17/CCDC88A/CENPJ/DZIP1/IFT88/FUZ/MNS1/ZMYND10
GOBP_MACROAUTOPHAGY	GOBP_MACROAUTOPHAGY	283	0.285016068884126	1.32772095008965	0.00126565175327864	0.0108037077496362	0.00802277623856632	4020	tags=36%, list=27%, signal=27%	DCN/LAMP2/NUPR1/UBQLN2/VPS36/HIF1A/FYCO1/VPS13C/STX12/ATP6V0E1/SYNPO2/KDR/ATG5/WDR45/RAB23/LRRK2/HSPB8/ATM/RAB7A/ZFYVE26/OGT/MAP3K7/RNF213/RALB/CAPN1/BNIP3L/VAMP7/CALM1/MTM1/ADRB2/SNX7/SESN1/SQSTM1/RAB3GAP2/NOD1/VDAC1/BECN1/SNX6/CHMP2B/VPS41/PHB2/TCIRG1/PIK3CA/FEZ2/SNX4/AKT1/RAB43/WDFY3/RAB33B/TMEM41B/ATG16L2/PIK3C2B/ATP6V1E1/MOAP1/HMOX1/UFM1/UBXN2A/SPTLC2/ATP6V1C1/ATP6V1D/EXOC1/HUWE1/SNX18/IKBKG…
GOBP_NEGATIVE_REGULATION_OF_NITRIC_OXIDE_METABOLIC_PROCESS	GOBP_NEGATIVE_REGULATION_OF_NITRIC_OXIDE_METABOLIC_PROCESS	13	0.720817013695555	1.84875822892979	0.00126924112646926	0.0108204031167727	0.008035174129907	2246	tags=69%, list=15%, signal=59%	RGN/CD34/PTGIS/CAV1/ROCK2/TSPO/GLA/ACP5/ATP2B4
GOMF_HORMONE_BINDING	GOMF_HORMONE_BINDING	81	0.407323594666137	1.67474217278959	0.00127128307615043	0.0108238805866587	0.00803775648065345	3941	tags=38%, list=26%, signal=28%	SLC40A1/LHCGR/CALCRL/ALDH1A3/GHR/PIK3R1/ATP1A2/ALDH1A1/EGFR/AR/TSPO/PRLR/ACVR1/ECE1/SHC1/INSR/EDNRB/CMKLR1/ATP1A1/NR3C1/INHBA/NPR2/CTSH/SEC61B/RAMP2/CALR/CRHBP/OXTR/IGF1R/SLC39A9/RAMP1
GOBP_REGULATION_OF_MACROPHAGE_MIGRATION	GOBP_REGULATION_OF_MACROPHAGE_MIGRATION	42	0.509799636195029	1.82402824031769	0.00127991488568787	0.0108833840857464	0.00808194346438672	4827	tags=60%, list=32%, signal=40%	RARRES2/CD9/CCL5/EMILIN1/MTUS1/C3AR1/CSF1R/CX3CR1/MMP14/IL34/CMKLR1/CX3CL1/TREM2/MIF/MDK/CCL3/CSF1/SLAMF8/BCR/MMP28/CD81/CNN2/CD200/PTK2/PTK2B
GOMF_GDP_BINDING	GOMF_GDP_BINDING	68	0.43716142177161	1.74182928920101	0.00128982785857135	0.0109536150450983	0.00813409660337914	3711	tags=44%, list=25%, signal=33%	DIRAS3/PRPS2/RAB9B/MRAS/RAP1A/GBP1/RAB9A/RAB18/RAB31/RAB17/RERG/RAB7A/RAB10/RAB12/GNAI1/RAP2C/RALB/RRAS/RASL12/RHOB/RAP1B/RAP2B/RAP2A/RAB35/RIT1/RAB5A/RAB5B/TRIM23/KRAS/GNAI3
GOMF_FATTY_ACID_BINDING	GOMF_FATTY_ACID_BINDING	45	0.489925595314953	1.77713034083615	0.00129903657975256	0.0110176930912688	0.00818168062158326	2163	tags=36%, list=14%, signal=31%	RBP1/GSTA1/ALOX5AP/FABP3/APOC1/GSTP1/ACOX2/ID3/GSTM2/SNCA/DBT/ADH5/SCP2/FABP4/ACOX3/ACOX1
GOBP_REGULATION_OF_AMYLOID_FIBRIL_FORMATION	GOBP_REGULATION_OF_AMYLOID_FIBRIL_FORMATION	16	0.675752893877438	1.85863611973048	0.00130419684298391	0.0110332054762776	0.00819320003665227	2575	tags=44%, list=17%, signal=36%	CRYAB/LDLR/APOE/APP/PFDN1/TREM2/VBP1
GOBP_CELLULAR_RESPONSE_TO_XENOBIOTIC_STIMULUS	GOBP_CELLULAR_RESPONSE_TO_XENOBIOTIC_STIMULUS	173	0.321621747896909	1.46553804036002	0.00130370872311948	0.0110332054762776	0.00819320003665227	3580	tags=32%, list=24%, signal=24%	AOX1/GSTA1/GSTA4/CYP1B1/EPHX1/CRYZ/AS3MT/GSTA2/FMO1/SLCO2B1/GSTA3/GSTP1/KCNQ1/CMBL/SULT2A1/FMO2/NFE2L2/TPMT/GSTM2/MEF2C/EDN1/FBP1/FMO4/N6AMT1/PRNP/GSTO1/GSTM1/CBR3/CBR1/NQO1/RB1/VKORC1/MYC/PPP1R12A/SLC29A1/AHR/GSTM4/GSTA5/CYP2U1/ACAA1/GAS6/BPHL/HSPA5/CYB5B/RAP2A/PON3/RORC/NAT2/UCHL1/PRKAA2/ABCC4/ABCC5/CRHBP/UMPS/QDPR
GOCC_CHROMOSOMAL_REGION	GOCC_CHROMOSOMAL_REGION	300	-0.422386334343791	-1.44562408405766	0.00132020085309922	0.0111543500649607	0.00828316136752503	2935	tags=31%, list=20%, signal=25%	MCM2/BUB3/SPC25/SMC3/MAD2L1/PAFAH1B1/THOC5/SPC24/CBX1/XRCC1/HELLS/CENPT/BRCA2/CENPN/PPP1CC/TPR/BAZ1A/DNA2/SMARCB1/ESCO2/BLM/KIF22/AHCTF1/CENPE/DYNC1LI1/KAT5/THOC3/SETX/RAD17/PCNA/CENPL/RECQL4/TNKS/CCNB1/CENPM/CENPO/ACD/SUV39H2/XRCC6/CENPK/CENPH/KNTC1/DNMT1/SMARCA4/DSN1/MCM7/ZBTB48/NCAPD2/TFIP11/CENPF/ZWINT/RAD51AP1/NLRP2/NSMCE1/ITGB3BP/NCAPG/NDE1/NUP98/ACTL6A/NDC80/SPO11/DMC1/BIRC5/RANGAP1/HSF1/H…
GOBP_LEARNING	GOBP_LEARNING	140	0.344259812879922	1.58073647734884	0.00132716558527398	0.0111989106201973	0.00831625180018144	3776	tags=36%, list=25%, signal=28%	PGRMC1/ADCY3/PDE8B/ATP1A2/PTN/HIF1A/SYT11/PRKAR2B/HMGCR/APP/TANC1/RAPGEF3/CLN8/CLDN5/LGMN/BTG2/MECP2/ATXN1/ITGB1/INSR/FYN/MEIS2/VDAC1/NTRK2/ARF4/EIF2AK4/NPTN/UBA6/NLGN4Y/PPP3CB/PPT1/PLCB1/MAP1A/DRD5/SRF/TACR2/TLR2/HTT/NRXN3/PAK6/ABL1/CHST10/UCN/NPTX2/NDRG4/HRH1/NLGN4X/KRAS/NLGN3/SHANK3/PTGS2
GOBP_INTRACELLULAR_IRON_ION_HOMEOSTASIS	GOBP_INTRACELLULAR_IRON_ION_HOMEOSTASIS	57	0.453823561802677	1.77146225100942	0.00133819975228948	0.0112776528742563	0.00837472538161072	1989	tags=37%, list=13%, signal=32%	STEAP4/SLC40A1/CYBRD1/SCARA5/HIF1A/FTL/NDFIP1/ABCB7/SLC39A8/FRRS1/SRI/ACO1/SLC39A14/STEAP2/EGLN1/SMAD4/SLC11A2/MYC/FTH1/CCDC115/SLC22A17
GOMF_TRANSFORMING_GROWTH_FACTOR_BETA_RECEPTOR_ACTIVITY	GOMF_TRANSFORMING_GROWTH_FACTOR_BETA_RECEPTOR_ACTIVITY	11	0.762063813471214	1.8970050286225	0.00134419192510002	0.0112994001419576	0.00839087478759339	1029	tags=64%, list=7%, signal=59%	TGFBR3/TGFBR2/BMPR2/ACVRL1/LTBP4/BMPR1A/ACVR1
GOBP_PRODUCTION_OF_MOLECULAR_MEDIATOR_OF_IMMUNE_RESPONSE	GOBP_PRODUCTION_OF_MOLECULAR_MEDIATOR_OF_IMMUNE_RESPONSE	217	0.302538488520031	1.41245036107398	0.00134249488010894	0.0112994001419576	0.00839087478759339	3055	tags=31%, list=20%, signal=25%	HLA-DRA/HLA-DPA1/B2M/HLA-DPB1/HLA-DMA/HLA-DMB/IRAK3/HLA-E/CD36/STAT6/CD74/HLA-DQA1/TNFRSF14/IL1R1/IL33/LITAF/NDFIP1/TLR4/HLA-DRB1/TGFB3/SPON2/ATG5/HLA-F/P2RX7/BST2/LAPTM5/HSPD1/SWAP70/MAP3K7/SEMA7A/HLA-A/SYK/XBP1/HLA-DQA2/GPRC5B/ACP5/FCGR2B/EXOSC6/RSAD2/PANX1/NOD1/TGFB2/PYCARD/PHB2/AXL/TNFSF13/JAK3/CD22/TRAF3IP2/SAMHD1/TICAM1/CD86/HMOX1/MIF/VAMP3/HLA-DOA/HLA-DQB1/SMAD7/PARP3/SUPT6H/RIPK2/HLA-DRB5…
GOBP_EAR_DEVELOPMENT	GOBP_EAR_DEVELOPMENT	200	0.305556152731519	1.42511969053571	0.0013481248728851	0.0113180977921304	0.00840475956372768	2032	tags=20%, list=14%, signal=18%	ALDH1A3/LRIG3/PDGFRB/TSKU/OSR2/KCNQ1/EDNRA/PTPN11/PRRX1/MYO6/TSHZ1/TGFB3/MAF/JAG1/ATG5/ITGA8/MAFB/FGF10/OSR1/SOX2/FZD3/DLL1/TBX2/EDN1/C1QTNF5/TBX3/DDR1/CEBPD/FZD2/LRP10/ECE1/TTC8/FGF2/ADAM10/TGFB2/SPRY2/NAGLU/BCL2/ROR1/FZD6
GOBP_REGULATION_OF_HORMONE_BIOSYNTHETIC_PROCESS	GOBP_REGULATION_OF_HORMONE_BIOSYNTHETIC_PROCESS	25	0.603193870081985	1.90959502760706	0.00135466844890148	0.011344277883089	0.00842420076081788	5201	tags=72%, list=35%, signal=47%	DAB2/LHCGR/PDE8B/HIF1A/H6PD/DKK3/ADM/ATP1A1/NR3C1/ARNT/NFKB1/IGF1R/CLCN2/BMP2/POR/WNT4/STC2/REST
GOCC_ACTOMYOSIN	GOCC_ACTOMYOSIN	70	0.431382028353505	1.71890063713151	0.00135389472813053	0.011344277883089	0.00842420076081788	4887	tags=59%, list=33%, signal=40%	FLNB/PGM5/SYNPO2/MYLK/MYH9/TPM1/TEK/KAT2B/PDLIM5/LIMA1/MYL9/DAAM1/FAM107A/TPM4/PDLIM3/PXN/ROR1/ABLIM1/TPM3/SYNPO/CDC42BPB/FERMT2/LIMCH1/CYBA/SHROOM4/FBLIM1/PALLD/ZYX/FSCN1/DCTN4/CDC42BPA/CNN2/CORO1B/PDLIM2/FHOD1/PDLIM4/ACTA1/PTK2/STX1A/ACTN1/ABLIM3
GOBP_LYMPHOCYTE_COSTIMULATION	GOBP_LYMPHOCYTE_COSTIMULATION	45	0.489240109755217	1.77464384656424	0.00135853330808304	0.0113622785766945	0.00843756798069121	4588	tags=51%, list=31%, signal=36%	LYN/EFNB1/PTPN11/TNFRSF14/CAV1/TNFSF13B/FYN/CCL21/PIK3CA/AKT1/YES1/CD86/MAP3K8/LGALS1/LILRB2/PDCD1LG2/SRC/EFNB2/TNFSF4/CD81/CCL19/LILRB4/CD3E
GOBP_VACUOLAR_TRANSPORT	GOBP_VACUOLAR_TRANSPORT	147	0.343203200441304	1.56016472506438	0.00136371709484921	0.0113912509915274	0.00845908274272301	3942	tags=37%, list=26%, signal=27%	LHCGR/GPRASP1/LAMP2/TMEM106B/VPS36/NDFIP1/VPS13C/LRP1/HGSNAT/SCARB2/PLEKHF1/LRRK2/DTX3L/SORL1/AP3B1/LAPTM5/ZFYVE16/RAB7A/RAB12/TMEM50A/VAMP7/IGF2R/MTM1/ADRB2/PSAP/BECN1/TGFBRAP1/CHMP2B/SCYL2/VPS41/VPS18/RHOB/AP3M1/GNPTG/HOOK3/AP3S1/CHMP4A/SNAPIN/VTA1/STAM/GRN/GNPTAB/UEVLD/NEDD4/HMGXB4/TRAK1/M6PR/CHMP4C/MGRN1/RILP/LEPROTL1/ANKFY1/VPS39/VPS13D
GOBP_CELLULAR_RESPONSE_TO_ACID_CHEMICAL	GOBP_CELLULAR_RESPONSE_TO_ACID_CHEMICAL	65	0.449375933391776	1.76703904776153	0.00136579574598526	0.0113942456188997	0.00846130653717239	3313	tags=51%, list=22%, signal=40%	COL3A1/PDGFRA/CYBB/CAPN2/COL6A1/COL1A2/COL1A1/PKD2/AQP2/MMP2/EGFR/COL4A1/GCLC/COL5A2/BCL2L2/ATP7A/XBP1/PDGFC/UBR2/SESN1/FYN/NTRK2/RRAGB/PIK3CA/KLF2/CEBPB/SH3BP4/CYBA/ASS1/PDGFD/DNMT3A/SLC7A5/COL4A6
GOBP_FATTY_ACID_METABOLIC_PROCESS	GOBP_FATTY_ACID_METABOLIC_PROCESS	341	0.267168687442045	1.32016358008076	0.00136970117008865	0.0114124535228519	0.00847482763035321	2511	tags=26%, list=17%, signal=22%	ANXA1/GSTA1/CYP1B1/ALOX5AP/EPHX1/FABP3/ALDH3A2/FMO1/RGN/APOC1/GSTP1/CD36/CD74/BDH2/PLA2G5/PDK4/ACOX2/HPGD/PLA2G4A/HSD17B12/PRKAR2B/FADS1/PAM/ACSL4/PTGIS/CAV1/PLA2G4C/ABHD6/TNFRSF1A/FMO2/ACSF2/AKR1C3/ACSM3/CYP4V2/PTGR1/PNPLA8/IRS1/ECHDC1/GGT5/ASAH1/GSTM2/PTGES/EDN1/CRYL1/SNCA/HSD17B4/SCAP/XBP1/PHYH/PCCA/PLP1/AIG1/FMO4/THNSL2/PRKAB2/IRS2/ADH5/SCP2/AOAH/MGLL/GSTM1/CBR1/ACSS1/TBXAS1/ABCD3/ACOT1/MCEE/…
GOBP_POST_EMBRYONIC_DEVELOPMENT	GOBP_POST_EMBRYONIC_DEVELOPMENT	80	0.407825199484671	1.67285132722442	0.00138325700162009	0.0115109225863461	0.00854795023614215	4697	tags=48%, list=31%, signal=33%	EFEMP1/ITPR1/FBN1/ATRX/NDN/KDR/HEG1/SCN9A/ATM/ARID5B/SERP1/MECP2/ACO1/IGF2R/CHST11/C12orf57/ATN1/BCL2/CCDC47/BAK1/INPPL1/MYO7A/ABL1/PPP1R13L/MORC3/IREB2/ASH1L/ALDH5A1/MFAP2/SCUBE1/BAX/HMGN1/VEGFA/SEMA3C/RC3H2/ASL/VPS54/SGPL1
GOBP_MESENCHYME_MORPHOGENESIS	GOBP_MESENCHYME_MORPHOGENESIS	59	0.446276084030484	1.75913693909939	0.00138983621431572	0.0115511607071861	0.00857783085187525	2441	tags=37%, list=16%, signal=31%	ADAMTS5/SNAI2/TGFBR2/TMEM100/TGFB3/ACVRL1/SMAD3/BMPR1A/OSR1/ACVR1/TBX2/MSX2/TBX3/ROBO2/TGFB2/ENG/SMAD4/MYC/MDM2/FOXC1/ROBO1/HEYL
GOBP_REGULATION_OF_RESPIRATORY_GASEOUS_EXCHANGE_BY_NERVOUS_SYSTEM_PROCESS	GOBP_REGULATION_OF_RESPIRATORY_GASEOUS_EXCHANGE_BY_NERVOUS_SYSTEM_PROCESS	12	0.717479493886083	1.80449487194767	0.0013930716314673	0.0115635419634579	0.00858702510730336	4024	tags=67%, list=27%, signal=49%	ATP1A2/TSHZ3/GLS/NLGN2/MECP2/PBX3/NLGN3/ADORA1
GOBP_DENDRITIC_CELL_DIFFERENTIATION	GOBP_DENDRITIC_CELL_DIFFERENTIATION	45	0.486639787302413	1.76521157364152	0.00139819781975573	0.011591567406836	0.00860783665334105	2650	tags=40%, list=18%, signal=33%	LYN/LGALS3/TGFBR2/ITGB8/LTBR/HMGB1/HLA-B/RELB/FCGR2B/TMEM176B/AXL/NOTCH2/TREM2/CEBPB/LGALS1/GAS6/LILRB2/ZBTB46
GOBP_INTERLEUKIN_1_PRODUCTION	GOBP_INTERLEUKIN_1_PRODUCTION	103	0.379834228063669	1.61520904802931	0.00140755410700216	0.0116545480059779	0.00865460571318565	5031	tags=49%, list=34%, signal=32%	IGF1/ANXA1/SERPINB1/IFI16/MNDA/GSTP1/CD36/TYROBP/TLR4/S100A13/SMAD3/P2RX7/APP/HMGB1/CX3CR1/TMED10/ACP5/PANX1/NOD1/PYCARD/CX3CL1/HSPB1/TREM2/CASP1/LPL/GAS6/HAVCR2/STAT3/RIPK2/PML/CCL3/GSDMD/ARRB2/F2R/CD33/TLR6/CASP8/NLRP3/IL16/CARD16/ZC3H12A/CCL19/IL1R2/LILRB4/ERRFI1/MYD88/FFAR1/CEACAM1/SIRPA/AGER
GOBP_B_CELL_ACTIVATION_INVOLVED_IN_IMMUNE_RESPONSE	GOBP_B_CELL_ACTIVATION_INVOLVED_IN_IMMUNE_RESPONSE	80	0.407574893483917	1.67182460124941	0.00141638851450403	0.0117130555806176	0.00869805312869089	3769	tags=42%, list=25%, signal=32%	ITM2A/STAT6/NDFIP1/TLR4/BCL3/HSPD1/SWAP70/DLL1/DOCK10/XBP1/PLCL2/MFNG/FCGR2B/EXOSC6/LFNG/TNFSF13/NOTCH2/ST3GAL1/PHF14/DOCK11/LGALS1/ITFG2/PARP3/SUPT6H/NBN/BCL6/PTPRC/ABL1/GPR183/TNFSF4/RIF1/SPI1/GAPT/TFRC
GOBP_PROXIMAL_DISTAL_PATTERN_FORMATION	GOBP_PROXIMAL_DISTAL_PATTERN_FORMATION	34	0.540228237968938	1.79356700048306	0.0014218878099976	0.0117438713883094	0.00872093678451082	1741	tags=32%, list=12%, signal=29%	CHSY1/LRP4/HOXD10/HOXD9/FGF10/OSR1/GLI2/DLL1/CTNNB1/PBX2/PBX1
GOBP_GLIAL_CELL_ACTIVATION	GOBP_GLIAL_CELL_ACTIVATION	50	0.487800444681283	1.84051320774583	0.00145236435738473	0.0119657481384533	0.0088857012857539	3646	tags=54%, list=24%, signal=41%	LDLR/IFNGR1/TYROBP/IL33/SYT11/LRP1/CTSC/C1QA/ITGB2/AIF1/APP/LRRK2/ITGAM/ATM/CX3CR1/MT1X/SNCA/CX3CL1/TREM2/SMO/TLR2/PTPRC/CCL3/GRN/JUN/CST7/IFNGR2
GOBP_REGULATION_OF_MORPHOGENESIS_OF_A_BRANCHING_STRUCTURE	GOBP_REGULATION_OF_MORPHOGENESIS_OF_A_BRANCHING_STRUCTURE	51	0.462654620670554	1.74704436568535	0.00145236435738473	0.0119657481384533	0.0088857012857539	4425	tags=41%, list=30%, signal=29%	SFRP1/SNAI2/FGF7/AR/LRRK2/FGF10/SULF1/CTNNB1/HGF/PHB2/MAGED1/PDGFA/SMO/WNT2B/LGR4/MDK/ABL1/NTN4/SOX9/VEGFA/MAP3K13
GOBP_PHAGOSOME_MATURATION	GOBP_PHAGOSOME_MATURATION	26	0.605508353535394	1.95370193379779	0.00146121969693044	0.0119939520104922	0.00890664533197149	3458	tags=58%, list=23%, signal=44%	SLC9A9/RAB34/PLA2G5/SRPX/SYT11/P2RX7/RAB31/RAB7A/TCIRG1/RAB43/CORO1A/MYO7A/MCOLN1/SLAMF8/RAB38
GOBP_REGENERATION	GOBP_REGENERATION	167	0.327689848429434	1.47694980784411	0.00145943113235024	0.0119939520104922	0.00890664533197149	3983	tags=40%, list=27%, signal=29%	IGF1/ANXA1/PRPS2/TGFBR3/CLDN1/VTN/RGN/TGFBR2/PPP3CA/PTN/SPP1/APOD/PRRX1/CXCL12/CD9/MAP1B/GATA4/LAMB2/MMP2/ERBB4/TSPO/CFLAR/FGF10/THY1/SOX2/ANGPT2/YAP1/SULF2/IGF2R/CTNNA1/NNMT/HGF/PTGFRN/MTR/AXL/ADM/BCL2/MUSTN1/NINJ1/DAG1/BAK1/CEBPB/HMOX1/GAS6/CDKN1B/SOX15/FLNA/SCARF1/ADAM15/LRIG2/MDK/GRN/ATIC/GLI1/SLC7A5/JUN/CCND1/PTCH1/FPGS/CDKN1A/IGF1R/ANXA3/PTPN12/HAMP/TEC/KREMEN1
GOBP_TISSUE_HOMEOSTASIS	GOBP_TISSUE_HOMEOSTASIS	234	0.295099828438967	1.38278566433663	0.00145892411026441	0.0119939520104922	0.00890664533197149	2269	tags=25%, list=15%, signal=22%	CTSK/B2M/COL3A1/LAMA2/LDB2/CLDN1/SERPINA3/PRKCA/PECAM1/GPR137B/GJA1/LIPA/PTPN11/SPP1/PDK4/CD34/TLR4/EXT1/ALDH1A1/TPP1/P2RX7/WWTR1/CSF1R/SLC39A8/JAM3/CLDN12/LAMC1/ESAM/RAB7A/CLN8/IL20RA/CLDN5/JAM2/YAP1/TMEM64/SYK/CTNNB1/VCL/PBLD/ITGB1/ADRB2/ACP5/PRDX1/TFF3/S1PR1/LTBP3/TCIRG1/ATP1B2/RB1/BCL2/HSPB1/LYZ/WNK3/CLCN3/DMD/NPHP3/XIAP/FOXC1/SLC4A2
GOBP_POSITIVE_REGULATION_OF_T_CELL_MEDIATED_CYTOTOXICITY	GOBP_POSITIVE_REGULATION_OF_T_CELL_MEDIATED_CYTOTOXICITY	35	0.540404438960534	1.79199341827039	0.00146550047232714	0.0120142018919492	0.00892168278684827	2179	tags=37%, list=15%, signal=32%	HLA-DRA/B2M/HLA-E/MR1/HLA-DRB1/HLA-F/P2RX7/HLA-A/HLA-C/HLA-B/MICA/STX7/ULBP1
GOMF_DYNEIN_LIGHT_INTERMEDIATE_CHAIN_BINDING	GOMF_DYNEIN_LIGHT_INTERMEDIATE_CHAIN_BINDING	26	-0.685892013925961	-1.74855402326397	0.00147257374202381	0.0120572663376585	0.008953662216482	1725	tags=50%, list=12%, signal=44%	DNAH14/CCDC88A/DNAH6/DNAH7/DNAH1/DNHD1/DNAH3/DNAH9/DNAH10/DNAH2/DNAH8/HOOK1/DNAH17
GOBP_ISOPRENOID_METABOLIC_PROCESS	GOBP_ISOPRENOID_METABOLIC_PROCESS	101	0.371814315509738	1.56749970663928	0.00149484258687099	0.0122244904881895	0.00907784198628741	3082	tags=31%, list=21%, signal=25%	RBP1/HSD17B6/ALDH1A3/CYP1B1/RARRES2/HMGCS1/ALDH3A2/DHRS7/LRP1/SCPEP1/ALDH1A1/ADH1C/HMGCR/AKR1C3/CYP4V2/PNPLA4/IDI1/PHYH/RDH11/ADH5/LSS/LRP8/RETSAT/AKR1B1/COQ2/ADH1A/NPC2/NUS1/PMVK/DPM3/DPAGT1
GOBP_POSITIVE_REGULATION_OF_RESPONSE_TO_TUMOR_CELL	GOBP_POSITIVE_REGULATION_OF_RESPONSE_TO_TUMOR_CELL	13	0.714688138880046	1.83303883339116	0.0015156886009372	0.0123796810019827	0.00919308564109224	974	tags=23%, list=7%, signal=22%	MR1/HLA-DRB1/HSPD1
GOBP_COLLAGEN_ACTIVATED_TYROSINE_KINASE_RECEPTOR_SIGNALING_PATHWAY	GOBP_COLLAGEN_ACTIVATED_TYROSINE_KINASE_RECEPTOR_SIGNALING_PATHWAY	11	0.76022883941314	1.89243722871647	0.00152800883656321	0.0124343126945881	0.00923365484709673	1718	tags=73%, list=11%, signal=64%	DDR2/COL1A1/COL4A5/COL4A1/SYK/DDR1/COL4A2/COL4A3
GOMF_T_CELL_RECEPTOR_BINDING	GOMF_T_CELL_RECEPTOR_BINDING	11	0.760131739778686	1.89219551865023	0.00152800883656321	0.0124343126945881	0.00923365484709673	1073	tags=45%, list=7%, signal=42%	HLA-DRA/HLA-E/MR1/HLA-DRB1/HLA-A
GOBP_CELLULAR_RESPONSE_TO_MANGANESE_ION	GOBP_CELLULAR_RESPONSE_TO_MANGANESE_ION	11	0.759987448598338	1.89183633469494	0.00152800883656321	0.0124343126945881	0.00923365484709673	2551	tags=55%, list=17%, signal=45%	APP/LRRK2/EIF2AK3/ATF4/BACE1/HSPA5
GOBP_AMMONIUM_ION_METABOLIC_PROCESS	GOBP_AMMONIUM_ION_METABOLIC_PROCESS	23	0.609032654030854	1.86820090901347	0.00153817235634314	0.0124863403044326	0.00927229027501486	1256	tags=35%, list=8%, signal=32%	SLC22A3/HNMT/SLC44A1/ENPP6/ALDH2/ATP7A/ALDH7A1/HDC
GOBP_SEMAPHORIN_PLEXIN_SIGNALING_PATHWAY_INVOLVED_IN_NEURON_PROJECTION_GUIDANCE	GOBP_SEMAPHORIN_PLEXIN_SIGNALING_PATHWAY_INVOLVED_IN_NEURON_PROJECTION_GUIDANCE	16	0.672199378106624	1.84886229142207	0.00153662094373173	0.0124863403044326	0.00927229027501486	3024	tags=62%, list=20%, signal=50%	EDNRA/NRP1/EDN1/PLXNC1/ECE1/PLXND1/PLXNA1/PLXNA3/NRP2/PLXNB2
GOCC_EARLY_PHAGOSOME	GOCC_EARLY_PHAGOSOME	13	0.714027271853227	1.83134383545015	0.00154033340543059	0.0124885783079219	0.00927395220457017	3411	tags=77%, list=23%, signal=59%	SLC9A9/PLA2G5/SYT11/RAB31/SYK/APPL1/UNC93B1/APPL2/TLR7/RAB5A
GOBP_REGULATION_OF_CELL_CYCLE_CHECKPOINT	GOBP_REGULATION_OF_CELL_CYCLE_CHECKPOINT	40	-0.629653979689529	-1.73519836967517	0.00155159240223276	0.0125558006574185	0.00932387116579531	3484	tags=60%, list=23%, signal=46%	CDT1/WDR76/INCENP/MAD1L1/RPA2/MAD2L1/THOC5/BRCA2/TPR/DYNC1LI1/BRCA1/CDK5RAP2/CCNB1/RFWD3/PRAP1/PCID2/CRY1/PROX1/NDC80/BIRC5/CDCA8/RAD51/FEM1B/USP44
GOBP_SKIN_DEVELOPMENT	GOBP_SKIN_DEVELOPMENT	280	0.277043737675073	1.28832022544878	0.00155241557041452	0.0125558006574185	0.00932387116579531	2367	tags=22%, list=16%, signal=19%	ANXA1/COL3A1/IGFBP5/LDB2/CLDN1/FLNB/DHCR24/PPP3CA/APCDD1/COL1A2/COL1A1/ZMPSTE24/EXT1/FGF7/LRP4/SLC2A10/ADAM9/ROCK2/JAG1/EGFR/AKR1C3/MAFB/CFLAR/FOSL2/COL5A2/AP3B1/FGF10/GATA6/ASAH1/FZD3/GLI2/ITGA6/DLL1/ATP7A/YAP1/MSX2/CTNNB1/ZFP36L1/DACT2/AHDC1/TXNIP/ARRDC3/COL5A1/NGFR/TGFB2/ITGA3/PPL/SMAD4/BCL2/MYSM1/OPN3/FZD6/TRAF3IP2/FOXC1/TRADD/PUM2/LAMA5/PDGFA/UGCG/INHBA/PRKCH
GOBP_STRIATED_MUSCLE_CELL_PROLIFERATION	GOBP_STRIATED_MUSCLE_CELL_PROLIFERATION	63	0.438866799139234	1.72566770863226	0.00155916023813813	0.0125949724602768	0.00935295993943449	3482	tags=37%, list=23%, signal=28%	TGFBR3/CAV2/TGFBR2/ERBB4/CFLAR/BMPR1A/GATA6/ZFPM2/MEF2C/CITED2/TBX2/YAP1/VGLL4/HGF/FGF2/TGFB2/SKI/FOXC1/MAPK14/SRC/GLI1/ABL1/NDRG4
GOBP_NEPHRON_EPITHELIUM_DEVELOPMENT	GOBP_NEPHRON_EPITHELIUM_DEVELOPMENT	115	0.362785956888857	1.6045895133472	0.00158143751728442	0.012749436481331	0.00946766410457343	2888	tags=30%, list=19%, signal=24%	PECAM1/EDNRA/CD34/IQGAP1/PKD2/LAMB2/AQP1/TCF21/EXT1/HS2ST1/JAG1/WWTR1/OSR1/MEF2C/DLL1/YAP1/CTNNB1/FGF2/WT1/PBX1/EDNRB/MAGI2/SMAD4/MYC/BCL2/NOTCH2/MAGED1/FOXC1/LAMA5/PODXL/HEYL/SMO/WNT2B/LGR4
GOBP_CELLULAR_RESPONSE_TO_TOXIC_SUBSTANCE	GOBP_CELLULAR_RESPONSE_TO_TOXIC_SUBSTANCE	103	0.376909790529339	1.60277315463991	0.00158213115755647	0.012749436481331	0.00946766410457343	2124	tags=36%, list=14%, signal=31%	GSTA1/MGST1/ALOX5AP/GPX3/GPX8/GSTP1/CD36/APOE/TXN/CLIC2/ALDH1A1/CAT/MGST3/HBB/SRXN1/PRDX3/NFE2L2/GSTM2/HBA2/PTGES/ATP7A/RDH11/MGST2/AKR1A1/GSTO1/FBLN5/ADH5/PRDX1/SESN1/GSTM1/ABTB2/PRDX2/NQO1/MT3/TXNRD1/GPX7/ESD
GOBP_POSITIVE_REGULATION_OF_FIBROBLAST_PROLIFERATION	GOBP_POSITIVE_REGULATION_OF_FIBROBLAST_PROLIFERATION	48	0.476657635320988	1.76829204101134	0.00158799619901601	0.0127811504523476	0.00949121473172838	3338	tags=50%, list=22%, signal=39%	IGF1/DDR2/PDGFRA/PDGFRB/CD248/CD74/S100A6/AQP1/EGFR/FOSL2/FGF10/PDGFC/NGFR/ZMIZ1/MYC/CDK4/PDGFA/MIF/GAS6/PML/PDGFD/FN1/ABL1/JUN
GOBP_PEPTIDYL_GLUTAMIC_ACID_MODIFICATION	GOBP_PEPTIDYL_GLUTAMIC_ACID_MODIFICATION	18	-0.748341680128925	-1.78601458963485	0.00160050736862845	0.0128506191633877	0.00954280182915567	2078	tags=56%, list=14%, signal=48%	TTLL3/TTLL7/TTLL4/TTLL11/TTLL5/AGBL2/TTLL6/AGBL5/TTLL10/TTLL2
GOCC_INTRACILIARY_TRANSPORT_PARTICLE_B	GOCC_INTRACILIARY_TRANSPORT_PARTICLE_B	14	-0.785168575075824	-1.76717182985903	0.00159913563181294	0.0128506191633877	0.00954280182915567	2626	tags=86%, list=18%, signal=71%	IFT81/TRAF3IP1/IFT20/IFT57/CLUAP1/TRIM59/TTC30B/IFT74/TTC26/TTC30A/IFT172/IFT88
GOBP_PORPHYRIN_CONTAINING_COMPOUND_METABOLIC_PROCESS	GOBP_PORPHYRIN_CONTAINING_COMPOUND_METABOLIC_PROCESS	47	0.48643010037288	1.80452910027615	0.00160459432356631	0.012867836318769	0.00955558719768747	3616	tags=53%, list=24%, signal=40%	PGRMC1/SLCO2B1/BDH2/NFE2L1/TMEM14A/ABCB7/TMEM14C/EIF2AK1/TSPO/TMEM14B/BLVRB/BLVRA/SLC11A2/FECH/SUCLA2/HMOX1/FXN/COX15/SLC25A38/RSAD1/ALAD/SLC46A1/IREB2/UROD/ABCB10
GOMF_GUANYL_NUCLEOTIDE_BINDING	GOMF_GUANYL_NUCLEOTIDE_BINDING	325	0.265373927275607	1.2917337823018	0.00161155345616957	0.0129080170419193	0.00958542519019974	3140	tags=31%, list=21%, signal=25%	DIRAS3/PRPS2/RHOJ/GIMAP4/IFI44L/RAB9B/GBP4/GIMAP7/RAB34/RERGL/MRAS/RAP1A/GIMAP8/GBP1/GBP2/EIF2S3/AK3/RHOU/RAB9A/GIMAP6/ARL15/MX1/SUCLG2/RHOBTB2/RAB18/GIMAP1/GNAQ/DAPK1/RAB31/RAB6A/RAB23/LRRK2/RAB17/RAB30/EHD2/RERG/RAB7A/GBP3/RAB10/RAB12/GNAI1/PDE5A/RAP2C/RALB/UPRT/SAR1A/RHOQ/ANXA6/OPA1/GIMAP2/ARL5A/RRAS/INSR/GNA12/RASL12/RAC1/ARF4/RRAGB/RAC2/HHAT/RHOC/ARL8A/GUF1/NMUR2/FPGT/RHOB/ARHGAP5/RAB43/MFN1…
GOBP_GLUCOCORTICOID_METABOLIC_PROCESS	GOBP_GLUCOCORTICOID_METABOLIC_PROCESS	25	0.598289675264729	1.89406929615993	0.00161518632358164	0.0129214905886531	0.00959543057474827	2233	tags=44%, list=15%, signal=38%	CYP11A1/STAR/CYP17A1/YWHAH/H6PD/HSD11B2/MECP2/DKK3/CBR1/ATP1A1/NR3C1
GOBP_REGULATION_OF_PEPTIDYL_SERINE_PHOSPHORYLATION	GOBP_REGULATION_OF_PEPTIDYL_SERINE_PHOSPHORYLATION	127	0.349676178291695	1.58366155001047	0.00161928234085999	0.0129386323592963	0.00960815996297219	4795	tags=46%, list=32%, signal=31%	TXN/CAV1/EGFR/APP/TNKS1BP1/RAPGEF3/SNCA/PRKD1/GADD45A/HCLS1/CREBL2/HGF/NCK2/AKAP9/NTRK2/SPRY2/PIK3CA/RASSF2/BCL2/AKT1/RAF1/DMD/ATP2B4/HRC/GPD1L/BAK1/CD44/MIF/DOCK7/CAMK1/GAS6/SFRP2/SMAD7/PFN2/ARAF/RIPK2/NGF/PDE4D/ARRB2/NTF3/HSP90AB1/UCN/BAG4/TFRC/PTGS2/DDIT4/BCAR3/PRKD2/BAX/VEGFA/NCK1/MLXIPL/BDKRB2/RICTOR/RAMP3/CNKSR3/PPM1F/TGFB1
GOBP_BONE_MINERALIZATION	GOBP_BONE_MINERALIZATION	110	0.366416912878868	1.58454274669946	0.00162284544940086	0.0129514798275076	0.00961770042492104	3199	tags=36%, list=21%, signal=29%	IGF1/MGP/DDR2/ANO6/OSR2/PTN/BMPR2/HIF1A/COL1A2/ECM1/ATP2B1/ZMPSTE24/SMAD3/SRGN/P2RX7/BMPR1A/OSR1/ACVR1/MEF2C/EIF2AK3/ATF4/ASPN/ADRB2/S1PR1/LTBP3/ISG15/TUFT1/GPM6B/SLC24A3/FAM20C/CCR1/ALOX5/ENPP1/RXRA/LGR4/MINPP1/SLC8A1/CCL3/WNT11/FGR
GOCC_DYNEIN_AXONEMAL_PARTICLE	GOCC_DYNEIN_AXONEMAL_PARTICLE	10	-0.829408826725904	-1.71776656207881	0.00163137395603462	0.0130038761549619	0.0096566096605862	1932	tags=80%, list=13%, signal=70%	RUVBL1/SPAG1/STIP1/DNALI1/RUVBL2/DNAI2/DNAI1/ZMYND10
GOBP_NEGATIVE_REGULATION_OF_T_CELL_DIFFERENTIATION	GOBP_NEGATIVE_REGULATION_OF_T_CELL_DIFFERENTIATION	44	0.486234574354454	1.76040591417176	0.00166140287348227	0.0132114437382311	0.00981074825018341	4908	tags=57%, list=33%, signal=38%	ANXA1/FGL2/CD74/LAG3/HMGB1/PRDX2/JAK3/PTPN2/SLC4A2/SMAD7/BCL6/MDK/TNFSF4/IL4R/ZC3H12A/CBFB/RC3H2/LOXL3/LILRB4/IRF1/RUNX1/HLX/RC3H1/GLI3/SOCS5
GOBP_CARDIAC_MUSCLE_CELL_DIFFERENTIATION	GOBP_CARDIAC_MUSCLE_CELL_DIFFERENTIATION	106	0.375562583133344	1.58997401675663	0.00166034874790145	0.0132114437382311	0.00981074825018341	4404	tags=43%, list=29%, signal=31%	IGF1/PDGFRA/PDGFRB/ZMPSTE24/GATA4/FHOD3/RGS2/MEF2A/ATG5/FHL2/ACTN2/BMPR1A/PI16/GATA6/ACVR1/MAP2K4/MEF2C/DLL1/PDLIM5/EDN1/SORBS2/TBX3/ITGB1/AKAP13/WT1/SMAD4/FRS2/PPARA/SGCD/SRF/MYH11/SLC8A1/LMNA/ARRB2/EFNB2/ADPRHL1/CALR/TCAP/CXADR/HAMP/MYOCD/BMP2/VEGFA/FZD7/MAML1/G6PD
GOBP_REGULATION_OF_GLUCOSE_IMPORT	GOBP_REGULATION_OF_GLUCOSE_IMPORT	50	0.482660088833298	1.82111820117319	0.00166752576616682	0.0132442334233681	0.00983509769695512	3003	tags=50%, list=20%, signal=40%	IGF1/PID1/PIK3R1/PTPN11/ITLN1/RNASEL/MEF2A/IRS1/NFE2L2/STXBP3/RPS6KB1/PRKCI/RHOQ/HK2/IRS2/CREBL2/INSR/APPL1/AKT1/OPN3/APPL2/OSBPL8/ENPP1/MAPK14/PEA15
GOBP_REGULATION_OF_ANIMAL_ORGAN_FORMATION	GOBP_REGULATION_OF_ANIMAL_ORGAN_FORMATION	29	0.56854806509331	1.84835047183868	0.00168279236593051	0.0133494809963158	0.00991325398801546	3157	tags=48%, list=21%, signal=38%	AR/FGF10/CITED2/SULF1/CTNNB1/SPRY1/ROBO2/FGF2/WT1/ROBO1/FRS2/WNT2B/GATA5/WNT11
GOBP_ANTIGEN_PROCESSING_AND_PRESENTATION_OF_ENDOGENOUS_PEPTIDE_ANTIGEN	GOBP_ANTIGEN_PROCESSING_AND_PRESENTATION_OF_ENDOGENOUS_PEPTIDE_ANTIGEN	22	0.621586576584475	1.88187374229742	0.00169280024819105	0.0133967847598776	0.00994838151266653	2179	tags=59%, list=15%, signal=51%	HLA-DRA/B2M/HLA-E/HLA-DRB1/HLA-F/ERAP2/HLA-A/TAPBP/HLA-C/HLA-B/TAP1/MICA/ULBP1
GOBP_STRESS_FIBER_ASSEMBLY	GOBP_STRESS_FIBER_ASSEMBLY	101	0.368972034455187	1.5555171805951	0.00169124197720417	0.0133967847598776	0.00994838151266653	4243	tags=50%, list=28%, signal=36%	SFRP1/PIK3R1/LPAR1/MYOC/NRP1/CGNL1/TGFB3/SMAD3/ROCK2/ARRB1/PHLDB2/TPM1/RAPGEF3/TMEFF2/CLASP2/FAM171A1/TNFAIP1/ITGB1/ITGB5/ITGB1BP1/TTC8/S1PR1/RAC1/PXN/RHOC/DLC1/ARAP1/CD47/WAS/ARHGAP6/FERMT2/PFN2/LIMCH1/CDC42/SRF/S100A10/WNT11/SRC/ABL1/BAG4/PAK2/ZYX/ELN/ARHGEF5/SDC4/CLASP1/CORO2B/ARHGEF10L/PFN1/SERPINF2
GOBP_T_CELL_MIGRATION	GOBP_T_CELL_MIGRATION	64	0.436394632755211	1.70551211784564	0.00169698915490624	0.0134139095013114	0.00996109825508966	3341	tags=39%, list=22%, signal=30%	CCL2/TNFRSF14/APOD/ECM1/CXCL12/CCL5/CD99/AIF1/MSN/APP/CXCL13/CD99L2/ADAM10/PYCARD/S1PR1/CCL21/SPNS2/OXSR1/ADAM17/CORO1A/CCL26/CCL3/ADAM8/ABL1/GPR183
GOBP_POSITIVE_REGULATION_OF_CYSTEINE_TYPE_ENDOPEPTIDASE_ACTIVITY	GOBP_POSITIVE_REGULATION_OF_CYSTEINE_TYPE_ENDOPEPTIDASE_ACTIVITY	127	0.348706321297969	1.57926912832057	0.00172128233266236	0.0135897189172294	0.0100916533975676	4853	tags=46%, list=32%, signal=31%	TNFSF10/ARL6IP5/IFI16/MAP3K5/GSN/PERP/ASPH/F3/SMAD3/DAPK1/HMGB1/LAPTM5/HSPD1/SNCA/LGMN/SYK/EIF2AK3/P2RX1/FYN/NOD1/NGFR/COL4A3/PYCARD/MTCH1/MYC/RPS27L/DLC1/CASP1/UACA/FAS/AIFM1/HSPE1/ROBO1/BAK1/RIPK2/CTSH/PML/RPS3/CTSD/CIDEB/F2R/TFAP4/CASP8/FADD/NLRP3/BOK/BID/BAX/ACVR1C/BBC3/DAP/CASP10/BLID/BCL2L13/MUL1/ANP32B/PPM1F/APAF1
GOBP_DETECTION_OF_BIOTIC_STIMULUS	GOBP_DETECTION_OF_BIOTIC_STIMULUS	33	0.544107682238275	1.78860715650672	0.00175367857961551	0.0138125646984223	0.0102571374961428	2952	tags=45%, list=20%, signal=37%	SRPX/TLR4/HLA-DRB1/TSPO/SCARB1/HLA-A/YAP1/LY96/HLA-B/NOD1/TLR1/FAP/TREM2/SMO/TLR2
GOBP_REGULATION_OF_HOMOTYPIC_CELL_CELL_ADHESION	GOBP_REGULATION_OF_HOMOTYPIC_CELL_CELL_ADHESION	33	0.543348241502864	1.786110700054	0.00175367857961551	0.0138125646984223	0.0102571374961428	2216	tags=39%, list=15%, signal=34%	PRKCA/LYN/CD9/CCL5/EMILIN1/CTSG/RDX/C1QTNF1/SYK/IL6ST/SERPINE2/ZNF703/ANK3
GOBP_COMPLEMENT_ACTIVATION_ALTERNATIVE_PATHWAY	GOBP_COMPLEMENT_ACTIVATION_ALTERNATIVE_PATHWAY	16	0.664783934667886	1.82846635802108	0.00176904589118443	0.0139170546118832	0.0103347311532752	2724	tags=44%, list=18%, signal=36%	C7/CFH/CFD/CFB/VSIG4/C3/CFP
GOBP_POSITIVE_REGULATION_OF_CELLULAR_EXTRAVASATION	GOBP_POSITIVE_REGULATION_OF_CELLULAR_EXTRAVASATION	17	0.664076574550488	1.83627356103882	0.00177140898772248	0.0139191140387589	0.0103362604727816	3841	tags=71%, list=26%, signal=53%	LYVE1/IL1R1/CD99/JAM3/THY1/CD99L2/CD47/PDGFD/MDK/ADAM8/ICAM1/FADD
GOBP_SCHWANN_CELL_DIFFERENTIATION	GOBP_SCHWANN_CELL_DIFFERENTIATION	32	0.546942860368952	1.7906742142116	0.0018000878005387	0.0141277033065976	0.0104911577599368	5125	tags=69%, list=34%, signal=45%	MYOC/LAMB2/DICER1/NTRK2/SKI/LGI4/AKT1/DAG1/GPC1/MED12/PPP3R1/SH3TC2/NAB1/CNTNAP1/NDRG1/NAB2/CDK5/AKT2/SOD1/ITGB4/PRX/ARHGEF10
GOBP_LEUKOCYTE_ACTIVATION_INVOLVED_IN_INFLAMMATORY_RESPONSE	GOBP_LEUKOCYTE_ACTIVATION_INVOLVED_IN_INFLAMMATORY_RESPONSE	46	0.492080419597496	1.80480980689704	0.00180314930636161	0.0141349834382713	0.0104965639472162	3646	tags=54%, list=24%, signal=41%	LDLR/IFNGR1/TYROBP/IL33/SYT11/CTSC/C1QA/ITGB2/AIF1/APP/LRRK2/ITGAM/ATM/CX3CR1/SNCA/CX3CL1/TREM2/TRAF3IP2/TLR2/PTPRC/CCL3/GRN/JUN/CST7/IFNGR2
GOBP_RESPONSE_TO_FATTY_ACID	GOBP_RESPONSE_TO_FATTY_ACID	60	0.457483023814078	1.7984879409375	0.00183187559040893	0.0143320320006105	0.0106428911675014	3160	tags=38%, list=21%, signal=30%	LDLR/CLDN1/PID1/CD36/PDK4/CAT/ID3/AKR1C3/IRS1/PLAT/EDN1/TBXAS1/PIK3CA/SCD/CDK4/LPL/PLCB1/FOXO3/FOXO1/ASS1/TLR2/ALAD/SRC
GOBP_CANONICAL_WNT_SIGNALING_PATHWAY	GOBP_CANONICAL_WNT_SIGNALING_PATHWAY	272	0.280785787518481	1.31774093319015	0.00183261339138241	0.0143320320006105	0.0106428911675014	3470	tags=31%, list=23%, signal=24%	DAB2/SFRP1/RSPO3/ZEB2/IGFBP4/SFRP4/RBMS3/SNAI2/FZD4/EDNRA/APOE/IGFBP6/PLEKHA4/COL1A1/CAV1/EXT1/LRP4/SMAD3/ATP6AP2/EGFR/GNAQ/WWTR1/LRRK2/FGF10/SOX2/NID1/FZD3/EDN1/BAMBI/GPC5/YAP1/USP47/LRP6/TMEM64/CTNNB1/TBL1X/GPRC5B/SIAH2/SULF2/DKK3/ZBED3/FZD2/FZD1/IGFBP2/FGF2/CSNK1A1/TBL1XR1/EDNRB/SCYL2/SOX13/FZD6/ZNF703/NPHP3/XIAP/OTUD5/EMD/SFRP2/TCF7L2/CDH2/TLE2/NFKB1/CDH3/WNT2B/FOXO1/MAPK14/LGR4/USP34/ANKRD6/…
GOBP_AMINO_ACID_BIOSYNTHETIC_PROCESS	GOBP_AMINO_ACID_BIOSYNTHETIC_PROCESS	72	0.427975646139968	1.74456949098921	0.00184561032414637	0.0144166542301245	0.0107057311876067	3189	tags=43%, list=21%, signal=34%	BHMT2/SLC1A3/OAT/ADI1/ALDH1A1/DPYD/PLOD2/SDSL/SLC25A12/PCBD1/GLS/SLC38A1/MTHFR/ASNSD1/APIP/BCAT1/MTR/ENOPH1/PSAT1/ILVBL/ATP2B4/SHMT2/GLUD1/SEPHS2/MTAP/MTHFD1/GLUD2/ASS1/SERINC5/PLOD3/PCBD2
GOBP_POSITIVE_REGULATION_OF_PATTERN_RECOGNITION_RECEPTOR_SIGNALING_PATHWAY	GOBP_POSITIVE_REGULATION_OF_PATTERN_RECOGNITION_RECEPTOR_SIGNALING_PATHWAY	41	0.507525868886114	1.80473855452492	0.00184950708110371	0.0144300764490353	0.0107156984563854	3585	tags=49%, list=24%, signal=37%	CD14/TLR4/DDX60/CAV1/TLR5/HMGB1/IFI35/ANKRD17/RSAD2/PJA2/TLR1/NINJ1/PUM2/SLC15A3/CYBA/TLR2/PUM1/WDFY1/ZCCHC3/TIRAP
GOCC_NON_MOTILE_CILIUM	GOCC_NON_MOTILE_CILIUM	140	-0.489621623611678	-1.60262546134603	0.0018625772661465	0.0145149550717111	0.0107787288726967	1520	tags=33%, list=10%, signal=30%	CCDC66/GNA11/PDE6A/WDR19/BSG/GUCY2D/RPGR/PPEF2/BBS4/IFT20/CEP250/KNCN/RPGRIP1L/FAM161A/STRC/GNAT1/IFT57/ABCA4/IFT140/PCM1/TTLL4/ATP1A4/NPHP1/PKD2L1/CNGB3/CIB2/DCDC2/HYLS1/CETN3/CDC14A/TSGA10IP/DYNLL2/IFT88/PROM1/KIF17/TUBG1/SPATA7/SAG/IFT122/MAK/LYAR/GRK4/TTLL6/RPGRIP1/GUCA1A/CETN1
GOBP_RESPONSE_TO_CORTICOSTEROID	GOBP_RESPONSE_TO_CORTICOSTEROID	158	0.33215979186716	1.49747216671414	0.0018660340134112	0.0145248052935791	0.0107860435953622	3866	tags=36%, list=26%, signal=27%	HSD3B2/ANXA1/ZFP36L2/CYP1B1/CLDN1/MAOB/GHR/CYBB/A2M/COL1A1/ATP2B1/PAM/CDO1/AQP1/AIF1/ADAM9/IGFBP7/AKR1C3/CFLAR/PLAT/ACVR1/EDN1/HSD11B2/ZFP36L1/RPS6KB1/GLB1/FAM107A/SERPINF1/KLF9/AGL/IGFBP2/ENG/PIK3CA/ADM/BCL2/SLIT2/NR3C1/AIFM1/CYBA/SSTR3/SCNN1A/ASS1/MDK/CASP3/SGK1/ALAD/SRC/FIBIN/UCN/CCND1/TFAP4/IGF1R/ANXA3/SRD5A1/PTGS2/DDIT4/HSD3B1
GOBP_RENAL_FILTRATION	GOBP_RENAL_FILTRATION	24	0.600297634314267	1.88542297299836	0.00191001342273393	0.0148496818218187	0.0110272951870962	4289	tags=67%, list=29%, signal=48%	PPP3CA/EDNRA/CD34/AQP1/TBC1D8B/SULF1/SULF2/ITGA3/EMP2/MCAM/GAS6/CYBA/F2R/ADORA1/CORO2B/PDGFB
GOBP_EPITHELIAL_TO_MESENCHYMAL_TRANSITION_INVOLVED_IN_ENDOCARDIAL_CUSHION_FORMATION	GOBP_EPITHELIAL_TO_MESENCHYMAL_TRANSITION_INVOLVED_IN_ENDOCARDIAL_CUSHION_FORMATION	20	0.642996156795089	1.90206029626881	0.00192935292971115	0.0149824546382258	0.0111258915783799	2441	tags=50%, list=16%, signal=42%	SNAI2/TGFBR2/TMEM100/TGFB3/ACVR1/MSX2/TGFB2/ENG/SMAD4/HEYL
[truncated: 392 more rows]
