# Supplementary material for: Analysis of the inflammatory gene expression characteristics and immune microenvironment regulatory mechanisms in the testicular tissue of patients with non-obstructive azoospermia
Source: PLoS One. 2025 Jun 3;20(6):e0324948. doi: 10.1371/journal.pone.0324948 (PMC12132964; doi:10.1371/journal.pone.0324948)
Supplement: S2 File — (TXT) [file pone.0324948.s002.txt]

ID	Description	setSize	enrichmentScore	NES	pvalue	p.adjust	qvalue	rank	leading_edge	core_enrichment
KEGG_CELL_ADHESION_MOLECULES_CAMS	KEGG_CELL_ADHESION_MOLECULES_CAMS	125	0.555648058889166	2.44098246788663	1e-10	9.15e-09	6.52631578947368e-09	3861	tags=50%, list=26%, signal=37%	HLA-DRA/HLA-DPA1/NEGR1/HLA-DPB1/HLA-DMA/CLDN1/ITGAV/HLA-DMB/PECAM1/HLA-E/ITGB8/HLA-DQA1/VCAM1/CD34/HLA-DRB1/CD99/ITGB2/CD4/ITGA8/HLA-F/ITGA9/NCAM2/JAM3/MPZL1/ITGAM/VCAN/ESAM/HLA-A/ITGA6/CLDN5/JAM2/NLGN2/HLA-C/HLA-DQA2/ICAM2/HLA-B/ITGB1/CD58/CD22/CD86/HLA-DOA/HLA-DQB1/SIGLEC1/SELL/CNTNAP1/CDH2/CDH3/CD276/SDC2/HLA-DRB5/CD8A/PTPRC/PDCD1LG2/NRXN3/CLDN11/CLDN3/NCAM1/NLGN4X/NLGN3/ICAM1/CLDN23/SDC4
KEGG_FOCAL_ADHESION	KEGG_FOCAL_ADHESION	191	0.506292637848097	2.33584339524469	1e-10	9.15e-09	6.52631578947368e-09	3702	tags=53%, list=25%, signal=40%	IGF1/COL3A1/LAMA2/PDGFRA/PRKCA/VTN/PDGFRB/CAV2/ITGAV/FLNB/PIK3R1/LAMA4/COL6A3/PARVA/CAPN2/ITGB8/SPP1/COL6A1/COL1A2/RAP1A/COL1A1/COL6A2/LAMB2/CAV1/CCND2/LAMB1/MYLK/COL4A4/ROCK2/KDR/EGFR/ITGA8/ACTN2/ITGA9/PPP1CB/COL4A1/DOCK1/COL5A2/LAMC3/LAMC1/ITGA6/MYL9/CCND3/CTNNB1/PDGFC/VCL/ITGA5/VEGFB/ITGB1/ITGB5/COL4A2/HGF/SHC1/COL5A1/FYN/MAPK9/PAK3/ITGA3/RAC1/PXN/RAC2/PIK3CA/ELK1/LAMA1/BCL2/AKT1/PPP1R12A/RAF1…
KEGG_COMPLEMENT_AND_COAGULATION_CASCADES	KEGG_COMPLEMENT_AND_COAGULATION_CASCADES	68	0.645247325220778	2.53931412523715	1.56667756548572e-10	9.55673314946288e-09	6.81642168842909e-09	1027	tags=32%, list=7%, signal=30%	C7/CFH/C1S/C6/C1QB/C1R/CFI/CFD/SERPING1/C1QC/PROS1/A2M/C1QA/F3/CFB/F8/F10/TFPI/C3AR1/F13A1/PLAT/CD59
KEGG_SYSTEMIC_LUPUS_ERYTHEMATOSUS	KEGG_SYSTEMIC_LUPUS_ERYTHEMATOSUS	50	0.666769498604408	2.48581617525158	3.26139864464164e-09	1.49208987992355e-07	1.06424587351464e-07	3099	tags=58%, list=21%, signal=46%	C7/C1S/HLA-DRA/HLA-DPA1/C6/C1QB/C1R/HLA-DPB1/HLA-DMA/C1QC/HLA-DMB/HLA-DQA1/HLA-DRB1/C1QA/CTSG/ACTN2/HLA-DQA2/TRIM21/C2/FCGR2B/FCGR3A/SSB/C3/CD86/HLA-DOA/HLA-DQB1/HLA-DRB5/FCGR2A/ACTN4
KEGG_ECM_RECEPTOR_INTERACTION	KEGG_ECM_RECEPTOR_INTERACTION	82	0.510407724308599	2.08578723275821	1.285907184467e-06	4.70642029514923e-05	3.35689454471386e-05	3313	tags=54%, list=22%, signal=42%	COL3A1/LAMA2/VTN/ITGAV/LAMA4/COL6A3/CD36/ITGB8/SPP1/COL6A1/COL1A2/COL1A1/COL6A2/LAMB2/LAMB1/COL4A4/ITGA8/ITGA9/COL4A1/COL5A2/LAMC3/LAMC1/ITGA6/ITGA5/ITGB1/ITGB5/COL4A2/COL5A1/ITGA3/LAMA1/VWF/DAG1/LAMA5/CD47/CD44/CHAD/ITGA7/ITGA11/SDC2/HSPG2/THBS2/FN1/ITGA2/COL4A6
KEGG_CYTOKINE_CYTOKINE_RECEPTOR_INTERACTION	KEGG_CYTOKINE_CYTOKINE_RECEPTOR_INTERACTION	244	0.362840576646694	1.75025455281168	2.28569271515497e-06	6.97136278122265e-05	4.97238415226694e-05	4795	tags=40%, list=32%, signal=27%	TNFSF10/PDGFRA/CCL2/PDGFRB/GHR/TGFBR2/IFNGR1/BMPR2/KITLG/PLEKHO2/TNFRSF14/IL1R1/CXCL12/LTBR/LIFR/CCL5/TGFB3/ACVRL1/TNFRSF1A/KDR/EGFR/CSF1R/BMPR1A/CXCL13/CX3CR1/PRLR/ACVR1/IL20RA/IL10RA/PDGFC/IL10RB/TNFSF13B/IL6ST/CXCL14/VEGFB/HGF/CCL13/NGFR/TGFB2/CCL21/TNFRSF25/TNFSF13/CX3CL1/TNFRSF10B/IFNAR1/IL6R/OSMR/FAS/TNFRSF12A/FLT3LG/PDGFA/INHBA/LEPR/LTB/IL15RA/IL3RA/CCR1/CD27/IL13RA1/CCL26/TNFRSF1B/CCR10/I…
KEGG_LEISHMANIA_INFECTION	KEGG_LEISHMANIA_INFECTION	65	0.54228163744373	2.11087539376384	2.78540206014349e-06	7.28183681437511e-05	5.19383241289913e-05	3776	tags=54%, list=25%, signal=40%	HLA-DRA/HLA-DPA1/HLA-DPB1/HLA-DMA/HLA-DMB/IFNGR1/HLA-DQA1/TLR4/HLA-DRB1/TGFB3/ITGB2/ITGAM/MAP3K7/HLA-DQA2/ITGB1/IRAK1/FCGR3A/TGFB2/ELK1/C3/NCF2/HLA-DOA/HLA-DQB1/CYBA/NFKB1/MAPK14/HLA-DRB5/TLR2/NCF4/FCGR2A/JUN/MARCKSL1/IL1A/IFNGR2/PTGS2
KEGG_ALLOGRAFT_REJECTION	KEGG_ALLOGRAFT_REJECTION	35	0.640132917994839	2.18835946086948	4.61418796962098e-06	8.6737595415828e-05	6.18663320768632e-05	2870	tags=51%, list=19%, signal=42%	HLA-DRA/HLA-DPA1/HLA-DPB1/HLA-DMA/HLA-DMB/HLA-E/HLA-DQA1/HLA-DRB1/HLA-F/HLA-A/HLA-C/HLA-DQA2/HLA-B/FAS/CD86/HLA-DOA/HLA-DQB1/HLA-DRB5
KEGG_LEUKOCYTE_TRANSENDOTHELIAL_MIGRATION	KEGG_LEUKOCYTE_TRANSENDOTHELIAL_MIGRATION	107	0.47495564685355	2.02819620651107	4.73975931234033e-06	8.6737595415828e-05	6.18663320768632e-05	3856	tags=48%, list=26%, signal=36%	CLDN1/PRKCA/PIK3R1/PECAM1/CYBB/PTPN11/VCAM1/CXCL12/RAP1A/RAPGEF4/CD99/ITGB2/MMP2/ROCK2/MSN/ACTN2/JAM3/ITGAM/THY1/RAPGEF3/ESAM/GNAI1/CLDN5/JAM2/MYL9/CTNNB1/VCL/ITGB1/CTNNA1/RAC1/PXN/RAC2/PIK3CA/ARHGAP5/RAP1B/EZR/NCF2/CDC42/CYBA/GNAI2/MAPK14/NCF4/ACTN4/CTNND1/CLDN11/CLDN3/VASP/ACTB/GNAI3/ICAM1/CLDN23
KEGG_PATHWAYS_IN_CANCER	KEGG_PATHWAYS_IN_CANCER	319	0.325954882911307	1.60450341829158	4.46134526644587e-06	8.6737595415828e-05	6.18663320768632e-05	4402	tags=45%, list=29%, signal=32%	IGF1/LAMA2/PDGFRA/PRKCA/PDGFRB/ITGAV/PIK3R1/LAMA4/FZD4/TGFBR2/GSTP1/KITLG/HIF1A/TGFB3/LAMB2/FGF7/LAMB1/HHIP/SMAD3/MMP2/COL4A4/EGFR/DAPK1/AR/CSF1R/COL4A1/CCDC6/FGF10/LAMC3/LAMC1/FZD3/GLI2/ITGA6/RALB/CTNNB1/VEGFB/EPAS1/ITGB1/COL4A2/FZD2/CTNNA1/FZD1/HGF/EGLN1/APPL1/FGF2/MAPK9/TGFB2/ITGA3/RAC1/RAC2/RB1/PIK3CA/SMAD4/LAMA1/MYC/BCL2/MDM2/ETS1/AKT1/FZD6/RUNX1T1/RAF1/TPM3/GRB2/CDK4/STAT5A/FAS/MITF/XIAP/BI…
KEGG_GRAFT_VERSUS_HOST_DISEASE	KEGG_GRAFT_VERSUS_HOST_DISEASE	34	0.65494118214097	2.19773209596326	5.88081171123076e-06	9.08337284024567e-05	6.47879339770183e-05	2870	tags=53%, list=19%, signal=43%	HLA-DRA/HLA-DPA1/HLA-DPB1/HLA-DMA/HLA-DMB/HLA-E/HLA-DQA1/HLA-DRB1/HLA-F/HLA-A/HLA-C/HLA-DQA2/HLA-B/FAS/CD86/HLA-DOA/HLA-DQB1/HLA-DRB5
KEGG_DRUG_METABOLISM_CYTOCHROME_P450	KEGG_DRUG_METABOLISM_CYTOCHROME_P450	58	0.556613182035589	2.119050176824	5.95631005917749e-06	9.08337284024567e-05	6.47879339770183e-05	2612	tags=41%, list=17%, signal=34%	AOX1/GSTM5/GSTA1/GSTA4/ALDH1A3/MGST1/MAOB/GSTA2/FMO1/GSTA3/GSTP1/ADH1C/MGST3/FMO2/GSTM2/FMO4/MGST2/GSTO1/ADH5/GSTM1/GSTT2/GSTM4/GSTA5/ADH1A
KEGG_AUTOIMMUNE_THYROID_DISEASE	KEGG_AUTOIMMUNE_THYROID_DISEASE	45	0.599898056391807	2.20559186022809	7.71919471793038e-06	0.000108662510260097	7.75044651840783e-05	2870	tags=40%, list=19%, signal=32%	HLA-DRA/HLA-DPA1/HLA-DPB1/HLA-DMA/HLA-DMB/HLA-E/HLA-DQA1/HLA-DRB1/HLA-F/HLA-A/HLA-C/HLA-DQA2/HLA-B/FAS/CD86/HLA-DOA/HLA-DQB1/HLA-DRB5
KEGG_ANTIGEN_PROCESSING_AND_PRESENTATION	KEGG_ANTIGEN_PROCESSING_AND_PRESENTATION	72	0.507155899791427	2.02072537293031	2.43860136033063e-05	0.000318760034957504	0.00022735832231654	3468	tags=49%, list=23%, signal=38%	HLA-DRA/HLA-DPA1/B2M/HLA-DPB1/HLA-DMA/HLA-DMB/HLA-E/CD74/HLA-DQA1/HLA-DRB1/CD4/HLA-F/PSME1/CTSS/HLA-A/LGMN/TAPBP/HLA-C/HLA-DQA2/HLA-B/TAP1/HSPA6/CTSB/IFI30/HSPA5/HLA-DOA/HLA-DQB1/PSME2/CIITA/HLA-DRB5/CD8A/TAP2/HSP90AB1/CANX/CALR
KEGG_TYPE_I_DIABETES_MELLITUS	KEGG_TYPE_I_DIABETES_MELLITUS	41	0.584536442943293	2.07653762577244	3.82856918060338e-05	0.000437892600031512	0.000312330643680802	2870	tags=49%, list=19%, signal=40%	HLA-DRA/HLA-DPA1/HLA-DPB1/HLA-DMA/HLA-DMB/CPE/HLA-E/HLA-DQA1/HLA-DRB1/HLA-F/HSPD1/HLA-A/HLA-C/HLA-DQA2/HLA-B/FAS/CD86/HLA-DOA/HLA-DQB1/HLA-DRB5
KEGG_METABOLISM_OF_XENOBIOTICS_BY_CYTOCHROME_P450	KEGG_METABOLISM_OF_XENOBIOTICS_BY_CYTOCHROME_P450	57	0.532504225998703	2.00636459106436	3.6543913288361e-05	0.000437892600031512	0.000312330643680802	2612	tags=39%, list=17%, signal=32%	GSTM5/GSTA1/GSTA4/ALDH1A3/CYP1B1/MGST1/EPHX1/GSTA2/GSTA3/GSTP1/ADH1C/MGST3/AKR1C3/GSTM2/MGST2/GSTO1/ADH5/GSTM1/GSTT2/GSTM4/GSTA5/ADH1A
KEGG_REGULATION_OF_ACTIN_CYTOSKELETON	KEGG_REGULATION_OF_ACTIN_CYTOSKELETON	202	0.3356182188269	1.57403063895157	0.000101437639385068	0.00109194635338044	0.000778840079489069	3400	tags=37%, list=23%, signal=29%	CD14/PDGFRA/PDGFRB/ITGAV/GSN/PIK3R1/ITGB8/MRAS/ARHGEF6/GNG12/IQGAP1/ITGB2/TMSB4X/FGF7/RDX/MYLK/ROCK2/EGFR/MSN/ITGA8/ACTN2/MYH9/ITGA9/PPP1CB/DOCK1/NCKAP1/FGF10/ITGAM/ITGA6/ARPC5/ARHGEF12/DIAPH2/MYL9/PDGFC/VCL/ITGA5/ITGB1/ITGB5/ENAH/CFL2/WASL/RRAS/FGF2/GNA12/PAK3/ITGA3/RAC1/PXN/RAC2/PIK3CA/PPP1R12A/RAF1/PDGFA/EZR/WAS/PFN2/FGFR1/GNA13/CDC42/ARAF/SSH3/ITGA7/ITGA11/SSH1/PDGFD/ACTN4/PAK6/FN1/NCKAP1L/IT…
KEGG_INTESTINAL_IMMUNE_NETWORK_FOR_IGA_PRODUCTION	KEGG_INTESTINAL_IMMUNE_NETWORK_FOR_IGA_PRODUCTION	46	0.529770227336796	1.95460065156779	0.000199834759428575	0.00187634612602708	0.00133831992883151	3061	tags=39%, list=20%, signal=31%	HLA-DRA/HLA-DPA1/HLA-DPB1/HLA-DMA/HLA-DMB/HLA-DQA1/CXCL12/LTBR/HLA-DRB1/TNFSF13B/HLA-DQA2/TNFSF13/CD86/IL15RA/HLA-DOA/HLA-DQB1/HLA-DRB5/CCR10
KEGG_TOLL_LIKE_RECEPTOR_SIGNALING_PATHWAY	KEGG_TOLL_LIKE_RECEPTOR_SIGNALING_PATHWAY	93	0.417197626965568	1.76494045403639	0.000205065150385473	0.00187634612602708	0.00133831992883151	3914	tags=39%, list=26%, signal=29%	CTSK/CD14/PIK3R1/SPP1/CCL5/TLR4/RIPK1/TLR5/MAP3K7/MAP2K4/LY96/IRAK1/MAPK9/RAC1/TLR1/PIK3CA/AKT1/IFNAR1/TICAM1/CD86/MAP3K8/IKBKG/NFKB1/MAPK14/TLR2/IKBKB/TLR7/CCL3/JUN/IRF7/MAP2K3/TIRAP/TLR6/CASP8/FADD/AKT3
KEGG_LYSOSOME	KEGG_LYSOSOME	117	0.402784102986078	1.74785236318857	0.000197553053378171	0.00187634612602708	0.00133831992883151	3471	tags=49%, list=23%, signal=38%	CTSK/CTSO/LAMP2/HEXB/CD68/LIPA/NEU1/CD63/CLN5/CTSC/HGSNAT/SCARB2/CTSG/IDS/CTSA/AP1S2/MANBA/TPP1/SGSH/CTSS/LAPTM4B/AP3B1/LAPTM5/ASAH1/LGMN/GLA/GLB1/IGF2R/ARSG/SUMF1/ACP5/CTSZ/PSAP/CTSB/CD164/TCIRG1/NAGLU/SLC11A2/DNASE2/CLTC/PPT1/HEXA/AP3M1/GNPTG/IDUA/NPC2/AP3S1/CTSH/GM2A/MCOLN1/CTSD/GALC/GNPTAB/MFSD8/GGA2/M6PR/ATP6AP1
KEGG_STEROID_HORMONE_BIOSYNTHESIS	KEGG_STEROID_HORMONE_BIOSYNTHESIS	43	0.552866096215112	1.98628184196509	0.000250682430587157	0.00218451832368808	0.00155812638560438	2217	tags=30%, list=15%, signal=26%	CYP11A1/HSD3B2/HSD17B6/CYP17A1/HSD17B3/CYP1B1/HSD17B12/HSD11B1/AKR1C3/HSD11B2/COMT/CYP7B1/HSD17B1
KEGG_STEROID_BIOSYNTHESIS	KEGG_STEROID_BIOSYNTHESIS	14	0.747991994723263	1.92733069572804	0.000271172430520347	0.00225566158114652	0.00160886992270445	2021	tags=57%, list=13%, signal=49%	DHCR24/LIPA/DHCR7/EBP/SOAT1/TM7SF2/LSS/CYP51A1
KEGG_HEMATOPOIETIC_CELL_LINEAGE	KEGG_HEMATOPOIETIC_CELL_LINEAGE	82	0.432203219939613	1.76620359601373	0.000379331582721863	0.00301815998426526	0.00215272843283803	3882	tags=38%, list=26%, signal=28%	HLA-DRA/CD14/CD36/KITLG/IL1R1/CD9/CD34/HLA-DRB1/CD4/CSF1R/ITGAM/CD59/ITGA6/ITGA5/MME/ITGA3/CD22/IL6R/FLT3LG/CD44/IL3RA/HLA-DRB5/CD8A/IL7R/CSF1/ITGA2/IL1A/CD7/CD33/TFRC/IL4R
KEGG_MAPK_SIGNALING_PATHWAY	KEGG_MAPK_SIGNALING_PATHWAY	256	0.305618244068934	1.47719358142317	0.000496412204914722	0.00378514306247475	0.00269978567585199	3780	tags=36%, list=25%, signal=27%	CD14/PDGFRA/PRKCA/PDGFRB/MAP3K5/FLNB/PLA2G2A/TGFBR2/PPP3CA/PLA2G5/IL1R1/MRAS/PLA2G4A/RAP1A/PRKACB/GNG12/CACNA2D1/TGFB3/FGF7/TNFRSF1A/EGFR/ARRB1/FGF10/GADD45G/MAP3K7/MAP2K4/MEF2C/CACNB4/RPS6KA3/ATF4/GADD45A/RELB/HSPA6/RRAS/RPS6KA4/FGF2/MAPK9/GNA12/TGFB2/NTRK2/RAC1/RAC2/DUSP16/ELK1/MAP3K2/MYC/HSPB1/AKT1/RAF1/GRB2/RAP1B/TAOK3/PPP3CB/FAS/CACNB2/TAOK1/PDGFA/RASGRP3/MAP3K6/PPP3R1/MAP3K8/FLNA/FGFR1/CDC4…
KEGG_RIBOSOME	KEGG_RIBOSOME	84	0.417893239709022	1.73222584419884	0.000796839480993631	0.00583286500087338	0.0041603408691878	5767	tags=61%, list=39%, signal=38%	RPS4Y1/RPL39/RPS4X/RPL23/RPL21/RPL22/RPL6/RPS8/RPS27L/RPLP1/RPL14/RPS23/RPL10A/RPS17/RPL12/RPS28/RPL13A/RPL15/RPL37/RPL10/RPL36AL/RPS3/RPL27A/RPL17/RPS27A/RPL36/RPL7/RPL24/RPL34/RPL41/RPL9/RPL31/RPL5/RPS18/RPL28/RPL35A/RPL27/RPS3A/RPL18A/RPS2/RPS15A/RPL23A/RPSA/RPL32/RPS13/RPS21/RPL26/RPS25/RPL18/RPL30/RPL11
KEGG_VIRAL_MYOCARDITIS	KEGG_VIRAL_MYOCARDITIS	68	0.460121697836236	1.81076849290909	0.000877468760431862	0.00615005817464369	0.00438658161435616	3885	tags=51%, list=26%, signal=38%	HLA-DRA/HLA-DPA1/HLA-DPB1/LAMA2/HLA-DMA/HLA-DMB/HLA-E/HLA-DQA1/HLA-DRB1/ITGB2/CAV1/HLA-F/MYH9/HLA-A/HLA-C/HLA-DQA2/HLA-B/FYN/RAC1/RAC2/DMD/DAG1/CD86/HLA-DOA/HLA-DQB1/SGCD/HLA-DRB5/MYH11/CASP3/ABL1/CCND1/ACTB/CASP8/ICAM1/CXADR
KEGG_ARRHYTHMOGENIC_RIGHT_VENTRICULAR_CARDIOMYOPATHY_ARVC	KEGG_ARRHYTHMOGENIC_RIGHT_VENTRICULAR_CARDIOMYOPATHY_ARVC	73	0.430732980698335	1.71538370805212	0.000983467495450098	0.00615005817464369	0.00438658161435616	3731	tags=47%, list=25%, signal=35%	LAMA2/ITGAV/GJA1/ITGB8/CACNA2D1/ITGA8/ACTN2/ITGA9/ITGA6/CACNB4/CTNNB1/ITGA5/ITGB1/ITGB5/CTNNA1/ITGA3/DMD/DAG1/CACNB2/EMD/TCF7L2/SGCD/CDH2/ITGA7/ITGA11/PKP2/SLC8A1/LMNA/ACTN4/ITGA2/DSC2/TCF7L1/ACTB/DES
KEGG_DILATED_CARDIOMYOPATHY	KEGG_DILATED_CARDIOMYOPATHY	89	0.409173383193962	1.71367530676719	0.000966333416632734	0.00615005817464369	0.00438658161435616	3017	tags=37%, list=20%, signal=30%	IGF1/LAMA2/ADCY3/ITGAV/ITGB8/PRKACB/CACNA2D1/TGFB3/ADCY4/ITGA8/ITGA9/TPM1/ITGA6/CACNB4/ITGA5/ADCY6/TPM2/ITGB1/ITGB5/TGFB2/ITGA3/TPM4/TPM3/DMD/DAG1/CACNB2/EMD/SGCD/PRKX/ITGA7/ITGA11/SLC8A1/LMNA
KEGG_VASCULAR_SMOOTH_MUSCLE_CONTRACTION	KEGG_VASCULAR_SMOOTH_MUSCLE_CONTRACTION	106	0.37973388074534	1.62692235789197	0.000959264206772373	0.00615005817464369	0.00438658161435616	3063	tags=35%, list=20%, signal=28%	CALCRL/ITPR1/CALD1/ADCY3/PRKCA/ITPR2/PLA2G2A/EDNRA/PLA2G5/PLA2G4A/PRKACB/MYLK/ROCK2/ADCY4/AGTR1/GNAQ/PPP1CB/ARHGEF12/MYL9/CALM1/PPP1R14A/KCNMB4/ADCY6/KCNMB1/GNA12/PPP1R12A/RAF1/PRKCH/PLCB1/PPP1R12B/GNA13/NPR2/ARAF/PRKX/PLCB4/MYH11/RAMP2
KEGG_NATURAL_KILLER_CELL_MEDIATED_CYTOTOXICITY	KEGG_NATURAL_KILLER_CELL_MEDIATED_CYTOTOXICITY	119	0.368584198457865	1.6119297416702	0.00100820625813831	0.00615005817464369	0.00438658161435616	2739	tags=29%, list=18%, signal=24%	TNFSF10/PRKCA/PIK3R1/FCER1G/HLA-E/PPP3CA/IFNGR1/PTPN11/TYROBP/ITGB2/HLA-A/SYK/HCST/HLA-C/ICAM2/HLA-B/MICA/FCGR3A/SHC1/FYN/RAC1/RAC2/PIK3CA/TNFRSF10B/IFNAR1/RAF1/GRB2/PPP3CB/ULBP1/FAS/CD48/PPP3R1/NFAT5/LCP2/ARAF
KEGG_BIOSYNTHESIS_OF_UNSATURATED_FATTY_ACIDS	KEGG_BIOSYNTHESIS_OF_UNSATURATED_FATTY_ACIDS	19	0.641590541032706	1.76172592212402	0.00117195087811806	0.00691829066760017	0.00493453001312868	3564	tags=68%, list=24%, signal=52%	HSD17B12/FADS1/ACOT1/ELOVL5/ACOX3/ACOT2/SCD/FADS2/ACOX1/ACAA1/SCD5/ELOVL6/PECR
KEGG_MELANOMA	KEGG_MELANOMA	71	0.411000996900084	1.62856334454658	0.00230907562019977	0.0132050262030175	0.00941859792449908	4373	tags=42%, list=29%, signal=30%	IGF1/PDGFRA/PDGFRB/PIK3R1/FGF7/EGFR/FGF10/PDGFC/HGF/FGF2/RB1/PIK3CA/MDM2/AKT1/RAF1/CDK4/MITF/PDGFA/FGFR1/ARAF/PDGFD/CCND1/KRAS/CDKN1A/IGF1R/AKT3/NRAS/FGF20/PDGFB/PIK3R2
KEGG_HYPERTROPHIC_CARDIOMYOPATHY_HCM	KEGG_HYPERTROPHIC_CARDIOMYOPATHY_HCM	82	0.398451666420396	1.62827747134252	0.00264699501551814	0.0146787905406006	0.0104697729481419	3273	tags=38%, list=22%, signal=30%	IGF1/LAMA2/ITGAV/ITGB8/CACNA2D1/TGFB3/ITGA8/ITGA9/TPM1/ITGA6/CACNB4/ITGA5/PRKAB2/TPM2/ITGB1/ITGB5/TGFB2/ITGA3/TPM4/TPM3/DMD/DAG1/CACNB2/EMD/SGCD/ITGA7/ITGA11/SLC8A1/LMNA/PRKAA2/ITGA2
KEGG_ASTHMA	KEGG_ASTHMA	28	0.565485723734185	1.75126779648453	0.00295589298772296	0.0155791844119093	0.0111119865808269	1326	tags=39%, list=9%, signal=36%	HLA-DRA/HLA-DPA1/HLA-DPB1/HLA-DMA/HLA-DMB/FCER1G/HLA-DQA1/HLA-DRB1/FCER1A/MS4A2/HLA-DQA2
KEGG_RENAL_CELL_CARCINOMA	KEGG_RENAL_CELL_CARCINOMA	66	0.413833449437688	1.62452344075937	0.00297962543397172	0.0155791844119093	0.0111119865808269	4795	tags=59%, list=32%, signal=40%	PIK3R1/PTPN11/HIF1A/RAP1A/TGFB3/GAB1/VEGFB/EPAS1/HGF/EGLN1/TGFB2/PAK3/RAC1/PIK3CA/ETS1/AKT1/RAF1/GRB2/RAP1B/CDC42/ARNT/ARAF/PAK6/ARNT2/RBX1/JUN/VEGFC/PAK2/KRAS/AKT3/NRAS/VEGFA/PDGFB/CRK/PIK3R2/PGF/SOS1/AKT2/TGFB1
KEGG_AXON_GUIDANCE	KEGG_AXON_GUIDANCE	127	0.338619127201901	1.50086362567219	0.00313885226866625	0.0159558323657201	0.0113806339565677	5297	tags=56%, list=35%, signal=36%	EFNB1/PPP3CA/CXCL12/NRP1/ROCK2/SEMA6A/DPYSL2/SEMA3D/SEMA7A/EFNA4/GNAI1/ARHGEF12/UNC5C/ITGB1/PLXNC1/CFL2/NCK2/ROBO2/FYN/UNC5B/PAK3/RAC1/RAC2/PLXNA1/SLIT2/ABLIM1/PPP3CB/NTNG1/SEMA4C/ROBO1/PPP3R1/NFAT5/NGEF/CDC42/EFNA1/PLXNA3/GNAI2/SEMA6C/PLXNB2/ROBO3/PAK6/SEMA4B/EFNB2/ABL1/ABLIM2/PAK2/KRAS/SEMA6D/GNAI3/NFATC2/NTN4/NRAS/EPHA4/NCK1/CDK5/EPHA7/SEMA3C/SEMA3A/PLXNA2/PTK2/ABLIM3/LIMK2/MET/EPHB6/SRGAP3/L1…
KEGG_NEUROTROPHIN_SIGNALING_PATHWAY	KEGG_NEUROTROPHIN_SIGNALING_PATHWAY	124	0.339581902520858	1.49295132287161	0.00333709556984517	0.0165050943049099	0.0117723997343044	4544	tags=44%, list=30%, signal=31%	MAP3K5/PIK3R1/IRAK3/ARHGDIB/PTPN11/RAP1A/YWHAH/IRS1/YWHAB/KIDINS220/RPS6KA3/CALM1/GAB1/ATF4/IRS2/IRAK1/SHC1/RPS6KA4/NGFR/MAPK9/NTRK2/CAMK2D/RAC1/PIK3CA/BCL2/MAGED1/AKT1/RAF1/GRB2/RAP1B/FRS2/FOXO3/CDC42/NFKB1/YWHAG/RIPK2/MAPK14/IKBKB/NGF/NTF3/ABL1/JUN/KRAS/SHC4/YWHAZ/AKT3/CAMK2G/NRAS/BAX/RPS6KA2/CRK/NFKBIA/PIK3R2/SOS1/RPS6KA5
KEGG_HISTIDINE_METABOLISM	KEGG_HISTIDINE_METABOLISM	27	0.535193639053555	1.63951520122482	0.00425927094901518	0.0205117522018363	0.0146301827611602	2254	tags=37%, list=15%, signal=32%	ALDH1A3/HNMT/MAOB/ALDH3A2/ALDH2/ALDH7A1/ALDH1B1/HDC/TRMT11/ASPA
KEGG_CHEMOKINE_SIGNALING_PATHWAY	KEGG_CHEMOKINE_SIGNALING_PATHWAY	179	0.299081356844779	1.37858874981663	0.00506404090412014	0.0237620380885637	0.0169484769800512	4534	tags=41%, list=30%, signal=29%	GNG11/ADCY3/CCL2/GNG10/LYN/PIK3R1/CXCL12/CCL5/RAP1A/PRKACB/GNG12/GRK5/ROCK2/ADCY4/ARRB1/ELMO1/CXCL13/CX3CR1/GNAI1/CXCL14/ADCY6/WASL/SHC1/CCL13/RAC1/CCL21/PXN/RAC2/PIK3CA/CX3CL1/JAK3/AKT1/RAF1/GRB2/RAP1B/WAS/PLCB1/CCR1/FOXO3/CDC42/IKBKG/HCK/PRKX/NFKB1/GNAI2/STAT3/CCL26/PLCB4/IKBKB/CCR10/CCL3/ARRB2/FGR/GNG7/GNB5/KRAS/SHC4/GNAI3/AKT3/ADCY9/CCR5/NRAS/PPBP/CHUK/CCL3L3/CCL19/CRK/NFKBIA/PIK3R2/RASGRP2/G…
KEGG_OTHER_GLYCAN_DEGRADATION	KEGG_OTHER_GLYCAN_DEGRADATION	14	0.654664462087791	1.6868561723724	0.00615734355251709	0.0281698467527657	0.0200923842240031	2154	tags=50%, list=14%, signal=43%	HEXB/NEU1/FUCA2/MANBA/MAN2B2/GLB1/HEXA
KEGG_GLYCOSAMINOGLYCAN_BIOSYNTHESIS_HEPARAN_SULFATE	KEGG_GLYCOSAMINOGLYCAN_BIOSYNTHESIS_HEPARAN_SULFATE	26	0.521444841321287	1.59291519929257	0.00784346141246387	0.0350086204507534	0.0249701980781905	3546	tags=46%, list=24%, signal=35%	NDST1/HS3ST1/EXT1/HS2ST1/XYLT1/HS6ST2/HS6ST1/EXTL2/GLCE/B3GAT3/EXTL1/B3GALT6
KEGG_PANCREATIC_CANCER	KEGG_PANCREATIC_CANCER	69	0.408222988847626	1.60237060533142	0.00870769516399908	0.0370583305816705	0.0264321713668516	4382	tags=51%, list=29%, signal=36%	PIK3R1/TGFBR2/ARHGEF6/TGFB3/SMAD3/EGFR/RALB/VEGFB/MAPK9/TGFB2/RAC1/RAC2/RB1/PIK3CA/SMAD4/AKT1/RAF1/CDK4/RALBP1/CDC42/IKBKG/ARAF/NFKB1/STAT3/PLD1/IKBKB/RALGDS/CCND1/VEGFC/KRAS/AKT3/CHUK/VEGFA/PIK3R2/PGF
KEGG_PROSTATE_CANCER	KEGG_PROSTATE_CANCER	88	0.371674809595546	1.53897565104227	0.00870149513253355	0.0370583305816705	0.0264321713668516	4373	tags=48%, list=29%, signal=34%	IGF1/PDGFRA/PDGFRB/PIK3R1/GSTP1/EGFR/AR/CREB3L1/CTNNB1/PDGFC/ATF4/RB1/PIK3CA/BCL2/MDM2/AKT1/RAF1/GRB2/PDGFA/CDKN1B/CREB5/TCF7L2/FGFR1/IKBKG/ARAF/NFKB1/FOXO1/IKBKB/PDGFD/HSP90AB1/CCND1/TCF7L1/KRAS/CDKN1A/IGF1R/HSP90B1/AKT3/NRAS/CHUK/PDGFB/NFKBIA/PIK3R2
KEGG_ARGININE_AND_PROLINE_METABOLISM	KEGG_ARGININE_AND_PROLINE_METABOLISM	51	0.427088834881846	1.59691367930861	0.00969973822192768	0.040342093059381	0.0287743430506946	3787	tags=41%, list=25%, signal=31%	MAOB/ALDH3A2/OAT/CKMT2/SAT2/GLS/SAT1/ALDH2/ALDH7A1/ALDH1B1/GATM/AMD1/GLUD1/GLUD2/ASS1/GAMT/ALDH9A1/P4HA1/GOT2/ACY1/ALDH4A1
KEGG_CHRONIC_MYELOID_LEUKEMIA	KEGG_CHRONIC_MYELOID_LEUKEMIA	72	0.395790664414983	1.57699878534632	0.0112668382754983	0.0458184756536932	0.0326804197932583	4795	tags=56%, list=32%, signal=38%	PIK3R1/TGFBR2/PTPN11/TGFB3/SMAD3/SHC1/TGFB2/RB1/PIK3CA/SMAD4/MYC/MDM2/AKT1/RAF1/GRB2/CDK4/STAT5A/CTBP2/CDKN1B/IKBKG/ARAF/NFKB1/IKBKB/ABL1/CTBP1/BCR/CCND1/KRAS/CDKN1A/SHC4/AKT3/NRAS/CHUK/CRK/NFKBIA/PIK3R2/SOS1/RUNX1/AKT2/TGFB1
KEGG_SMALL_CELL_LUNG_CANCER	KEGG_SMALL_CELL_LUNG_CANCER	84	0.361219191162421	1.49730399751819	0.0122190352566348	0.0486105098253082	0.0346718620554398	4402	tags=50%, list=29%, signal=36%	LAMA2/ITGAV/PIK3R1/LAMA4/LAMB2/LAMB1/COL4A4/COL4A1/LAMC3/LAMC1/ITGA6/ITGB1/COL4A2/ITGA3/RB1/PIK3CA/LAMA1/MYC/BCL2/AKT1/CDK4/XIAP/BIRC2/LAMA5/CDKN1B/IKBKG/NFKB1/RXRA/IKBKB/FN1/ITGA2/COL4A6/CCND1/TRAF5/PTGS2/SKP2/AKT3/LAMA3/CHUK/NFKBIA/PIK3R2/BIRC3
